# Supplementary material for: Metagenomics-assembled genomes reveal microbial metabolic adaptation to athalassohaline environment, the case Lake Barkol, China
Source: Front Microbiol. 2025 Jun 4;16:1550346. doi: 10.3389/fmicb.2025.1550346 (PMC12174138; doi:10.3389/fmicb.2025.1550346)
Supplement: Supplementary file 1 [file Table_1.xlsx]

## Sheet: TableS1
Table S1a. Metagenomic assembly and KO annotation statistics for Lake Barkol water and sediment samples.
Sample	Contigs (≥500 bp)	ORFs (Prodigal)	Non-redundant ORFs (CD-HIT)	KO-annotated ORFs	% Annotated	Unique KO identifiers
W_1	672980	1485294	1111877	208947	0.187923	5931
W_4	546418	1248399	966852	140866	0.145696	5417
W_8	816631	1615014	1331249	216850	0.162892	6104
S_1	1156623	2180042	1373867	266222	0.193776	6233
S_2	1484612	2729378	1633357	277637	0.169979	4312
S_3	1792015	3224054	1799088	355849	0.197794	6278
TableS1b. Summary of metagenome assembly statistics for water and sediment samples from Lake Barkol
semple sequencing statistics	W_1	W_4	W_8	S_1	S_2	S_3
Metagenome assembly size (bp)	519909105	413873442	582067652	777941846	825078862	1020901149
Metagenome assembly Num Contigs	90686	74191	85871	146935	169618	208102
Metagenome assembly Average GC content (%)	53.72	56.02	57.24	52.87	55.11	54.78
Metagenome assembly Largest contig	393165	309526	392290	249130	680587	255538
Metagenome assembly Num Contigs > 1 kb	90686	74191	85871	146935	169618	208102
Metagenome assembly Num Contigs > 5 kb	26076	21229	27328	39528	39337	49541
Metagenome assembly Num Contigs > 10 kb	10064	7757	12092	14074	13172	16778
Metagenome assembly Num Contigs > 25 kb	2267	1670	3431	2854	2599	3212
Metagenome assembly Num Contigs > 50 kb	578	396	1078	619	541	663
Metagenome assembly N50	7545	7114	10810	6485	5559	5642
Metagenome assembly N90	2484	2472	2627	2424	2343	2352
Metagenome assembly L50	14857	12919	10964	27090	33365	40989
Metagenome assembly L90	67268	55528	60307	111503	131407	160893

## Sheet: TableS2
TableS2. KO abundance table showing metabolic gene profiles across all metagenome-assembled genomes (MAGs) from Lake Barkol. Values represent the abundance of each KEGG Ortholog (KO) per MAG.
KO	Function	s_1_1	s_1_10	s_1_101	s_1_104	s_1_105	s_1_106	s_1_107	s_1_11	s_1_111	s_1_113	s_1_114	s_1_116	s_1_118	s_1_119	s_1_12	s_1_124	s_1_126	s_1_127	s_1_128	s_1_13	s_1_130	s_1_134	s_1_136	s_1_138	s_1_14	s_1_140	s_1_141	s_1_143	s_1_144	s_1_145	s_1_147	s_1_149	s_1_153	s_1_154	s_1_18	s_1_2	s_1_20	s_1_24	s_1_27	s_1_28	s_1_29	s_1_30	s_1_31	s_1_32	s_1_33	s_1_38	s_1_39	s_1_45
K00001	E1.1.1.1, adh; alcohol dehydrogenase [EC:1.1.1.1]	0	0	0	0	0	0	0	0	0	0	0	0	0	0	0	0	0	0	0	0	0	0	0	0	0	0	0	0	0	0	0	0	0	0	0	0	0	0	0	0	0	0	0	0	0	0	0	0
K00003	hom; homoserine dehydrogenase [EC:1.1.1.3]	0	0	0	0	2.3415	2.1124	0.859838	1.50248	0.839011	0	1.13356	0	0	1.11273	0	0	2.94844	5.84333	1.17819	0	2.0172	1.37455	0	2.22844	2.85621	4.41225	2.04695	0	2.12728	0	0	0	1.15141	0.844961	0	0	0	0	0	2.07075	0	0	0	13.4242	0	0	0	0
K00004	BDH, butB; (R,R)-butanediol dehydrogenase / meso-butanediol dehydrogenase / diacetyl reductase [EC:1.1.1.4 1.1.1.- 1.1.1.303]	0	0	0	0	0	0	0	0	0	0	0	3.71902	0	0	0	0	0	0	0	0	0	0	0	0	0	0	0	0	0	0	0	0	0	0	0	0	0	0	0	0	0	0	0	0	0	0	0	0
K00005	gldA; glycerol dehydrogenase [EC:1.1.1.6]	0	0	0	0	0	0	0	0	0	0	0	0	0	0	0	0	0	0	0	0	0	0	0	0	0	0	0	0	0	0	0	0	0	0	0	0	0	0	0	0	0	0	0	0	0	0	0	0
K00006	GPD1; glycerol-3-phosphate dehydrogenase (NAD+) [EC:1.1.1.8]	0	0	0	0	0	0	0	0	0	0	0	0	0	0	0	0	0	0	0	0	0	0	0	0	0	0	0	0	0	0	0	0	0	0	0	0	0	0	0	0	0	0	1.39538	0	0	0	0	0
K00008	SORD, gutB; L-iditol 2-dehydrogenase [EC:1.1.1.14]	0	0	0	0	0	0	0	0	0	0	0	0	0	0	0	0	0	0	0	0	0	0	0	0	0	0	0	0	0	0	0	0	0	0	0	0	0	0	0	0	0	0	0	0	0	0	0	0
K00009	mtlD; mannitol-1-phosphate 5-dehydrogenase [EC:1.1.1.17]	0	0	0	0	0	0	0	0	0	0	0	0	0	0	0	0	0	0	0	0	0	0	0	0	0	0	0	0	0	0	0	0	0	0.508762	0	0	0	0	0	0	0	0	0	0	0	0	0	0
K00010	iolG; myo-inositol 2-dehydrogenase / D-chiro-inositol 1-dehydrogenase [EC:1.1.1.18 1.1.1.369]	0	0	0	0	0	0	0	0	0	0	0.562316	0	0	0	0	0	0	0	0	0	0	0	0	0	0	0	0	0	0	0	0	0	0	1.12761	0	0	0	2.40695	0	0.654548	0	0	0	0	0	0	0	0
K00012	UGDH, ugd; UDPglucose 6-dehydrogenase [EC:1.1.1.22]	0	0	0	0	0	4.61159	1.29124	0	0	0	0	0	0	1.29422	0.833061	0	0	4.20042	1.41323	0	2.42975	0	0	0	0	0	0	0	0	0	0	0	0	0	1.37753	2.93951	1.24959	0	0	0.791408	0	0	2.33852	0	0.89554	0	0	0
K00013	hisD; histidinol dehydrogenase [EC:1.1.1.23]	0	0	0	0	0	1.97852	1.18484	0	1.10381	0	0	5.92068	0	1.09785	0.892565	0	5.34051	3.79638	1.07405	0	2.47538	1.23471	0.972896	1.18414	0	0	0	0	0	0	0	0	0	0	0	0	0	0	0	2.95696	0	0	0	4.72167	0.6843	0	2.29389	0
K00014	aroE; shikimate dehydrogenase [EC:1.1.1.25]	0.764631	1.54116	1.19306	0.336199	1.34182	0	0.431406	1.20398	0.541489	1.28529	0	0	0	0	0	0	1.65422	0	0.699176	0	1.46976	1.30314	0	0.963387	1.81488	0	0	0	0	0	0	0	0	0	0	1.80596	0.481985	0	0	0	0	0	0	1.73158	0.672399	0	1.08595	0
K00015	gyaR, GOR1; glyoxylate reductase [EC:1.1.1.26]	0	0	0	0	0	0	0	0	0	0	0	0	0	1.321	0	0	0	0	0	0	0	0	0	0	0	0	0	0	0	0	0	0	0	0	0	0	0	0	0	0	0	0	0	0	0	2.76608	0	0
K00016	LDH, ldh; L-lactate dehydrogenase [EC:1.1.1.27]	0	0	0	0	0	4.15043	0	1.00265	0	0	0	0	0	0	0	0	0	3.59109	0	0	0	0	0	0	0	0	0	0	0	0	0	2.45455	0	0.473059	0	0	0	0	0	0	0	0	0	0	0	0	0	0
K00018	hprA; glycerate dehydrogenase [EC:1.1.1.29]	0	0	0	0	1.16628	0.937193	0	0	0	0	0	4.36167	0	0	0	0	0	0	0	0	0	0	0	0	0	2.401	0	0	2.83835	0	0	0	0	0	0	0	0	1.57984	0	0	0	0	0	1.89521	0.618845	0	0	0
K00019	BDH1, bdhA; 3-hydroxybutyrate dehydrogenase [EC:1.1.1.30]	0	0	0	0	0	0	0	0	0	0	0	3.29952	0	0	0	0	0	0	0	0	2.94546	0	0	0	0	0	0	0	0	0	0	0	0	0.251846	0	2.8681	0	0	0	0	0	0	0	0	0	0	0	0
K00020	HIBADH, mmsB; 3-hydroxyisobutyrate dehydrogenase [EC:1.1.1.31]	0	0	0	0	1.69587	0	0	0	0.75273	0	0	8.91672	0	0	0	0	0	0	0	0	0	0	0	0	1.26149	0	0	0	0	0	0	0	0	0.464134	0	5.62911	0	2.19571	0	0	0	0	0	0	0	0	1.47562	0
K00021	HMGCR; hydroxymethylglutaryl-CoA reductase (NADPH) [EC:1.1.1.34]	0	7.62415	0	0	0	0	0	0	0	0	0	0	0	0	0	0	0	0	0	0	0	0	0	0	0	0	0	0	0	0	0	0	0	0	0	0	0	0	0	0	0	0	0	0	0	0	0	0
K00023	phbB; acetoacetyl-CoA reductase [EC:1.1.1.36]	0	0	0	0	0	1.88034	0	0	0	0	0	7.563	0	0	0	0	0	0	0	0	0	2.63744	0	0.797358	0	0	0	0	0	0	0	0	0	0	0	0	0	0	0	0	0	11.9306	0	0	0	0	0	0
K00024	mdh; malate dehydrogenase [EC:1.1.1.37]	0	1.49058	0	0	0	0.993722	0	1.15529	1.05025	0	0	4.45985	2.39968	0	0	0	0	3.24299	0	0	1.49058	0.928268	1.29124	0	0	3.7339	1.76133	0	0	0	0	0	0	0	0	2.46348	0	0	0	0	0	0	0	0	0	0	0	1.58352
K00027	ME2, sfcA, maeA; malate dehydrogenase (oxaloacetate-decarboxylating) [EC:1.1.1.38]	0	2.23439	0	0	0	0	0	0	0	0	0	0	0	1.16331	0	0	0	0	1.37157	0	0	0	0	0	0	0	0	0	2.22844	0	0	6.38779	2.87406	0	0	0	0	2.15108	0	0	0	0	0	0	0	0	0	0
K00029	E1.1.1.40, maeB; malate dehydrogenase (oxaloacetate-decarboxylating)(NADP+) [EC:1.1.1.40]	5.34646	0	0	0	1.78811	1.77025	0	0	0	0	0	19.1634	0	0	0	0	0	8.45259	0	0	0	0	1.37503	3.54348	3.56133	0	0	6.22415	0	0	0	0	0	0	0	0	0.815209	0	0	0	0	0	0	3.00794	0.797358	8.98515	0	0
K00030	IDH3; isocitrate dehydrogenase (NAD+) [EC:1.1.1.41]	0	1.24364	0	0	0	0	0	1.01752	0	1.07703	0	4.8258	0	0.737854	0	0	0	0	0	0	3.23867	0	0	0	0	0	0	0	0	0	0	2.14811	0	0	0	3.34414	0	0	0	0	0	0	0	0	0	0	0	0
K00031	IDH1, IDH2, icd; isocitrate dehydrogenase [EC:1.1.1.42]	0	4.56993	0	0	1.63339	1.73158	0	1.44596	0	0	0	0	3.68927	0	0.711077	0	0	4.57588	1.0681	0	1.99935	0	0.61587	0	2.40993	4.30514	0	0	0	0	0	2.74017	0	1.82679	0	2.68067	0	5.66778	0	0.618845	0	0	0	0	0.782482	0	1.77918	0
K00032	E1.1.1.43; phosphogluconate 2-dehydrogenase [EC:1.1.1.43]	0	0	0	0	0	0	0	0	0	0	0	0	0	0	0	0	0	0	0	0	0	0	0	0	0	0	0	0	0	0	0	0	0	0	0	0	0	0	0	0	0	0	0	0	0	0	0	0
K00033	PGD, gnd, gntZ; 6-phosphogluconate dehydrogenase [EC:1.1.1.44 1.1.1.343]	0	0	0	0	2.4248	0	0	0	0	0	0	0	0	0.636696	0	0	0	0	1.3091	0	0	0	0	0	0	0	0	0	0	0	0	0	0	0.984797	0	0	0	4.88531	0	0	0	0	1.41025	0	0	0	3.57026	0
K00034	gdh; glucose 1-dehydrogenase [EC:1.1.1.47]	0	0	0	0	0	0	0	0	0	0	0	0	0	0	0	0	0	0	0	0	0	0	0	0	0	0	0	0	0	0	0	0	0	0	0	0	0	0	0	0	0	0	0	0	0	0	0	0
K00035	gal; D-galactose 1-dehydrogenase [EC:1.1.1.48]	0	0	0	0	0	0	0	0	0	0	0	0	0	0	0	0	0	0	0	0	0	0	0	0	0	0	0	0	0	0	0	0	0	0	0	0	0	0	0	0	0	0	0	0	0	0	0	0
K00036	G6PD, zwf; glucose-6-phosphate 1-dehydrogenase [EC:1.1.1.49 1.1.1.363]	0	0	0	0	1.86844	0	0	0	1.67939	0	0	6.15275	0	0	0	0	0	0	1.47571	0	0	0	1.4281	1.86844	0	8.07176	0	0	0	0	0	0	0	0.693225	0	3.05257	0	21.3964	0	0.731903	0	0	0	0	0	0	0	0
K00038	E1.1.1.53; 3alpha(or 20beta)-hydroxysteroid dehydrogenase [EC:1.1.1.53]	0	0	0	0	0	0	0	0	0	0	0	0	0	0	0	0	0	0	0	0	0	0	0	0	0	0	0	0	3.64762	0	0	0	0	0	0	0	0	0	0	0	0	0	0	0	0	0	0	0
K00039	rbtD; ribitol 2-dehydrogenase [EC:1.1.1.56]	0	0	0	0	0	0	0	0	0	0	0.711077	0	0	0	0	0	0	0	0	0	0	0	0	0	0	0	0	0	0	0	0	0	0	0	0	0	0	0	0	0	0	0	0	0	0	0	0	0
K00040	uxuB; fructuronate reductase [EC:1.1.1.57]	0	0	0	0	0	0	0	0	0	0	0	0	0	0	0	0	0	0	0	0	0	0	0	0	0	0	0	0	0	0	0	0	0	0	0	0	0	0	0	0	0	0	0	0	0	0	0	0
K00041	uxaB; tagaturonate reductase [EC:1.1.1.58]	0	0	0	0	0	0	0	0	0	0	0	0	0	0	0.797358	0	0	0	0	0	0	0	0	0	0	0	0	0	0	0	0	0	0	0	0	0	0	0	0	0	0	0	0	0	0	0	0	0
K00042	garR, glxR; 2-hydroxy-3-oxopropionate reductase [EC:1.1.1.60]	0	0	0	0	0	0.955044	0	0	0	0	0	0	0	0	0.627771	0	0	0	0	0	0	0.919342	0	0	0	0	0	0	0	0	0	0	0	0	0	0	0	0	0	0	0	0	0	0	0	0	0	0
K00043	gbd; 4-hydroxybutyrate dehydrogenase [EC:1.1.1.61]	0	0	0	0	0	0	0	0	0	0	0	0	0	0	0	0	0	0	0	0	0	0	0	0	0	0	0	0	0	0	0	0	0	0	0	0	0	0	0	0	0	0	0	0	0	0	0	0
K00045	E1.1.1.67, mtlK; mannitol 2-dehydrogenase [EC:1.1.1.67]	0	0	0	0	0	0	0	0	0	0	0	0	0	0	0	0	0	0	0	0	0	0	0	1.7405	0	0	0	0	0	0	0	0	0	0	0	0	0	0	0	0	0	0	0	0	0	0	0	0
K00046	idnO; gluconate 5-dehydrogenase [EC:1.1.1.69]	0	0	0	0	0	0	0	0	0	0	0	0	0	0	0	0	0	0	0	0	0	0	0.493886	0	0	0	0	0	0	0	0	0	0	0.770581	0	0	0	2.28496	0	0	0	0	0	0	0	0	0	0
K00052	leuB, IMDH; 3-isopropylmalate dehydrogenase [EC:1.1.1.85]	0	0	0	0	2.66282	2.36827	1.17132	1.29124	0.725953	0	0	4.94778	0	0	0.583142	0	0	3.78534	1.41025	0	1.4281	0	0.681325	1.23769	1.7643	4.94308	1.71372	1.0443	1.58579	0	0	4.09985	0	0.734878	0	2.15406	0	0	0	0	0	0	0	2.67472	0.648597	0	0	1.03538
K00053	ilvC; ketol-acid reductoisomerase [EC:1.1.1.86]	1.00265	0	0	0	1.50248	2.70745	0	0	0	1.45191	0	0	0	0.839011	0.476035	0	0	3.98679	1.01455	0	2.50811	1.08893	0.62182	0	2.30877	3.16084	0	0	0	0	0	3.13588	1.42215	1.77323	0	0	0	0	0	1.00265	0	0	0	3.53753	0.517688	0	1.9934	0
K00054	mvaA; hydroxymethylglutaryl-CoA reductase [EC:1.1.1.88]	0	0	0	0	0	0	0	0	0	0	0	0	0	0	0	0	0	0	0	0	0	0	0	0	0	0	0	0	1.98744	0	0	11.1095	0	0	0	0	0	0	0	0	0	0	0	0	0	0	0	0
K00055	E1.1.1.90; aryl-alcohol dehydrogenase [EC:1.1.1.90]	0	0	0	0	0	0	0	0	0	0	0	0	0	0	0	0	0	0	0	0	1.13708	0	0	0	0	0	0	0	0	0	0	0	0	0	0	0	0	0	0	0	0	0	0	0	0	0	0	0
K00057	gpsA; glycerol-3-phosphate dehydrogenase (NAD(P)+) [EC:1.1.1.94]	0	0	1.38645	0	0	0.841986	1.71113	0.880664	0.95675	0	0	0	2.17786	0	0	0	0	3.65654	0.800333	0	0	0	0	1.77519	2.21356	0	1.31505	0	0	0	0	2.54976	1.4043	0	0	2.04397	1.13653	0	0	0	0	0	0	1.74348	0	0	1.61852	0
K00058	serA, PHGDH; D-3-phosphoglycerate dehydrogenase / 2-oxoglutarate reductase [EC:1.1.1.95 1.1.1.399]	0.88959	0	0	0	0	1.58579	0	3.1091	0	0	1.26202	5.38812	2.21654	1.52926	1.15438	0	0	7.04234	1.62149	0	0	2.95555	0	2.17191	0	7.92851	2.21951	0	1.99637	0	0	0	0	0	0	3.34117	0	0	0	0	0	0	0	0	0	8.89293	2.62414	0
K00059	fabG, OAR1; 3-oxoacyl-[acyl-carrier protein] reductase [EC:1.1.1.100]	0	1.18116	2.12431	0	4.29621	0	0.481985	2.7729	1.3448	2.00232	1.38348	0	0	3.0734	0.517688	0	2.07075	8.77986	0.678349	0	8.81059	2.3415	0.464134	1.88034	3.95278	4.87341	2.89866	0	1.32992	1.39835	1.50765	1.50248	1.07108	0.336199	0	1.36265	1.4162	6.68269	0	0.190414	0.609919	0	0	2.75084	0.565291	8.32446	1.32992	0
K00060	tdh; threonine 3-dehydrogenase [EC:1.1.1.103]	0	0	0	0	0	0	0	0	0	0	0	0	0	0	0	0	3.73092	0	0	0	2.14513	0	0	0	0	0	0	0	0	0	0	0	0	0	0	1.95174	0	0	0	1.23769	0	0	0	0	0	0	0	0
K00064	E1.1.1.122; D-threo-aldose 1-dehydrogenase [EC:1.1.1.122]	0	0	0	0	0	0	0	0	0	0	0	0	0	0	0	0	0	0	0	0	0	0	0	0	0	0	0	0	0	0	0	0	0	0	0	0	0	0	0	0	0	0	0	0	0	0	0	0
K00065	kduD; 2-dehydro-3-deoxy-D-gluconate 5-dehydrogenase [EC:1.1.1.127]	0	0	0	0	0	0	0	0	0	0	0	0	0	0	0	0	0	0	0	0	0	0	0	0	0	0	0	0	0	0	0	0	0	0.496861	0	0	0	0	0	0	0	0	0	0	0	0	0	0
K00066	algD; GDP-mannose 6-dehydrogenase [EC:1.1.1.132]	0	0	0	0	0	0	0	0	0	0	0	0	0	0	0	0	0	0	0	0	0	0	0	0	0	0	0	0	0	0	0	0	0	0	0	0	0	0	0	0	0	0	0	0	0	0	0	0
K00067	rfbD, rmlD; dTDP-4-dehydrorhamnose reductase [EC:1.1.1.133]	0	1.29719	0	0	0	0	0.487935	0	0	0	0	0	0	0	0	0	0	2.40397	0.627771	0	0	0.901491	0	0.580167	1.41025	0	0	2.65687	0	0	0	0	0	0	0	0	0	0	0	0	0	0	0	0	0.502812	0	0	0
K00068	srlD; sorbitol-6-phosphate 2-dehydrogenase [EC:1.1.1.140]	0	0	0	0	0	0	0	0	0	0	0	0	0	0	0	0	0	0	0	0	0	0	0	0	0	0	0	0	0	0	0	0	0	1.11326	0	0	0	0	0	0	0	0	0	0	0	0	1.44298	1.91335
K00074	paaH, hbd, fadB, mmgB; 3-hydroxybutyryl-CoA dehydrogenase [EC:1.1.1.157]	0	0	0	0.633721	1.63637	0	0	0	0	0	0	4.03737	0	0	0	0	2.65984	3.54943	0	0	0	0.624795	0	0	4.10388	0	0	0	0	0	0	0	0	0	0	0	0	0	0	0	0	0	0	0	0	0	0	0
K00075	murB; UDP-N-acetylmuramate dehydrogenase [EC:1.3.1.98]	0	2.20798	0	0	1.05323	1.0681	0.428431	0	0.580167	0	0.422481	4.31406	0	0	0.984508	0	0	0	0.449258	0	2.37422	0	0	0	0	2.82348	0	0	0	1.09785	0	0	0	0.535539	0	0	0	0	0	0.422481	0	3.93919	0	0	0.380828	0	0	0
K00076	hdhA; 7-alpha-hydroxysteroid dehydrogenase [EC:1.1.1.159]	0	0	0	0	0	0	0	0	0	0	0	0	0	0	0	0	0	0	0	0	0	0	0	2.08265	0	0	0	0	0	0	0	0	0	0	0	0	0	0	0	0	0	0	0	0	0	0	0	0
K00077	panE, apbA; 2-dehydropantoate 2-reductase [EC:1.1.1.169]	0	0	1.03775	1.15141	0	0	0	1.3448	0	0	0	3.98381	0	0	0	0	0	0	0.520663	0	0	0.520663	0	0	1.77025	4.04441	2.10602	1.0936	0	0	0	0	1.33885	0.446282	0	2.09455	0	2.13621	0	0	0	0	0	0	0	0	0	0
K00078	DHDH; dihydrodiol dehydrogenase / D-xylose 1-dehydrogenase (NADP) [EC:1.3.1.20 1.1.1.179]	0	0	0	0	0	0	0	0	0	0	0	0	0	0	0	0	0	0	0	0	0	0	1.27637	0	0	0	0	0	0	0	0.767606	0	0	0	0	0	0	0	0	0	0	0	0	0	0	0	0	0
K00087	ygeS, xdhA; xanthine dehydrogenase molybdenum-binding subunit [EC:1.17.1.4]	0	0	0	0	0	0	0	0	0	0	0	0	0	0	0	0	0	0	0	0	0	0	0	0	0	0	0	0	0	0	0	0	0	0	0	0	0	0	0	0	0	0	0	0	0	0	0	0
K00088	IMPDH, guaB; IMP dehydrogenase [EC:1.1.1.205]	0	0	1.85951	0	0	0	1.38348	2.71935	0	0	0.669424	0	0	1.13951	0	0	0	6.36994	0	0	3.20431	0	0.990747	2.02315	3.62976	0	0	0	0	0	0	4.01059	1.82678	0	0	3.43637	0	3.67439	1.30078	0.672399	0	0	0	4.79902	2.15703	3.68034	2.63902	0
K00090	ghrB; glyoxylate/hydroxypyruvate/2-ketogluconate reductase [EC:1.1.1.79 1.1.1.81 1.1.1.215]	0	0	0	0	0	0	0	0	0	0	0	0	0	0	0	0	0	0	0	0	0	0	0	0	0	0	0	0	0	0	0	0	0	0	0	0	0	0	0	0	0	0	0	0	0	0	0	0
K00091	E1.1.1.219; dihydroflavonol-4-reductase [EC:1.1.1.219]	0	0	0	0	0	0	0	0	0	0	0	0	0	0	0	0	0	0	0	0	0	0	0	0	0	0	0	0	0	0	0	0	0	0	0	0	0	0	0	0	0	0	0	0	0	0	0	0
K00096	araM, egsA; glycerol-1-phosphate dehydrogenase [NAD(P)+] [EC:1.1.1.261]	0	0	0	0	0	0	0	0	0	0	0.791408	0	0	0	0	0	0	0	0	0	0	0	0	0	0	0	0	0	0	0	0	0	0	5.62075	0	0	0	2.32662	0	0.502812	0	0	0	0	0	0	0	0
K00097	pdxA; 4-hydroxythreonine-4-phosphate dehydrogenase [EC:1.1.1.262]	0	0	0	0	1.71968	0	0	0	0	0	0	5.10935	0	0	0	0	0	0	0	0	1.22579	0	0	0	0	0	1.80858	0	0	0	0	0	0	0	0	0	0	0	0	0	0	0	0	0	0	0	0	0
K00098	idnD; L-idonate 5-dehydrogenase [EC:1.1.1.264]	0	0	0	0	0	0	0	0	0	0	0	0	0	0	0	0	0	0	0	0	0	0	0	0	0	0	0	0	0	0	0	0	0	0	0	0	0	0	0	0	0	0	0	0	0	0	0	0
K00099	dxr; 1-deoxy-D-xylulose-5-phosphate reductoisomerase [EC:1.1.1.267]	0	0	1.55009	0.496861	1.3805	1.08	0	1.09488	0	1.53521	0	5.28696	0	0.785457	0.583142	10.69	0	3.57621	0.966945	0	1.82678	1.24067	0.850912	0.636696	2.24926	0	2.66877	1.17224	0	0	0	2.0053	1.37157	0	0	2.30282	0	0	1.02942	0	0	0	0	2.7134	0.755705	0	1.63339	0.901491
K00101	lldD; L-lactate dehydrogenase (cytochrome) [EC:1.1.2.3]	0	0	0	0	0	0	0	0	0	0	0	0	0	0	0	0	0	0	0	0	0	0	0	0	0	0	0	0	0	0	0	0	0	0	0	0	0	0	0	0	0	0	0	0	0	0	0	0
K00102	LDHD, dld; D-lactate dehydrogenase (cytochrome) [EC:1.1.2.4]	0	0	0	0	0	0	0	0	0	0	0	0	0	0	0	0	0	0	0	0	0	4.59558	0	0	0	0	0	0	0	0	0	0	0	0	0	0	0	0	0	0	0	0	0	0	0	0	0	0
K00104	glcD; glycolate dehydrogenase FAD-linked subunit [EC:1.1.99.14]	0	0	0	0	3.76662	0	0	3.47505	1.48166	0	0	7.15837	0	0	0	0	0	12.993	1.50248	0	4.29919	0	0	0	5.9177	0	2.34447	0	4.29026	0	0	0	1.58282	1.03538	0	0	0	0	0	0	0	0	0	7.06614	0.966945	0	0	0
K00108	betA, CHDH; choline dehydrogenase [EC:1.1.99.1]	0	0	0	0	0	2.24336	4.04657	0	0	0	0	0	0	0	3.8725	0	0	0	0	0	0	0	0	0	0	0	0	0	0	0	0	0	0	0	0	0	0	0	0	0	0	0	0	0	0	0	0	0
K00109	L2HGDH; 2-hydroxyglutarate dehydrogenase [EC:1.1.99.2]	0	0	0	0	0	0	0	0	0	0	0	0	0	0	0	0	0	0	0	0	0	0	0	0	0	0	0	0	0	0	0	0	0	0	0	0	0	0	0	0	0	0	0	0	0	0	0	0
K00111	glpA, glpD; glycerol-3-phosphate dehydrogenase [EC:1.1.5.3]	0.997713	4.66659	0	0	5.68862	0	0	2.99306	0	0	1.89224	0	0	2.4129	0	0	3.8172	7.05126	1.57686	0	2.9831	0.975871	0	0	0	8.1521	2.59141	0	4.27449	0	0	6.01589	0	11.2912	0	0	0	5.12333	0	0	0	0	0	0	0	0	0	1.12166
K00112	glpB; glycerol-3-phosphate dehydrogenase subunit B [EC:1.1.5.3]	0	0	0	0	1.62744	0	0	0	0	0	0	0	0	0	0	0	0	0	0	0	0	0	0	0	0	0	0	0	0	0	0	0	0	0	0	0	0.806284	0	0	0	0	0	0	0	0	0	0	0
K00113	glpC; glycerol-3-phosphate dehydrogenase subunit C	1.25852	0	0	0	0	0	0	0	0	0	0	0	0	0	1.63934	0	0	0	0	0	0	5.05787	2.17488	0	0	0	0	0	0	0	0	0	0	0	0	0	0	0	0	0	0	0	0	3.76365	0	0	0	0
K00114	exaA; alcohol dehydrogenase (cytochrome c) [EC:1.1.2.8]	0	0	0	0	0	0	0	0	0	0	0	8.283	0	0	0	0	0	0	0	0	0	0	0	0	0	0	0	0	0	0	0	0	0	0	0	0	0	0	0	0	0	0	0	0	0	0	0	0
K00116	mqo; malate dehydrogenase (quinone) [EC:1.1.5.4]	0	0	0	0	0	0	0	0	0	0	0	0	0	0	0	0	0	0	0	0	0	0	0	0	0	0	0	0	0	0	0	0	0	0	0	0	0	0	0	0	0	0	0	0	0	0	0	0
K00117	gcd; quinoprotein glucose dehydrogenase [EC:1.1.5.2]	0	0	0	0	0	0	0	0	0	0	0	0	0	0	0	0	0	0	0	0	0	0	0	0	0	0	0	0	0	0	0	0	0	0	0	0	0	0	0	0	0	0	0	0	0	0	0	0
K00121	frmA, ADH5, adhC; S-(hydroxymethyl)glutathione dehydrogenase / alcohol dehydrogenase [EC:1.1.1.284 1.1.1.1]	0	0	0	0	0	0	0	0	0	0	0	6.77159	0	0	0	0	0	0	1.36562	0	0	3.30844	0	0	0	0	0	0	0	0	0	0	0	0	0	0	0	0	0	0	0	0	0	0	0	0	0	0
K00122	FDH; formate dehydrogenase [EC:1.17.1.9]	0	0	0	0	0	0	0	0	0	0	0	0	0	0	0	0	0	0	0	0	0	0	0	0	0	0	0	0	0	0	0	0	0	0	0	0	0	0	0	0	0	0	0	0	0	0	0	0
K00123	fdoG, fdhF, fdwA; formate dehydrogenase major subunit [EC:1.17.1.9]	0	0	0	0	0	0	0	0	0	0	0	14.5518	0	0	0	0	0	0	0	0	0	11.0797	0	0	0	10.3121	0	0	0	0	0	0	0	0	0	0	0	0	0	0	0	0	0	0	0	0	0	0
K00124	fdoH, fdsB; formate dehydrogenase iron-sulfur subunit	0	0	0	0	0	0	0.357026	0	0	0	0	0	0	1.26744	0	0	0	1.88629	0	0	0	0.401654	0	0	1.72037	0	0	0.952069	0	0	0	0	0	0	0	0	0	0	0	0	0	0	0	0	0.75868	0	0	0
K00125	fdhB; formate dehydrogenase (coenzyme F420) beta subunit [EC:1.17.98.3 1.8.98.6]	0	0	0	0	3.0734	0	0	2.44563	2.11241	0	0	0	0	0.728928	0	0	3.65357	6.79837	0	0	0	0	0	0	0	0	0	0	0	0	0	0	0	0	0	0	1.15736	0	0	0	0	0	0	0	0	0	0	0
K00126	fdsD; formate dehydrogenase subunit delta [EC:1.17.1.9]	0	0	0	0	0	0	0	0	0	0	0	0	0	0	0	0	0	0	0	0	0	0	0	0.160662	0	0	0	0	0	0	0	0	0	0	0	0	0	0	0	0	0	0	0	0	0	0	0	0
K00127	fdoI, fdsG; formate dehydrogenase subunit gamma	0	0	0	0	1.13653	0	0	0	0	0	0	0	0	0	0	0	0	2.49323	0	0	0	0.955044	0	0.529589	0	0	0	0	0	0	0	0	0	0	0	0	0.633721	0	0	0	0	0	0	0	0	2.74521	0	0
K00128	ALDH; aldehyde dehydrogenase (NAD+) [EC:1.2.1.3]	0	0	0	0	0	0	0	0	0	0	0	0	0	0	0	0	0	0	0	0	0	0	0	0	0	0	0	0	0	0	0	0	0	0	0	0	0	0	0	0	0	0	0	0	0	0	0	0
K00130	betB, gbsA; betaine-aldehyde dehydrogenase [EC:1.2.1.8]	0	0	0	0	0	1.47273	0	0	0	0	0	0	0	0	0	0	0	0	0	0	0	1.47868	0	0	0	0	0	0	0	0	0	0	0	0	0	0	0	0	0	0	0	0	0	0	1.75538	0	0	0
K00131	gapN; glyceraldehyde-3-phosphate dehydrogenase (NADP+) [EC:1.2.1.9]	0	0	0	0	0	0	0	0	0	0	0	0	0	0	0	0	0	0	0	0	0	0	0	0	0	0	0	0	0	0	0	0	0	0	0	0	0	0	0	0	0	0	2.55274	0	0	0	0	0
K00132	E1.2.1.10; acetaldehyde dehydrogenase (acetylating) [EC:1.2.1.10]	0	0	0	0	0	0	0	0	0	0	0	0	0	0	0	0	0	0	0	0	0	0	0	0	0	0	0	0	0	0	0	0	0	0	0	0	0	0	0	0	0	0	0	0	0	0	0	0
K00133	asd; aspartate-semialdehyde dehydrogenase [EC:1.2.1.11]	0	1.31802	0.919342	0	0	0	0	2.35042	0	0	0.699176	6.89358	0	0.708102	0	0	4.29992	4.21392	0.952069	0	1.321	4.85555	0.949094	0	0	2.79968	1.68992	0	0	0	0	1.87736	1.45197	0	0	2.03802	0	4.74845	0	0.467109	0	0	0	2.51108	1.07703	4.03875	2.4605	0
K00134	GAPDH, gapA; glyceraldehyde 3-phosphate dehydrogenase (phosphorylating) [EC:1.2.1.12]	0	1.38943	0	0.461159	1.27637	1.52034	0	1.16926	1.00617	0	0.865788	4.23671	0	0.776531	1.08893	11.7224	0	3.89158	2.82943	0.755705	0	0	1.12288	2.3772	3.77503	3.4096	1.60364	4.22778	1.28529	0	1.33587	2.75803	0	1.27934	1.02645	0	1.70777	3.12448	0	0	1.0324	0	0	2.78183	0	0	0	0.987772
K00135	gabD; succinate-semialdehyde dehydrogenase / glutarate-semialdehyde dehydrogenase [EC:1.2.1.16 1.2.1.79 1.2.1.20]	0	2.3772	0	0	0	0	0	1.76133	0	0	0	0	0	0	0	0	0	4.02844	0	0	2.11835	5.85821	0	0	0	4.57022	0	0	0	0	0	0	0	0	0	5.05192	0	3.62976	0	0	0	0	0	0	0	3.99681	0	0
K00137	prr; aminobutyraldehyde dehydrogenase [EC:1.2.1.19]	0	0	0	0	0	0	0	0	0	0	0	0	0	0	0	0	0	0	0	0	0	0	0	0	0	0	0	0	0	0	0	0	0	0	0	0	0	0	0	0	0	0	0	0	0	0	0	0
K00138	aldB; aldehyde dehydrogenase [EC:1.2.1.-]	0	0	0	0	0	0	0	0	0	0	0	0	0	0	1.27339	0	0	0	0	0	0	0	0	0	0	0	0	0	0	0	0	0	0	0	0	3.74877	0	0	0	0	0	0	0	0	0	0	0	0
K00140	mmsA, iolA, ALDH6A1; malonate-semialdehyde dehydrogenase (acetylating) / methylmalonate-semialdehyde dehydrogenase [EC:1.2.1.18 1.2.1.27]	0	0	0	0	1.97554	0	0	0	0	0	0	0	0	0	0	0	0	0	0	0	0	3.66547	0	2.71637	0	0	0	0	0	0	0	0	0	0	0	0	0	0	0	0	0	0	0	0	0	4.46282	0	0
K00141	xylC; benzaldehyde dehydrogenase (NAD) [EC:1.2.1.28]	0	0	0	0	0	0	0	0	0	0	0	0	0	0	0	0	0	0	0	0	0	0	0	0	0	0	0	0	0	0	0	0	0	0	0	0	0	0	0	0	0	0	0	0	0	0	0	0
K00145	argC; N-acetyl-gamma-glutamyl-phosphate reductase [EC:1.2.1.38]	0	0	0	0	1.68695	1.85129	0	1.09785	0.89554	0	0	0	0	0	1.73753	0	0	3.28464	0.791408	0	1.73753	0.609919	1.62171	0.574217	0	0	1.38348	0	1.46381	0	0	0	0	0.493886	0	2.29984	0	2.36586	0	0	0	0	0	0	0	3.46737	1.62149	0
K00146	feaB, tynC; phenylacetaldehyde dehydrogenase [EC:1.2.1.39]	0	0	0	0	0	0	0	0	0	0	0	0	0	0	0	0	0	0	0	0	1.7167	0	0	0	0	0	0	0	0	0	0	0	0	0	0	0	0	0	0	0	0	0	0	0	0	0	0	0
K00147	proA; glutamate-5-semialdehyde dehydrogenase [EC:1.2.1.41]	0	3.14495	0	0	0	1.53819	0	1.77025	1.28529	0	0	6.13787	0	1.17537	0	0	0	4.83479	1.41323	0	2.27604	1.30612	0	0	0	0	0	0	2.86513	0	0	0	0	0	0	0	0	0	0	0	0	0	0	4.01654	0.919342	0	2.05885	1.0324
K00148	fdhA; glutathione-independent formaldehyde dehydrogenase [EC:1.2.1.46]	0	0	0	0	0	0	0	0	0	0	0	0	0	0	0	0	0	0	0	0	0	0	0	0	0	0	0	0	0	0	0	0	0	0	0	0	0	0	0	0	0	0	0	0	0	0	0	0
K00150	gap2, gapB; glyceraldehyde-3-phosphate dehydrogenase (NAD(P)+) (phosphorylating) [EC:1.2.1.59]	0	0	0	0	0	0	0	0	0	0	0	0	0	0	0	0	0	0	0	0	0	0	0	0	0	0	0	0	0	0	0	0	0	0	0	0	0	0	0	0	0	0	0	0	0	0	0	0
K00151	hpaE, hpcC; 5-carboxymethyl-2-hydroxymuconic-semialdehyde dehydrogenase [EC:1.2.1.60]	0	0	0	0	0	0	0	0	0	0	0	0	0	0	0	0	0	0	0	0	0	0	0	0	0	0	0	0	0	0	0	0	0	0	0	0	0	0	0	0	0	0	0	0	0	0	0	0
K00154	E1.2.1.68; coniferyl-aldehyde dehydrogenase [EC:1.2.1.68]	0	0	0	0	0	0	0	0	0	0	0	5.02812	0	0	0	0	0	4.79307	0	0	0	0	0	0	0	0	0	0	0	0	0	0	0	0	0	0	0	0	0	0	0	0	0	0	0	0	0	0
K00156	poxB; pyruvate dehydrogenase (quinone) [EC:1.2.5.1]	0	0	0	0	0	0	0	0	0	0	0	0	0	0	0	0	0	0	0	0	0	0	0	0	0	0	0	0	0	0	0	0	0	0	0	0	0	0	0	0	0	0	0	0	0	0	0	0
K00161	PDHA, pdhA; pyruvate dehydrogenase E1 component alpha subunit [EC:1.2.4.1]	0	2.65994	0	0	0	0	0	1.90615	0	0	0.830085	0	2.16596	0	0	0	0	0	0.946119	0	0	1.96677	0	0	0	0	0	0	1.19604	0	0	2.63009	0	0	0	0	0	0	0	0	0	0	0	0	0	2.35637	0	0
K00162	PDHB, pdhB; pyruvate dehydrogenase E1 component beta subunit [EC:1.2.4.1]	0	0	0	0	0	0	0	0.871738	0	0	0.75273	0	2.21654	0	0.663473	0	0	2.87406	0.708102	0	0	0	0	2.21059	0	0	0	0	1.27934	0	0	2.40695	0	0.642647	0	0	0	0	0	0	0	0	0	0	0	0	0	0
K00163	aceE; pyruvate dehydrogenase E1 component [EC:1.2.4.1]	0	0	0	0	3.88266	0	0	0	0	0	0	0	0	0	0	0	0	0	0	0	0	1.96662	0	0	0	0	4.67407	0	0	0	0	0	0	1.31505	0	0	0	0	0	0	0	0	0	7.25655	0	0	0	0
K00164	OGDH, sucA; 2-oxoglutarate dehydrogenase E1 component [EC:1.2.4.2]	0	0	0	0	0	3.96001	0	0	0	0	0	12.7161	0	0	0	0	0	0	0	0	6.15572	4.1772	1.92794	4.16233	0	0	0	0	0	0	0	0	0	0	0	5.30779	0	0	0	0	0	0	0	0	0	0	0	0
K00166	BCKDHA, bkdA1; 2-oxoisovalerate dehydrogenase E1 component alpha subunit [EC:1.2.4.4]	0	0	0	0	0	0	0	0	0	0	0	0	0	0	0	0	0	0	0	0	0	0.818185	0	0	0	3.93026	0	0	0	0	1.08595	0	0	0	0	0	0	2.28199	0	0	0	0	0	0	0	0	0	0
K00167	BCKDHB, bkdA2; 2-oxoisovalerate dehydrogenase E1 component beta subunit [EC:1.2.4.4]	0	0	0	0	0	0	0	0	0	0	0	3.29356	0	0	0	0	0	0	0	0	0	0	0	0	0	3.53753	0	0	0	0	0	0	0	0	0	0	0	1.7167	0	0	0	0	0	0	0	0	0	0
K00169	porA; pyruvate ferredoxin oxidoreductase alpha subunit [EC:1.2.7.1]	0	0	1.321	0	1.93687	0	0.722978	1.29124	0	0	0	0	0	0.746779	0	0	0	3.56431	0	0	0	0	0	0	2.7967	0	0	0	0	0	0	0	0	0	0	0	0	0	0	0	0	0	0	0	0.562316	0	0	0
K00170	porB; pyruvate ferredoxin oxidoreductase beta subunit [EC:1.2.7.1]	0	0	1.09488	0	0	0	0.666448	1.27339	0	0	0	0	0	0.696201	0	0	0	3.24894	0	0	0	0	0	0	1.82381	0	0	0	0	0	0	0	1.07703	0	0	0	0	0	0	0	0	0	0	0	0	0	0	0
K00171	porD; pyruvate ferredoxin oxidoreductase delta subunit [EC:1.2.7.1]	0	0	0.48496	0	0	0	0.178513	0.193389	0	0	0	0	0	0	0	0	0	0.847937	0	0	0	0	0	0	0	0	0	0	0	0	0	0	0.365952	0	0	0	0	0	0	0	0	0	0	0	0.0981821	0	0	0
K00172	porC, porG; pyruvate ferredoxin oxidoreductase gamma subunit [EC:1.2.7.1]	0	0	21.0028	0.187439	0.6843	0	0.41058	0.476035	0	0.746779	0	0	0	0	0	0	0	1.57984	0	0	0	0	0	0	2.0484	0	0	0	0	0	0	0	0.606944	0	0	0	0	0	0	0	0	0	0	0	0.270745	0	0	0
K00174	korA, oorA, oforA; 2-oxoglutarate/2-oxoacid ferredoxin oxidoreductase subunit alpha [EC:1.2.7.3 1.2.7.11]	0	0	2.6301	0	1.59769	0	2.29989	1.29422	0	2.0053	1.24364	0	0	2.22249	1.21984	0	6.29556	4.94183	0	0	0	0	2.8205	0	6.64105	8.61684	2.75208	6.72994	0	2.90679	0	0	2.61819	0	0	0	0.788432	0	0	0	0	0	0	0	0	0	1.80298	0
K00175	korB, oorB, oforB; 2-oxoglutarate/2-oxoacid ferredoxin oxidoreductase subunit beta [EC:1.2.7.3 1.2.7.11]	0	0	3.74283	0.285621	3.38877	0	1.46365	1.49653	1.02942	0	0.383803	0	0	1.55604	0.737854	31.1963	8.60497	2.79968	0	0	0	0	1.64685	0	8.23838	6.64998	1.44298	4.1415	1.46976	1.51736	1.03538	2.76398	3.08828	0.836036	0	0	1.64232	1.93092	1.36668	0	1.05918	0	0	0	0	0	1.3805	0
K00176	korD, oorD; 2-oxoglutarate ferredoxin oxidoreductase subunit delta [EC:1.2.7.3]	0	0	0.797359	0.133885	0.431406	0	0.608672	0.27372	0.264794	3.76895	0.297522	0	0	0.41653	0	3.23704	2.86571	0.981821	0	0	0	0	0	0	1.26624	2.10377	0.294546	0	0	0	0	0	0	0.101157	0	0	0.407605	0.61587	0.14281	0	0	0	0	0	0.60999	0	0	0
K00177	korC, oorC; 2-oxoglutarate ferredoxin oxidoreductase subunit gamma [EC:1.2.7.3]	0	0	1.41918	0	0.928268	0	0.800333	0.657523	0.67835	0.708102	0.910416	0	0	0.360001	0	4.32596	8.70421	1.45786	0	0	0	0	0.297522	0	2.99902	4.987	0	0.776531	0	0	1.01752	0	1.26744	0.639672	0	0	0.62182	1.58282	0.779507	0	0	0	0	0	1.25852	0	0	0
K00179	iorA; indolepyruvate ferredoxin oxidoreductase, alpha subunit [EC:1.2.7.8]	0	0	0	0	0	0	0	2.11835	0	0	0	0	0	0	0	0	0	10.9399	0	0	0	0	1.0324	0	0	4.28729	0	4.84663	0	0	0	0	2.12133	0	0	0	0	3.80117	3.27117	0	0	0	0	0	1.51736	0	0	0
K00180	iorB; indolepyruvate ferredoxin oxidoreductase, beta subunit [EC:1.2.7.8]	0	0	2.22613	0	0.907441	0.737854	0.392729	0.538514	1.30314	0	0	0	0	1.70828	0	6.00101	0	4.07308	0	0	1.85356	0	0.27372	0	1.4043	0	0	0	0	0	0	0	5.35708	0	0	0	0.645622	0	0.54744	0	0	0	0	0	0.559341	0	0	0.440332
K00187	vorB; 2-oxoisovalerate ferredoxin oxidoreductase beta subunit [EC:1.2.7.7]	0	0	0	0	0	0	0	0	0	0	0	0	0	0	0	0	0	0	0	0	0	0	0	0	0	0	0	0	0	0	0	0	0	0	0	0	0	0	0	0	0	0	0	0	0	0	5.83737	0
K00188	vorD; 2-oxoisovalerate ferredoxin oxidoreductase delta subunit [EC:1.2.7.7]	0	0	0	0	0	0	0	0	0	0	0	0	0	0	0	0	0	0	0	0	0	0	0	0	0	0	0	0	0	0	0	0	0	0	0	0	0	0	0	0	0	0	0	0	0	0	0	0
K00192	cdhA; anaerobic carbon-monoxide dehydrogenase, CODH/ACS complex subunit alpha [EC:1.2.7.4]	0	0	0	0	0	0	0	0	0	0	0	0	0	0	0	0	0	0	0	0	0	0	0	0	0	0	0	0	0	0	0	0	0	0	0	0	0	0	0	0	0	0	0	0	0	0	0	0
K00193	cdhC; acetyl-CoA decarbonylase/synthase, CODH/ACS complex subunit beta [EC:2.3.1.169]	0	0	0	0	0	0	0	0	0	0	0	0	0	0	0	0	0	0	0	0	0	0	0	0	0	0	0	0	0	0	0	0	0	0	0	0	0	0	0	0	0	0	0	0	0	0	0	0
K00194	cdhD, acsD; acetyl-CoA decarbonylase/synthase, CODH/ACS complex subunit delta [EC:2.1.1.245]	0	0	0	0	2.4367	0	0	0	1.30314	0	0	0	0	0.865788	0	0	0	6.63176	0	0	0	0	0	0	3.93324	0	0	0	0	0	0	0	0	0	0	0	0	0	0	0	0	0	0	0	0	0	0	0
K00195	cdhB; anaerobic carbon-monoxide dehydrogenase, CODH/ACS complex subunit epsilon	0	0	0	0	0	0	0	0	0	0	0	0	0	0	0	0	0	0	0	0	0	0	0	0	0	0	0	0	0	0	0	0	0	0	0	0	0	0	0	0	0	0	0	0	0	0	0	0
K00196	cooF; anaerobic carbon-monoxide dehydrogenase iron sulfur subunit	0	0	0	0	0	0	0.306447	0	1.54472	0	0	0	0	0	0	0	0	0	0	0	0	0	0	0	0	0	0	0	0	0	0	0	0	0	0	0	0	0	0	0	0	0	0	0	0.377852	0	0	0
K00197	cdhE, acsC; acetyl-CoA decarbonylase/synthase, CODH/ACS complex subunit gamma [EC:2.1.1.245]	0	0	0	0.931278	2.95141	0	0	1.99042	0	0	0	0	0	0	0	0	0	5.21555	0	0	0	0	0	0	2.58546	0	0	0	0	0	0	0	0	0	0	0	0	0	0	0	0	0	0	0	0	0	0	0
K00198	cooS, acsA; anaerobic carbon-monoxide dehydrogenase catalytic subunit [EC:1.2.7.4]	0	0	0	0	2.70447	0	0	2.52596	0	0	0	0	0	2.48728	0	0	0	7.53622	0	0	0	0	0	0	0	0	0	0	0	0	0	0	0	0	0	0	2.49918	0	0	0	0	0	0	0	0	0	0	0
K00200	fwdA, fmdA; formylmethanofuran dehydrogenase subunit A [EC:1.2.7.12]	0	0	0	0	0	0	0	0	0	0	0	0	0	0	0	0	0	0	0	0	0	0	0	0	0	0	0	0	0	0	0	0	2.57356	0	0	0	0	0	0	0	0	0	0	0	0	0	0	0
K00201	fwdB, fmdB; formylmethanofuran dehydrogenase subunit B [EC:1.2.7.12]	0	0	0	0	0	0	0	0	0	0	0	0	0	0	0	0	0	0	0	0	0	0	0	0	0	0	0	0	0	0	0	0	1.74943	0	0	0	0	0	0	0	0	0	0	0	0	0	0	0
K00202	fwdC, fmdC; formylmethanofuran dehydrogenase subunit C [EC:1.2.7.12]	0	0	0	0	0	0	0	0	0	0	0	0	0	0	0	0	0	0	0	0	0	0	0	0	0	0	0	0	0	0	0	0	0	0	0	0	0	0	0	0	0	0	0	0	0	0	0	0
K00203	fwdD, fmdD; formylmethanofuran dehydrogenase subunit D [EC:1.2.7.12]	0	0	0	0	0	0	0	0	0	0	0	0	0	0	0	0	0	0	0	0	0	0	0	0	0	0	0	0	0	0	0	0	0	0	0	0	0	0	0	0	0	0	0	0	0	0	0	0
K00205	fwdF, fmdF; 4Fe-4S ferredoxin	0	0	0	0	0	0	0	0	0	0	0	0	0	0	0	0	0	0	0	0	0	0	0	0	0	0	0	0	0	0	0	0	0	0	0	0	0	0	0	0	0	0	0	0	0	0	0	0
K00206	phnY; phosphonoacetaldehyde dehydrogenase [EC:1.2.1.-]	0	0	0	0	0	0	0	0	0	0	0	0	0	0	0	0	0	0	0	0	0	0	0	0	0	0	0	0	0	0	0	0	0	0	0	0	0	0	0	0	0	0	0	0	0	0	0	0
K00208	fabI; enoyl-[acyl-carrier protein] reductase I [EC:1.3.1.9 1.3.1.10]	0	1.321	0	0	0	2.24629	0	0	0	0	0	3.35902	0	0.422481	0	0	0	0	0.776531	0	0	1.05025	0	1.56794	0	0	0	0	0	0	0	0	0	0.714052	0	0	0	0	0	0	0	0	0	3.0853	0.714052	1.75538	0	0.761655
K00209	fabV, ter; enoyl-[acyl-carrier protein] reductase / trans-2-enoyl-CoA reductase (NAD+) [EC:1.3.1.9 1.3.1.44]	0	0	0	0	0	0	0	0	0	0	0	0	0	0	0	0	0	0	0	0	0	0	0	0	0	3.75472	0	0	1.55901	0	0	0	0	0	0	2.64199	0	0	0	0	0	0	0	0	0	0	0	0
K00213	DHCR7; 7-dehydrocholesterol reductase [EC:1.3.1.21]	0	0	0	0	0	0	0	0	0	0	0	0	0	0	0	0	0	0	0	0	0	0	0	0	0	0	0	0	0	0	0	0	0	0	0	0	0	0	0	0	0	0	0	0	0	0	0	0
K00214	BLVRA, bvdR; biliverdin reductase [EC:1.3.1.24]	0	0	0	0	0	0	0	0	0	0	0	0	0	0	0	0	0	0	0.764631	0	0	0	0	0	0	0	0	0	0	0	0	0	0	0	0	0	0	0	0	0	0	0	0	0	0	0	0	0
K00215	dapB; 4-hydroxy-tetrahydrodipicolinate reductase [EC:1.17.1.8]	0	0	0.592068	0.386778	1.22579	0.996698	0.312398	0.642647	0	0	0	0	0	0.499836	0.740829	0	0	3.24299	0.600994	0	0	0.550415	0	0	1.20496	2.50513	1.39835	0	0.931243	0	0	0	1.0205	0.447502	0	1.61257	0	1.6572	0.487935	0.27372	0	0	0	0	0.565291	1.61852	0	0
K00217	E1.3.1.32; maleylacetate reductase [EC:1.3.1.32]	0	0	0	0	0	0	0	0	0	0	0	0	0	0	0	0	0	0	0	0	0	0	0	0	0	0	0	0	0	0	0	0	0	0	0	0	0	0	0	0	0	0	0	0	0	0	0	0
K00218	por; protochlorophyllide reductase [EC:1.3.1.33]	0	0	0	0	0	0	0	0	0	0	0	0	0	0	0	0	0	0	0.833061	0	0	0	0	0	0	0	0	0	0	0	0	0	0	0	0	0	0	0	0	0	0	0	0	0	0	0	0	0
K00219	fadH; 2,4-dienoyl-CoA reductase (NADPH2) [EC:1.3.1.34]	0	0	0	0.761655	0	0	0	2.09158	0	0	0	9.10394	0	0	0	0	0	7.04234	0	0	2.37422	0	0	0	3.82613	0	0	0	0	0	0	0	0	0	0	0	0	0	0	0	0	0	0	0	0	0	0	0
K00220	tyrC; cyclohexadieny/prephenate dehydrogenase [EC:1.3.1.43 1.3.1.12]	0	0	0	0	0	0	0	0	0	0	0	0	0	0	0	0	0	0	0	0	0	1.35075	0	0	0	0	0	0	0	0	0	0	0	0	0	0	0	0	0	0	0	5.53277	0	0	0	0	0	0
K00226	pyrD; dihydroorotate dehydrogenase (fumarate) [EC:1.3.98.1]	0	0	0	0	0	0	0	0	0	0	0.675374	0	0	0	0	7.32796	0	0	0	0	0	0	0	0	0	2.61522	0	3.03174	2.78777	0	0	3.63288	0	0	0	0	0	4.21589	0.95802	0	0	0	0	0	0	0	0	0
K00227	SC5DL, ERG3; Delta7-sterol 5-desaturase [EC:1.14.19.20]	0	0	0	0	0	0	0	0	0	0	0	0	0	0	0	0	0	0	0	0	0	0	0	0	0	0	0	0	0	0	0	0	0	0	0	0	0	0	0	0	0	0	0	0	0	0	0	0
K00228	CPOX, hemF; coproporphyrinogen III oxidase [EC:1.3.3.3]	0	0	0	0	0	0.999673	0	0	0	0	0	0	0	0	0	0	0	0	0.794383	0	0	0	0	0	0	0	0	0	0	0	0	0	0	0	0	1.39835	0	0	0	0	0	0	0	2.36827	0	0	0	0
K00230	hemG; menaquinone-dependent protoporphyrinogen oxidase [EC:1.3.5.3]	0	0	0	0	0	0	0	0	0	0	0	0	0	0	0	2.85621	0	0	0	0	0	0	0.520663	0	0	1.58282	0	0	0.749755	0	0	1.77069	0	0.309423	0	0	0	1.11571	0	0	0	0	0	0	0	0	0	0
K00231	PPOX, hemY; protoporphyrinogen/coproporphyrinogen III oxidase [EC:1.3.3.4 1.3.3.15]	0	1.79108	0	0	2.03802	1.27042	0	0	0	0	0	0	0	0	0	0	0	0	0.937193	0	0	0	1.31802	0	0	0	0	0	0	0	0	2.84431	0	0	0	0	0	0	0	0	0	0	0	0	0	0	0	0
K00232	E1.3.3.6, ACOX1, ACOX3; acyl-CoA oxidase [EC:1.3.3.6]	0	0	0	0	0	0	0	0	0	0	0	0	0	0	0	0	0	0	0	0	0	0	0	0	0	0	0	0	0	0	0	0	0	0	0	0	0	0	0	0	0	0	0	0	0	0	0	0
K00233	frdA, fdrA; succinate dehydrogenase flavoprotein subunit [EC:1.3.5.1 7.1.1.12]	0	0	0	0	0	0	0	0	0	0	0	0	0	0	0	0	0	0	0	0	0	0	0	0	0	0	0	0	0	0	0	0	0	0	0	0	0	0	0	0	0	0	0	0	2.1005	0	0	0
K00235	SDHB, SDH2; succinate dehydrogenase (ubiquinone) iron-sulfur subunit [EC:1.3.5.1]	0	0	0	0	0	0	0	0	0	0	0	0	0	0	0	0	0	0	0	0	0	0	0	0	0	0	0	0	0	0	0	0	0	0	0	0	0	0	0	0	0	0	0	0	0	0	0	0
K00239	sdhA, frdA; succinate dehydrogenase flavoprotein subunit [EC:1.3.5.1]	0	2.7372	0	0	2.22844	2.61819	0	2.83241	0	1.93092	0	11.9812	0	0	1.62149	0	0	13.9359	1.67207	0	7.1911	0	1.3091	0	0	0	0	0	2.761	0	0	0	0	1.83571	0	0	0	0	0	9.42859	0	0	0	4.48663	0	5.59936	0	0
K00240	sdhB, frdB; succinate dehydrogenase iron-sulfur subunit [EC:1.3.5.1]	0	0.850912	0	0	2.13621	0.937193	0	0.663473	3.56159	0	0.764631	3.91538	1.55604	0	0.413555	0	0	5.59043	0.627771	0	1.01455	0.481985	0.61587	0	0	7.2325	0	0.844961	1.05918	0	0	0	0	4.31586	0	0	0	2.61585	0	1.86165	0	0	0	1.47571	0	1.69587	0	0.603969
K00241	sdhC, frdC; succinate dehydrogenase cytochrome b subunit	0	0.499836	0	0	0.592068	0.383803	0	0.41058	0	0	0	0	0	0	0.383803	0	0	0	1.12463	0	0	0.235042	0	0	0	0	0	0	0	0	0	0	0	0	0	0	0	0	0.675374	0	0	1.3448	0	0.946119	0	0.841986	0	0
K00242	sdhD, frdD; succinate dehydrogenase membrane anchor subunit	0	0.806284	0	0	0	0.455208	0	0	0	0	0	1.42513	0	0	0	0	0	0	0	0	1.71372	0.255869	0	0	0	0	0	0	0	0	0	0	0	0	0	0.740829	0	0	0	0	0	1.43703	0	1.12166	0	1.17224	0	0
K00243	K00243; uncharacterized protein	0	0	0	0	0	0	0	0	0	0	0	3.92134	0	0	0	0	0	0	0	0	0	0	0	0	0	0	1.21389	0	0	0	0	0	0	0	0	0	0	0	0	0	0	0	0	0	0	0	0	0
K00244	frdA; succinate dehydrogenase flavoprotein subunit [EC:1.3.5.1]	0	0	0	0	0	4.41522	0	0	0	0	0	0	0	0	0	0	0	0	0	0	5.48034	0	0	0	0	0	0	0	0	0	0	0	0	0	0	0	0	0	0	0	0	0	0	0	0	0	0	0
K00245	frdB; succinate dehydrogenase iron-sulfur subunit [EC:1.3.5.1]	0	0	0	0	0	1.59472	0	0	0	0	0	0	0	0	0	0	0	0	0	0	3.24894	0	0	0	0	0	0	0	0	0	0	0	0	0	0	0	0	0	0	0	0	0	0	0	0	0	0	0
K00246	frdC; succinate dehydrogenase subunit C	0	0	0	0	0	0.276695	0	0	0	0	0	0	0	0	0	0	0	0	0	0	0.481985	0	0	0	0	0	0	0	0	0	0	0	0	0	0	0.526613	0	0	0	0	0	0	0	0	0	0	0	0
K00247	frdD; succinate dehydrogenase subunit D	0	0	0	0	0	0.345125	0	0	0	0	0	0	0	0	0	0	0	0	0	0	0.568266	0	0	0	0	0	0	0	0	0	0	0	0	0	0	0	0	0	0	0	0	0	0	0	0	0	0	0
K00248	ACADS, bcd; butyryl-CoA dehydrogenase [EC:1.3.8.1]	0	0	0	0.910416	3.86778	0	0	2.22546	2.36232	0	0	0	0	0	0	0	0	7.92002	0	0	0	0	0	0	0	0	0	0	0	0	0	0	0	0	0	0	0	0	0	0	0	0	0	0	0	0	0	0
K00249	ACADM, acd; acyl-CoA dehydrogenase [EC:1.3.8.7]	0	0	0	0	0	0	0	2.58546	0	0	0	0	0	0	0	0	0	8.14912	0	0	3.73687	0.987772	0	0	0	0	0	0	0	0	0	4.95193	0	0	0	2.16893	0	0	0	0	0	0	0	0	0	0	0	0
K00252	GCDH, gcdH; glutaryl-CoA dehydrogenase [EC:1.3.8.6]	0	0	0	0	0	0	0	0	0	0	0	5.06977	0	0	0	0	0	0	0	0	0	0.907441	0	0	0	0	0	0	0	0	0	0	0	0	0	2.49026	0	0	0	0	0	0	0	0	0	0	0	0
K00253	IVD, ivd; isovaleryl-CoA dehydrogenase [EC:1.3.8.4]	0	0	0	0	0	0	0	0	0	0	0	4.96861	0	0	0	0	0	0	0	0	2.04695	2.83538	0	0	0	0	0	0	0	0	0	0	0	0	0	2.53786	0	0	0	0	0	0	0	0	0	0	0	0
K00254	DHODH, pyrD; dihydroorotate dehydrogenase [EC:1.3.5.2]	0	4.35683	0	0	0	0	0	0	0	0	0	3.68034	0	0	1.0919	0	0	0	0.82711	0	0	0	0	0	0	0	0	0	0	0	0	2.24926	0	0	0	0	0	0	0	0	0	0	0	0	0	0	0	0
K00255	ACADL; long-chain-acyl-CoA dehydrogenase [EC:1.3.8.8]	0	0	0	0	0	0	0	0	0	0	0	0	0	0	0	0	0	0	0	0	0	0	0	0	0	0	0	0	0	0	0	0	0	0	0	0	0	0	0	0	0	0	0	0	0	0	0	0
K00259	ald; alanine dehydrogenase [EC:1.4.1.1]	0	2.78538	0	0	1.52926	0	0.839011	0	0	0	0	0	0	0	0.696201	0	0	0	0.987772	0	0	0	0	0	0	5.48667	0	1.84463	0.559341	0	0	7.08102	0	0.47901	0	0	0.630746	2.48431	1.13356	0	0	0	0	0	0	0	0	0
K00260	gudB, rocG; glutamate dehydrogenase [EC:1.4.1.2]	0	0	0	0	0	0	0	0	0	0	0	0	0	0	0	0	0	0	0	0	0	0	0	0	0	0	0	0	0	0	0	0	0	0	0	0	0	0	0	0	0	0	0	0	0	0	0	0
K00261	GLUD1_2, gdhA; glutamate dehydrogenase (NAD(P)+) [EC:1.4.1.3]	0	1.93092	0	0	0	1.40133	0	0	0	0	0	0	2.90381	0	0	0	0	0	0	0	0	0	0	0	0	0	0	0	0	0	0	6.64961	0	0	0	0	0	0	0	0	0	0	0	3.67809	0	0	0	0
K00262	E1.4.1.4, gdhA; glutamate dehydrogenase (NADP+) [EC:1.4.1.4]	0	0	0	0	0	2.85323	0	2.07075	0	0	1.37157	0	0	1.67505	0	12.3015	0	0	0	0	0	0	2.20464	0	0	4.40035	0	0	0	0	0	0	0	0.88959	0	0	1.26447	2.59439	2.10348	0.779507	0	0	0	0	0	0	2.1124	1.35967
K00263	E1.4.1.9; leucine dehydrogenase [EC:1.4.1.9]	0	0	0	0	0	0	0	0	0	0	0	0	0	0.62182	0	0	14.58	0	0	0	2.81522	0	0	0	0	0	0	0	0	0	0	4.57588	0	0	0	2.22546	0	0	0	0	0	0	0	0	0	2.401	0	0
K00265	gltB; glutamate synthase (NADPH) large chain [EC:1.4.1.13]	0	0	0	0	0	15.9472	0	0	0	0	0	23.6202	0	4.76332	3.41555	0	0	0	0	0	16.3429	0	0	22.088	0	15.0129	0	0	0	0	0	0	0	0	0	18.9759	0	15.2093	0	0	0	0	0	0	0	0	9.12796	0
K00266	gltD; glutamate synthase (NADPH) small chain [EC:1.4.1.13]	0	0	0	0	0	0	0	2.28199	2.7015	1.48761	0.815209	6.5187	0	1.50546	0.95802	0	0	10.5382	0	0	0	0	1.97554	0	2.84133	11.5766	1.96364	1.49058	0	0	0	0	0	0	0	4.64729	0	4.63539	0	0	0	0	0	4.4777	0	3.60596	5.42084	0
K00273	DAO, aao; D-amino-acid oxidase [EC:1.4.3.3]	0	0	0	0	0	0	0	0	0	0	0	0	0	0	0	0	0	0	0	0	0	0	0	0	0	0	0	0	0	0	0	0	0	0	0	0	0	0	0	0	0	0	0	0	0	0	0	0
K00274	MAO, aofH; monoamine oxidase [EC:1.4.3.4]	0	0	0	0	0	0	0	0	0	0	0	0	0	0	0	0	0	0	0	0	0	0	0	0	0	0	0	0	0	0	0	0	0	0	0	0	0	0	0	0	0	0	0	0	0	0	0	0
K00275	pdxH, PNPO; pyridoxamine 5'-phosphate oxidase [EC:1.4.3.5]	0	1.01455	0	0	0	0	0	0	0	0	0.437357	0	2.03802	0	0.717028	0	0	0	1.06513	0	0	0.791408	0	0.413555	0	0	0	0	0	0	0	0	0	0	0	1.15141	0	0	0	0	0	0	0	1.02942	0	0	0	0.41653
K00276	AOC3, AOC2, tynA; primary-amine oxidase [EC:1.4.3.21]	0	0	0	0	0	0	0	0	0	0	0	0	0	0	0	0	0	0	0	0	0	0	0	0	0	0	0	0	0	0	0	0	0	0	0	0	0	0	0	0	0	0	0	0	0	0	0	0
K00278	nadB; L-aspartate oxidase [EC:1.4.3.16]	0	2.13621	0	0.687275	2.46943	3.41257	0.767606	2.15703	0	0	0	0	0	0	0	0	0	0	1.45488	0	0	0	1.05918	1.0086	3.65059	0	0	0	0	0	0	0	0	0	0	3.1329	0	0	2.04992	0	0	0	0	4.05224	0	0	2.39207	0
K00279	CKX; cytokinin dehydrogenase [EC:1.5.99.12]	0	0	0	0	0	0	0	0	0	0	0	0	0	0	0	0	0	0	0	0	0	0	0	0	0	0	0	0	0	0	0	0	0	0	0	0	0	0	0	0	0	0	0	0	0	0	0	0
K00281	GLDC, gcvP; glycine dehydrogenase [EC:1.4.4.2]	0	0	0	0	0	0	0	0	0	0	0	0	0	0	0	25.3042	0	0	4.70977	0	10.1009	0	0	0	0	0	0	0	0	0	0	0	0	5.25424	0	0	0	0	0	0	0	0	0	0	0	0	0	0
K00282	gcvPA; glycine dehydrogenase subunit 1 [EC:1.4.4.2]	0	0	0	0	0	1.44893	0	0	0	1.99637	0	0	0	1.42513	0	0	0	0	0	0	0	0	0	0	0	4.84068	2.93356	0	0	0	0	0	2.05885	0	0	3.10613	0	2.09753	0	0	0	0	0	0	1.44893	0	0	0
K00283	gcvPB; glycine dehydrogenase subunit 2 [EC:1.4.4.2]	0	0	0	1.73455	2.3891	3.14778	0.773556	0	0	0	0	0	0	1.27934	0	0	0	0	0	0	0	0	0	0	0	0	3.62381	0	0	0	0	0	0	0	0	0	1.21984	0	0	0	0	0	0	0	1.76133	0	2.78183	0
K00284	GLU, gltS; glutamate synthase (ferredoxin) [EC:1.4.7.1]	0	0	0	0	0	0	0	0	0	0	0	0	0	0	0	0	0	0	7.96168	0	0	0	0	0	0	0	0	0	0	0	0	0	0	0	0	0	0	0	0	0	0	0	0	0	0	0	0	0
K00285	dadA; D-amino-acid dehydrogenase [EC:1.4.5.1]	0	0	0	0	0	0	0	0	0	0	0	0	0	0	0	0	0	0	0	0	0	2.42404	0	0	0	0	0	0	0	0	0	0	0	0	0	0	0	0	0	0	0	0	0	0	0	0	0	0
K00286	proC; pyrroline-5-carboxylate reductase [EC:1.5.1.2]	0	0	0	0.408792	1.04133	0.782482	0	0.586118	0	0.824135	0.464134	3.87968	0	0	0.586118	0	0	2.23439	0.836036	0	0	0	0.624795	0	1.64529	1.63934	1.39538	0	1.02942	0	0	1.93389	0	0	0	0	0	0	0	0	0.630746	0	0	39.1136	0.476035	2.28497	0	0
K00287	DHFR, folA; dihydrofolate reductase [EC:1.5.1.3]	0.300497	0.654548	0	0	0	0.389753	0	0	0	0	0	2.59439	1.83571	0	0.224157	0	0	0	0	0	0	0	0.157686	0.13091	0	0	0	0	0	0	0	0.725953	0	0	0	0	0	0	0	0	0	0	0	0	0	1.63042	0	0
K00290	LYS1; saccharopine dehydrogenase (NAD+, L-lysine forming) [EC:1.5.1.7]	0	0	0	0	0	0	0	0	0	0	0	0	0	0	0	0	0	0	0	0	0	0	0	0	0	0	0	0	0	0	0	0	0	0	0	0	0	0	0	0	0	0	0	0	0	0	0	0
K00294	E1.2.1.88; 1-pyrroline-5-carboxylate dehydrogenase [EC:1.2.1.88]	0	0	0	1.60364	2.54976	0	0	0	0	0	0	0	0	0	2.07968	0	0	0	0	0	0	0	0	0	0	0	2.59736	0	0	0	0	0	0	0	0	0	0	0	0	0	0	0	0	0	0	0	0	0
K00297	metF, MTHFR; methylenetetrahydrofolate reductase (NADH) [EC:1.5.1.54]	0	1.98149	0	0.464134	5.53093	1.10678	0	3.80531	3.27739	1.61852	0.660498	9.11061	0	0.764631	0.654548	0	4.65026	9.19342	0.603969	0	0	0.806284	0.913391	5.68813	3.87374	2.91571	0	0	2.51108	0	0	1.99736	0	0	0	4.69079	2.13694	0	0.740829	0	0	0	0	0	0.383803	4.56994	0	0.627771
K00298	ceo; N5-(carboxyethyl)ornithine synthase [EC:1.5.1.24]	0	0	0	0	0	0	0	0	0	0	0	0	0	0	0	0	0	0	0	0	0	0	0	0	0	0	0	0	0	0	0	0	0	0	0	0	0	0	0	0	0	0	0	0	0	0	0	0
K00299	ssuE, msuE; FMN reductase [EC:1.5.1.38]	0	0	0	0	0	0	0	0	0	0	0	0	0	0	0	0	0	0	0	0	0	0	0	0	0	0	0	0	0	0	0	0	0	0	0	0	0	0	0	0	0	0	0	0	0	0	0	0
K00300	mtdA; methylenetetrahydrofolate/methylenetetrahydromethanopterin dehydrogenase (NADP+) [EC:1.5.1.5 1.5.1.-]	0	0	0	0	0	0	0	0	0	0	0	0	0	0	0	0	0	0	0	0	0	0	0	0	0	0	0	0	0	0	0	0	0	0	0	0	0	0	0	0	0	0	0	0	0	0	0	0
K00301	E1.5.3.1; sarcosine oxidase [EC:1.5.3.1]	0	0	0	0	0	0	0	0	0	0	0	0	0	0	0	0	0	0	0	0	0	0	0	0	0	0	0	0	0	0	0	0	0	0	0	0	0	0	0	0	0	0	0	0	0	0	0	0
K00302	soxA; sarcosine oxidase, subunit alpha [EC:1.5.3.24 1.5.3.1]	0	0	0	0	0	0	0	0	0	0	0	0	0	0	0	0	0	0	0	0	0	0	0	5.54878	0	0	0	0	0	0	0	0	0	0	0	0	0	0	0	0	0	0	0	0	0	0	0	0
K00303	soxB; sarcosine oxidase, subunit beta [EC:1.5.3.24 1.5.3.1]	0	0	0	0	0	0	0	0	0	0	0	0	0	0	0	0	0	0	0	0	0	1.44596	0	2.25819	0	0	0	0	0	0	0	0	0	0	0	0	0	0	0	0	0	0	0	0	0	0	0	0
K00304	soxD; sarcosine oxidase, subunit delta [EC:1.5.3.24 1.5.3.1]	0	0	0	0	0	0	0	0	0	0	0	1.91989	0	0	0	0	0	0	0	0	0	0.243967	0	0	0	0	0	0	0	0	0	0	0	0	0	0	0	0	0	0	0	0	0	0	0	0.871738	0	0
K00305	soxG; sarcosine oxidase, subunit gamma [EC:1.5.3.24 1.5.3.1]	0	0	0	0	0	0	0	0	0	0	0	0	0	0	0	0	0	0	0	0	0	1.02943	0	0.593701	0	0	0	0	0	0	0	0	0	0	0	0	0	0	0	0	0	0	0	0	0	0	0	0
K00309	dmg; dimethylglycine oxidase [EC:1.5.3.10]	0	0	0	0	0	0	0	0	0	0	0	0	0	0	0	0	0	0	0	0	0	0	0	0	0	0	0	0	0	0	0	0	0	0	0	0	0	0	0	0	0	0	0	0	0	0	0	0
K00311	ETFDH; electron-transferring-flavoprotein dehydrogenase [EC:1.5.5.1]	0	0	0	0	0	0	0	0	0	0	0	0	0	0	0	0	0	0	0	0	2.96332	3.62381	0	0	0	0	0	0	0	0	0	0	0	0	0	3.88563	0	0	0	0	0	0	0	2.62117	0	4.11472	0	0
K00313	fixC; electron transfer flavoprotein-quinone oxidoreductase [EC:1.5.5.-]	0	0	0	0	0	0	0	0	0	0	0	0	0	0	0	0	0	0	0	0	0	0	0	0	0	0	0	0	0	0	0	0	0	0	0	0	0	0	0	0	0	0	0	0	0	0	0	0
K00315	DMGDH; dimethylglycine dehydrogenase [EC:1.5.8.4]	0	0	0	0.960995	0	0	0	0	0	0	0	0	0	0	0	0	0	0	0	0	0	3.17456	0	5.93556	0	0	0	0	0	0	0	0	0	0	0	0	0	0	0	0	0	0	0	0	0	0	0	0
K00316	spdH; spermidine dehydrogenase [EC:1.5.99.6]	0	0	0	0	0	0	0	0	0	0	0	0	0	0	0	0	0	0	0	0	0	0	0	0	0	0	0	0	0	0	0	0	0	0	0	0	0	0	0	0	0	0	0	0	0	0	0	0
K00317	dmd-tmd; dimethylamine/trimethylamine dehydrogenase [EC:1.5.8.1 1.5.8.2]	0	0	0	0	0	0	0	0	0	0	0	0	0	0	0	0	0	0	0	0	0	0	0	0	0	0	0	0	0	0	0	0	0	0	0	0	0	0	0	0	0	0	0	0	0	0	0	0
K00318	PRODH, fadM, putB; proline dehydrogenase [EC:1.5.5.2]	0	0	0	0	1.24364	0	0	0	0	0	0	0	0	0	0	8.86019	0	0	0	0	0	0	0.996698	0	0	0	0	0	0	0	0	0	0	0	0	0	0	0	0	0	0	0	0	0	0	0	0	0
K00319	mtd; methylenetetrahydromethanopterin dehydrogenase [EC:1.5.98.1]	0	0	0	0	0	0	0	0	0	0	0	0	0	0	0	0	0	0	0	0	0	0	0	0	0	0	0	0	0	0	0	0	0	0	0	0	0	0	0	0	0	0	0	0	0	0	0	0
K00320	mer; 5,10-methylenetetrahydromethanopterin reductase [EC:1.5.98.2]	0	0	0	0	0	0	0	0	0	0	0	0	0	0	0	0	0	0	0	0	0	0	0	0	0	0	0	0	0	0	0	0	0	0	0	0	0	0	0	0	0	0	0	0	0	0	0	0
K00322	sthA, udhA; NAD(P) transhydrogenase [EC:1.6.1.1]	0	0	0	0	2.401	0	0	0	0	0	0	0	0	0	0	0	0	0	0	0	0	0	0	0	0	0	0	0	0	0	0	0	0	0	0	0	0	0	0	0	0	0	0	0	0	0	0	0
K00324	pntA; H+-translocating NAD(P) transhydrogenase subunit alpha [EC:1.6.1.2 7.1.1.1]	0	1.58151	0	0	0	0	0	0	0	0	0	5.92663	0	0	0.697928	0	0	0	0.990747	0	0	0	1.30612	0	0	0	0	0	2.09158	0	0	3.95704	0	0	0	2.29984	0	0	0	0.82116	0	0	0	3.19241	0	3.80648	0	0
K00325	pntB; H+-translocating NAD(P) transhydrogenase subunit beta [EC:1.6.1.2 7.1.1.1]	0	0	0	1.77323	0	0	0	0	0	0	1.7643	6.8668	0	0	0	0	0	0	0	0	0	1.67207	1.41025	3.48695	0	6.37589	0	0	0	0	0	0	0	1.0086	0	4.37952	0	0	0	0.592068	0	0	0	4.70382	0	4.22183	0	0
K00330	nuoA; NADH-quinone oxidoreductase subunit A [EC:7.1.1.2]	0.716712	0.526613	0	0	0.603969	0.333224	0	0.446282	0	0	0	0	0	0	0	0	0	1.30314	0	0	0.636696	0.166612	0	0.481078	0	0	1.13356	0	0	0	0	1.97555	0	0	0	0	0	0	0	0	0	1.94282	0	0	0	0	0	0
K00331	nuoB; NADH-quinone oxidoreductase subunit B [EC:7.1.1.2]	0	0	0	0	1.31802	0.3481	0.309423	0	0	0	0	0	0	0	0	0	0	0	0	0	1.98447	0.401654	0	0	0	0	1.6691	0	0	0	0	1.48761	0	0	0	0.910416	0	0	0	0	0	0	0	0	0.481985	0	0	0
K00332	nuoC; NADH-quinone oxidoreductase subunit C [EC:7.1.1.2]	0	0	0	0	0	0	0	0	0	0	0	0	0	0	0	0	0	0	0	0	0	0	0	0.55339	0	0	0	0	0	0	0	0	0	0	0	0	0	0	0	0	0	0	0	0	0	0	0	0
K00333	nuoD; NADH-quinone oxidoreductase subunit D [EC:7.1.1.2]	0	1.71372	0	0	0	1.19901	0.636696	0	0	0	0	0	0	0	0	0	0	0	0	0	0	0.639672	0	0	0	0	2.27307	0	0	0	0	2.761	0	0	0	0	0.913391	0	0	0	0	0	0	0	0.61587	2.82051	0	0
K00334	nuoE; NADH-quinone oxidoreductase subunit E [EC:7.1.1.2]	0	1.62744	0.636696	0.113058	2.03803	0.496861	0	1.66612	0.380828	0.681325	0.229092	0	0	0.910416	0	3.80233	2.83836	8.25028	0	0	0	0	0.505787	0.61587	0	3.0972	2.18381	0	0.642647	0	0	1.39538	2.41078	0	0.365952	0	0	1.26149	0.877755	0	0	0	0	0	0	0	2.20761	0
K00335	nuoF; NADH-quinone oxidoreductase subunit F [EC:7.1.1.2]	0	2.0767	0	0	2.91869	1.88629	0	4.56696	0	0	0	0	0	5.20662	0	14.8612	6.85787	28.6186	0	0	2.06778	1.11868	1.08893	3.29847	0	14.1174	2.66579	0	0	0	0	0	0	0	1.47273	0	2.3772	0	1.8209	0	0	0	0	0	0	0	7.92613	2.51703
K00336	nuoG; NADH-quinone oxidoreductase subunit G [EC:7.1.1.2]	0	0	0	0	0	3.13588	0	0	0	0	0	0	0	0	0	0	0	0	0	0	0	0	0	0	0	0	0	0	0	0	0	0	0	0	0	0	0	0	0	0	0	0	0	0	0	0	0	0
K00337	nuoH; NADH-quinone oxidoreductase subunit H [EC:7.1.1.2]	0	1.10381	0	0	2.94844	1.31207	0.562316	1.19604	0	0	0	0	0	0	0	0	0	3.77257	0	0	1.79108	0	0	3.85062	0	0	3.1091	0	0	0	0	2.66622	0	0	0	1.33885	0	0	0	0	0	3.09423	0	0	0.493886	2.20464	0	0
K00338	nuoI; NADH-quinone oxidoreductase subunit I [EC:7.1.1.2]	0	0.755705	0	0	1.9696	0.505787	0	0.82116	0	0	0	0	0	0	0	0	0	1.7405	0	0	0.699176	0	0	0	0	0	1.36563	0	0	0	0	1.16926	0	0	0	0.850912	0	0	0	0	0	1.35372	0	0	0	0.972896	0	0
K00339	nuoJ; NADH-quinone oxidoreductase subunit J [EC:7.1.1.2]	0	0.654548	0	0	0.75868	0.794383	0	0.666448	0	0	0	0	0	0	0	0	0	1.93984	0	0	0	0	0	0.490911	0	0	1.43108	0	0	0	0	0.966945	0	0	0	0	0	0	0	0	0	0	0	0	0	0	0	0
K00340	nuoK; NADH-quinone oxidoreductase subunit K [EC:7.1.1.2]	0	0.425456	0	0	1.27934	0.797358	0	0.374877	0	0	0	0	0	0	0	0	0	1.62447	0	0	0.996996	0	0	2.36828	0	0	1.60364	0	0	0	0	1.32695	0	0	0	0	1.0181	0	0	0	0	0	0	0	0	1.91604	0	0
K00341	nuoL; NADH-quinone oxidoreductase subunit L [EC:7.1.1.2]	0	0	0	0	2.59141	0	0	0	0	0	0	0	0	0	0	0	0	5.8939	0	0	3.98998	0	0	0	0	0	6.03076	0	0	0	0	4.8496	0	0	0	0	0	0	0	0	0	0	0	0	0	0	0	0
K00342	nuoM; NADH-quinone oxidoreductase subunit M [EC:7.1.1.2]	0	2.38315	0	0	2.90381	2.22546	1.34182	0	0	0	0	0	0	0	0	0	0	0	0	0	5.69353	0	0	3.1437	0	0	8.2826	0	0	0	0	0	0	0	0	0	0	0	0	0	0	0	0	0	1.321	0	0	0
K00343	nuoN; NADH-quinone oxidoreductase subunit N [EC:7.1.1.2]	0	0	0	0	4.19208	0	2.72232	0	0	0	0	0	0	0	0	0	0	4.90018	0	0	4.40102	0	0	2.70853	0	0	4.86876	0	0	0	0	3.06745	0	0	0	0	0.910416	0	0	0	0	0	0	0	0	0	0	0
K00344	qor, CRYZ; NADPH:quinone reductase [EC:1.6.5.5]	0	0	0	0	1.47571	0	0	0	0	0	0	0	0	0	0.794383	0	0	4.8615	1.06215	0	2.50216	0.818185	1.02347	0.82711	0	6.68035	1.24067	0	0	0	0	0	0.946119	0.687275	0	2.1124	0	3.38579	0	3.09902	0	0	0	1.83571	0	0	0	0
K00345	ndhS; NAD(P)H-quinone oxidoreductase subunit S, chloroplastic [EC:7.1.1.-]	0	0	0	0	0	0	0	0	0	0	0	0	0	0	0	0	0	0	0.229092	0	0	0	0	0	0	0	0	0	0	0	0	0	0	0	0	0	0	0	0	0	0	0	0	0	0	0	0	0
K00346	nqrA; Na+-transporting NADH:ubiquinone oxidoreductase subunit A [EC:7.2.1.1]	0	0	0	0	1.56794	0	0	1.24067	0	0	0	6.04564	3.88563	0	0.568266	9.15506	0	3.21918	0	0	1.74645	0	0	0	0	0	0	1.49356	0	0	0	0	0	0	0	0	0	0	0	0	0	0	0	0	0	0	0	0
K00347	nqrB; Na+-transporting NADH:ubiquinone oxidoreductase subunit B [EC:7.2.1.1]	0	0	0	0	1.6929	0	0	1.14546	0	0	0.612895	5.84928	3.1329	0	0.699176	0	0	0	0	0	0	0	1.04133	0	0	5.21852	0	1.20199	1.11571	0	0	0	0	0.464174	0	0	0	1.76133	2.91572	0	0	0	0	0	0	0	0	1.11868
K00348	nqrC; Na+-transporting NADH:ubiquinone oxidoreductase subunit C [EC:7.2.1.1]	0	0	0	0	1.86249	0	0	0.568266	0	0	0.461159	2.97522	1.7405	0	0.589093	0	0	2.09753	0	0	0.859838	0	0.374877	0	0	0	0	0	0	0	0.714052	0	0	0.264794	0	2.77108	0	1.80298	0.776531	0	0	0	0	0	0	0	0	0
K00349	nqrD; Na+-transporting NADH:ubiquinone oxidoreductase subunit D [EC:7.2.1.1]	0	0	0	0	0.868763	0	0	0	0	0	0.294546	2.97522	1.53151	0	0.19934	5.43574	0	0	0	0	0.82711	0	0	0	0	2.31174	0	1.12166	0.850912	0	0.493886	0	0	0.401654	0	1.79895	0	1.51736	0.499836	0	0	0	0	0	0	0	0	0.434382
K00350	nqrE; Na+-transporting NADH:ubiquinone oxidoreductase subunit E [EC:7.2.1.1]	0	0	0	0	0.794383	0	0	0.714052	0	0	0.243968	2.85323	0	0	0.374877	0	0	2.15108	0	0	1.73753	0	0.386778	0	0	1.90711	0	0.577192	0.871738	0	0.511737	0	0	0.309423	0	0	0	1.21984	0.731903	0	0	0	0	0	0	0	0	1.1884
K00351	nqrF; Na+-transporting NADH:ubiquinone oxidoreductase subunit F [EC:7.2.1.1]	0	0	0	0	1.63934	0	0	0	0	0	1.17224	4.8377	0	0	6.34703	8.00036	0	5.4744	0	0	2.65984	0	0.946119	0	0	0	0	1.38348	1.31505	0	1.0324	0	0	0	0	2.22546	0	3.22216	0	0	0	0	0	0	0	0	0	0
K00355	NQO1; NAD(P)H dehydrogenase (quinone) [EC:1.6.5.2]	0	0	0	0	0	0	0	0	0	0	0	0	0	0	0	0	0	0	0	0.66727	0	0	0.383803	0	0	3.06248	0	0	0	0	0	0	0	0.294546	0	0	0	0	0	0.660498	2.60783	0	0.761655	3.02282	0	1.20794	0	0
K00357	QDPR; dihydropteridine reductase [EC:1.5.1.34]	0	0	0	0	0	0	0	0	0	0	0	0	0	0	0	0	0	0	0	0	0	0	0	0	0	0	0	0	0	0	0	0	0	0	0	0	0	0	0	0	0	0	0	0	0	0	0	0
K00359	qorA; NADPH:quinone reductase [EC:1.6.5.5]	0	0	0	0	0	0	0	0	0	0	0	0	0	0	0.389753	0	0	0	0	0	0	0	0	0	0	0	0	0	0	0	0	0	0	0	0	0	0	0	0	0	0	0	0	0	0	0	0	0
K00362	nirB; nitrite reductase (NADH) large subunit [EC:1.7.1.15]	0	0	0	0	0	0	0	0	0	0	0	0	0	0	0	0	0	0	0	0	0	0	0	0	0	0	0	0	0	0	0	0	0	0	0	0	0	0	0	0	0	0	0	0	0	0	0	0
K00363	nirD; nitrite reductase (NADH) small subunit [EC:1.7.1.15]	0	0	0	0	0	0	0	0	0	0	0	0	0	0	0	0	0	0	0	0	0	0	0	0	0	0	0	0	0	0	0	0	0	0	0	0	0	0	0	0	0	0	0	0	0	0	0	0
K00364	guaC, GMPR; GMP reductase [EC:1.7.1.7]	0	0	0	0	0	0	0	0	0	0	0	0	0	0	0	0	0	0	0	0	0	0	0	0	0	0	0	0	0	0	0.904466	0	0	0	0	0	0	0	0	0	0	0	0	0	0	0	0	0
K00365	uaZ; urate oxidase [EC:1.7.3.3]	0	0	0	0	0	0	0	0	0	0	0	0	0	0	0	0	0	0	0	0	0	0	0	0	0	0	0	0	3.26988	0	0	0	0	0	0	0	0	0	0	0	0	0	0	0	0	0	0	0
K00366	nirA; ferredoxin-nitrite reductase [EC:1.7.7.1]	0	0	0	0	0	0	0	0	0	0	0	0	0	0	0	0	0	0	0.874714	0	0	0	0	0	0	0	0	0	0	0	0	0	0	0	0	0	0	0	0	0	0	0	0	0	0	0	0	0
K00367	narB; ferredoxin-nitrate reductase [EC:1.7.7.2]	0	0	0	0	0	0	0	0	0	0	0	0	0	0	2.54679	0	0	0	2.08563	0	0	0	0	0	0	0	0	0	0	0	0	0	0	0	0	0	0	0	0	0	0	0	0	0	0	0	0	0
K00368	nirK; nitrite reductase (NO-forming) [EC:1.7.2.1]	0	0	0	0	0	0	0	0	0	0	0	0	0	0	0	0	0	0	0	0	0	0	0	0	0	0	0	0	0	0	0	5.08167	0	0	0	0	0	0	0	0	0	0	0	0	0	0	0	0
K00370	narG, narZ, nxrA; nitrate reductase / nitrite oxidoreductase, alpha subunit [EC:1.7.5.1 1.7.99.-]	0	0	0	0	0	0	0	0	0	0	0	0	0	0	0	0	0	0	0	0	0	0	0	16.1733	0	0	0	0	0	0	0	0	0	0	0	0	0	0	0	0	0	0	0	0	0	0	0	0
K00371	narH, narY, nxrB; nitrate reductase / nitrite oxidoreductase, beta subunit [EC:1.7.5.1 1.7.99.-]	0	0	0	0	0	0	0	0	0	0	0	0	0	0	0	0	0	0	0	0	0	0	0	1.50248	0	0	0	0	0	0	0	0	0	0	0	0	0	0	0	0	0	0	0	0	0	0	0	0
K00372	nasC, nasA; assimilatory nitrate reductase catalytic subunit [EC:1.7.99.-]	0	0	0	0	0	0	0	0	0	0	0	0	0	0	0	0	0	0	0	0	0	0	0	0	0	0	0	0	0	0	0	0	0	0	0	0	0	0	0	0	0	0	0	0	0	0	0	0
K00373	narJ, narW; nitrate reductase molybdenum cofactor assembly chaperone NarJ/NarW	0	0	0	0	0	0	0	0	0	0	0	0	0	0	0	0	0	0	0	0	0	0	0	0.276695	0	0	0	0	0	0	0	0	0	0	0	0	0	0	0	0	0	0	0	0	0	0	0	0
K00374	narI, narV; nitrate reductase gamma subunit [EC:1.7.5.1 1.7.99.-]	0	0	0	0	0	0	0	0	0	0	0	0	0	0	0	0	0	0	0	0	0	0	0	0.773556	0	0	0	0	0	0	0	0	0	0	0	0	0	0	0	0	0	0	0	0	0	0	0	0
K00375	K00375; GntR family transcriptional regulator / MocR family aminotransferase	0	0	0	0	0	0	0	0	0	0	0	0	0	0	0	0	0	0	0	0	1.50248	0	0	0	0	0	0	0	0	0	0	0	0	0	0	0	0	0	0	0	0	0	0	0	0	0	0	0
K00376	nosZ; nitrous-oxide reductase [EC:1.7.2.4]	0	0	0	0	0	0	0	0	0	0	0	0	0	0	0	0	0	0	0	0	0	0	0	0	0	0	0	0	0	0	0	0	0	0	0	0	0	0	0	0	0	0	0	0	0	0	0	0
K00380	cysJ; sulfite reductase (NADPH) flavoprotein alpha-component [EC:1.8.1.2]	0	0	0	0	0	0	0	0	0	0	0	0	0	0	0	0	0	0	0	0	0	0	0	0	0	0	0	0	0	0	0	0	0	0	0	0	0	0	0	0	0	0	0	0	0	0	0	0
K00381	cysI; sulfite reductase (NADPH) hemoprotein beta-component [EC:1.8.1.2]	0	0	0	0	0	0	0	0	0	0	0	6.59308	0	0	0	0	0	0	0	0	2.18381	0	0	0	0	0	0	0	0	0	0	0	0	0	0	2.94546	0	0	0	0	0	0	0	0	0	0	0	0
K00382	DLD, lpd, pdhD; dihydrolipoamide dehydrogenase [EC:1.8.1.4]	0	0	2.37422	0	1.88926	1.73455	0	1.78149	0	0	0	6.99473	3.15968	1.11868	2.17191	0	0	4.11175	1.16033	0	4.15043	2.19571	2.14935	1.91901	0	3.59704	4.86448	0	1.93984	0	0	7.24219	1.62447	1.19604	0	2.80265	0	0	2.67769	0.514712	0	0	0	4.4063	0	0	2.38017	1.0324
K00383	GSR, gor; glutathione reductase (NADPH) [EC:1.8.1.7]	0	0	0	0	0	1.23174	0	0	0	0	0	5.18878	0	0	0	0	0	0	1.0205	0	2.43373	0	0	1.32397	0	0	0	0	0	0	0	0	0	0	0	4.442	0	0	0	0	0	0	0	5.04894	0	3.38282	0	0
K00384	trxB, TRR; thioredoxin reductase (NADPH) [EC:1.8.1.9]	0	2.09174	0	0	2.56271	0	0	0.797358	0.577192	0	3.35009	4.01059	0	0	0.41058	9.18747	8.49721	2.69257	1.19604	0.767606	1.21389	0	0	0.598019	1.82381	3.15373	1.35967	0	0	0	0	2.86216	1.53521	0.606944	0	2.03802	0.575604	3.70117	0	0	1.15141	0	0	3.42447	0.990272	2.31186	3.07152	0
K00385	asrC; anaerobic sulfite reductase subunit C	0	0	0	0	0	0	0	0	0	0	0	0	0	0	0	0	0	0	0	0	0	0	0	0	0	0	0	0	0	0	0	0	0	0	0	0	0	0	0	0	0	0	0	0	0	0	0	0
K00389	yidH; putative membrane protein	0	0	0	0	0	0	0	0	0	0	0	0	0	0	0	2.17191	0	0	0.261819	0	0	0	0	0	0	0	0	0	0	0	0	0	0	0	0	0	0	0	0	0	0	0	0	0	0	0	0	0
K00390	cysH; phosphoadenosine phosphosulfate reductase [EC:1.8.4.8 1.8.4.10]	0	1.50037	0	0	0	0	0.398679	0	0	0	0	0	0	0	0.782482	0	0	0	0.624795	0	1.12166	9.65563	0.312398	0	0	0	0	0	0	0	0	0	0	0	0	0	0	0	0.938601	0	0	0	0	0	0.297522	0	0	0
K00392	sir; sulfite reductase (ferredoxin) [EC:1.8.7.1]	0	0	0	0	0	0	0	0	0	0	0	0	0	0	0	0	0	0	3.53456	0	0	0	0	0	0	0	0	0	0	0	0	0	0	0	0	0	0	0	0	0	0	0	0	0	0	0	0	0
K00394	aprA; adenylylsulfate reductase, subunit A [EC:1.8.99.2]	0	0	0	0	2.61224	0	1.6572	0	2.11835	0	0	0	0	0	0	0	0	7.08697	0	0	0	0	0	0	7.65226	0	0	0	0	0	0	0	0	0	0	0	1.85951	0	0	0	0	0	0	5.09228	0	0	0	0
K00395	aprB; adenylylsulfate reductase, subunit B [EC:1.8.99.2]	0	0	0	0	0.550415	0	0.727595	0	0	0	0	0	0	0	0	0	0	0	0	0	0	0	0	0	0.952069	0	0	0	0	0	0	0	0	0	0	0	0	0	0	0	0	0	0	2.47608	0.371902	0	0	0
K00399	mcrA; methyl-coenzyme M reductase alpha subunit [EC:2.8.4.1]	0	0	0	0	0	0	0	0	0	0	0	0	0	0	0	0	0	0	0	0	0	0	0	0	0	0	0	0	0	0	0	0	0	0	0	0	0	0	0	0	0	0	0	0	0	0	0	0
K00400	K00400; methyl coenzyme M reductase system, component A2	0	0	0	0	0	0	0	0	0	0	0	0	0	0	0	0	0	0	0	0	0	0	0	0	0	0	0	0	0	0	0	0	0	0	0	0	0	0	0	0	0	0	0	0	0	0	0	0
K00401	mcrB; methyl-coenzyme M reductase beta subunit [EC:2.8.4.1]	0	0	0	0	0	0	0	0	0	0	0	0	0	0	0	0	0	0	0	0	0	0	0	0	0	0	0	0	0	0	0	0	0	0	0	0	0	0	0	0	0	0	0	0	0	0	0	0
K00402	mcrG; methyl-coenzyme M reductase gamma subunit [EC:2.8.4.1]	0	0	0	0	0	0	0	0	0	0	0	0	0	0	0	0	0	0	0	0	0	0	0	0	0	0	0	0	0	0	0	0	0	0	0	0	0	0	0	0	0	0	0	0	0	0	0	0
K00404	ccoN; cytochrome c oxidase cbb3-type subunit I [EC:7.1.1.9]	0	2.4129	0	0	0	2.44938	0	0	0	0	0	8.48738	0	0	0	0	0	0	0	0	0	0	0	1.82976	0	0	0	0	0	0	0	0	0	0	0	4.07605	0	0	0	0	0	0	0	0	0	0	0	0
K00405	ccoO; cytochrome c oxidase cbb3-type subunit II	0	0	0	0	0	1.38743	0	0	0	0	0	3.0377	0	0	0	0	0	0	0	0	0.62182	0.75273	0	0.473059	0	0	0	0	0	0	0	0	0	0	0	1.30612	0	0	0	0	0	0	0	2.08563	0	1.64525	0	0
K00406	ccoP; cytochrome c oxidase cbb3-type subunit III	0	0.853887	0	0	0	1.181	0	0	0	0	0	4.94183	2.57356	0	0	0	0	0	0	0	2.21951	0.642647	0	0.61587	0	0	0.749755	0	0	0	0	0	0	0	0	2.0648	0	0	0	0	0	0	0	0	0	2.1312	0	0
K00407	ccoQ; cytochrome c oxidase cbb3-type subunit IV	0	0.318348	0	0	0	3.11068	0	0	0	0	0	1.07108	0.633721	0	0.13091	0	0	0	0	0	0.240993	0.282646	0	0.169587	0	0	0	0	0	0	0	0	0	0	0	0.452233	0	0	0	0	0	1.04728	0	0.865788	0	0.493447	0	0
K00411	UQCRFS1, RIP1, petA; ubiquinol-cytochrome c reductase iron-sulfur subunit [EC:7.1.1.8]	0	0	0	0	0	1.04006	0	0	0	0	0	2.39802	0	0	0	0	0	0	0	0	0.612895	0	0	0.398679	0	0	0	0	0	0	0	0	0	0	0	1.97554	0	0	0	0	0	0	0	2.51108	0	1.58214	0	0
K00412	CYTB, petB; ubiquinol-cytochrome c reductase cytochrome b subunit	0	0	0	0	0	0	0	0	0	0	0	5.23341	0	0	0	0	0	0	0	0	0	12.9678	0	1.3805	0	0	1.54116	0	0	0	0	0	0	0	0	0	0	0	0	0	0	0	0	3.93026	0	7.36034	0	0
K00413	CYC1, CYT1, petC; ubiquinol-cytochrome c reductase cytochrome c1 subunit	0	0	0	0	0	0	0	0	0	0	0	3.7934	0	0	0	0	0	0	0	0	0	0.82116	0	0.360001	0	0	0	0	0	0	0	0	0	0	0	0	0	0	0	0	0	2.38017	0	2.05587	0	0	0	0
K00424	cydX; cytochrome bd-I ubiquinol oxidase subunit X [EC:7.1.1.7]	0	0	0	0	0	0	0	0	0	0	0	0	0	0	0	0	0	0	0	0	0	0	0	0.0773556	0	0	0	0	0	0	0	0	0	0	0	0	0	0	0	0	0	1.13976	0	0	0	0	0	0
K00425	cydA; cytochrome bd ubiquinol oxidase subunit I [EC:7.1.1.7]	0	0	0	0	2.05885	2.43373	0	0	0	0	0	13.1237	2.31472	0	0.788432	0	0	4.62944	0.853887	0	1.96067	1.06513	0.88959	0	0	0	2.72126	0	0	0	0	0	0	0	0	0	0	0	0	0	0	6.08432	0	7.05424	0	2.71637	0	0
K00426	cydB; cytochrome bd ubiquinol oxidase subunit II [EC:7.1.1.7]	2.0172	0	0	0	1.64232	0.910416	0	1.01157	0	0	0	3.81423	2.26414	0	0.624795	0	0	3.37092	1.63042	0	1.32695	0.901491	0	1.63934	0	0	0	0	0	0	0	0	0	0	0	2.62117	0	0	0	0	0	0	0	2.70447	0	2.11835	0	0
K00428	E1.11.1.5; cytochrome c peroxidase [EC:1.11.1.5]	0	0	0	0	0	0	0	0	0	0	0	0	2.57951	0	0	0	0	0	0	0	1.31505	0.910416	0	3.05644	0	0	0	0	0	0	0	0	0	0	0	0	0	0	0	0	0	0	0	0	0	0	0	0
K00432	gpx, btuE, bsaA; glutathione peroxidase [EC:1.11.1.9]	0	0	0	0	0	0	0	0	0	0	0	2.35935	0	0	0.315373	6.45781	0	0	0	0	0.55339	0	0	0.154711	0	0	0	0	0	0	0.633721	9.49094	0	0	0	0	0	0	0	0	0	0	0	3.4096	0	0	0	0
K00433	cpo; non-heme chloroperoxidase [EC:1.11.1.10]	0	0	0	0	0	0	0	0	0	0	0	0	0	0	0	0	0	0	0	0	0	0	0	0	0	0	0	0	0	0	0	0	0	0	0	0	0	0	0	0	0	0	0	0	0	2.17488	0	0
K00435	hemQ; hydrogen peroxide-dependent heme synthase [EC:1.3.98.5]	0	0	0	0	0	0	0	0	0	0	0	0	0	0	0	0	0	0	0	0	0	0	0	0	0	0	0	0	0	0	0	0	0	0	0	0	0	0	0	0	0	0	0	0	0	0	0	0
K00436	hoxH; NAD-reducing hydrogenase large subunit [EC:1.12.1.2]	0	0	3.55836	0	0	0	0	0	0	0	0	0	0	0	0	0	0	0	0	0	0	0	0	0	0	0	0	0	3.05257	0	0	0	1.71968	0	0	0	0	0	0	0	0	0	0	0	0	0	0	0
K00437	hydB; [NiFe] hydrogenase large subunit [EC:1.12.2.1]	0	0	0	0	0	0	0	0	0	0	0	0	0	0	0	0	0	12.121	0	0	0	0	0	0	0	0	0	0	0	0	0	0	0	0	0	0	0	0	0	0	0	0	0	0	0	0	0	0
K00441	frhB; coenzyme F420 hydrogenase subunit beta [EC:1.12.98.1]	0	0	0	0	0	1.31505	0	0	0	0	0	0	0	0	0	0	0	3.60894	0	0	0	0	0	0	2.13025	0	0	0	0	0	0	0	0	0	0	0	0	0	0	0	0	0	0	0	0	0	0	0
K00442	frhD; coenzyme F420 hydrogenase subunit delta	0	0	0	0	0	0	0.916366	0	0	0	0	0	0	0	0	0	0	1.66315	0	0	0	0	0	0	0.734878	0	0	0	0	0	0	0	0	0	0	0	0	0	0	0	0	0	0	0	0.880664	0	0	0
K00446	dmpB, xylE; catechol 2,3-dioxygenase [EC:1.13.11.2]	0	0	0	0	0	0	0	0	0	0	0	0	0	0	0	0	0	0	0	0	0	0	0	0	0	0	0	0	0	0	0	0	0	0	0	0	0	0	0	0	0	0	0	0	0	0	0	0
K00448	pcaG; protocatechuate 3,4-dioxygenase, alpha subunit [EC:1.13.11.3]	0	0	0	0	0	0	0	0	0	0	0	0	0	0	0	0	0	0	0	0	0	0	0	0	0	0	0	0	0	0	0	0	0	0	0	0	0	0	0	0	0	0	0	0	0	0	0	0
K00449	pcaH; protocatechuate 3,4-dioxygenase, beta subunit [EC:1.13.11.3]	0	0	0	0	0	0	0	0	0	0	0	0	0	0	0	0	0	0	0	0	0	0	0	0	0	0	0	0	0	0	0	0	0	0	0	0	0	0	0	0	0	0	0	0	0	1.61257	0	0
K00450	E1.13.11.4; gentisate 1,2-dioxygenase [EC:1.13.11.4]	0	0	0	0	0	0	0	0	0	0	0	0	0	0	0	0	0	0	0	0	0	0	0	0	0	0	0	0	0	0	0	0	0	0	0	0	0	0	0	0	0	0	0	0	0	0	0	0
K00451	HGD, hmgA; homogentisate 1,2-dioxygenase [EC:1.13.11.5]	0	0	0	0	0	0	0	0	0	0	0	0	0	0	0	0	0	0	0	0	0	0	0	1.6929	0	0	0	0	0	0	0	0	0	0	0	2.84133	0	0	0	0	0	0	0	0	0	0	0	0
K00452	HAAO; 3-hydroxyanthranilate 3,4-dioxygenase [EC:1.13.11.6]	0	0	0	0	0	0	0	0	0	0	0	0	0	0	0.20529	0	0	0	0	0	0	0	0	0	0	0	0	0	0	0	0	0	0	0	0	0	0	0	0	0	0	0	0	0	0	0	0	0
K00453	TDO2, kynA; tryptophan 2,3-dioxygenase [EC:1.13.11.11]	0	0	0	0	0	0	0	0	0	0	0	0	0	0	0.532564	0	0	0	0	0	0	0	0	0.75868	0	0	0	0	0	0	0	0	0	0	0	0	0	0	0	0	0	0	0	0	0	0	0	0
K00455	hpaD, hpcB; 3,4-dihydroxyphenylacetate 2,3-dioxygenase [EC:1.13.11.15]	0	0	0	0	0	0	0	0	0	0	0	0	0	0	0	0	0	0	0	0	0	0	0	0	0	0	0	0	0	0	0	0	0	0	0	0	0	0	0	0	0	0	0	0	0	0	0	0
K00456	CDO1; cysteine dioxygenase [EC:1.13.11.20]	0	0	0	0	0	0	0	0	0	0	0	0	0	0	0	0	0	0	0	0	0	0	0	0	0	0	0	0	0	0	0	0	0	0	0	0	0	0	0	0	0	0	0	0	0	0	0	0
K00457	HPD, hppD; 4-hydroxyphenylpyruvate dioxygenase [EC:1.13.11.27]	0	0	0	0	0	0	0	0	0	0	0	0	0	0	0	0	0	0	0.761655	0	0	0	0	0	0	0	0	0	0	0	0	0	0	0	0	0	0	0	0	0	0	0	0	0	0	0	0	0
K00459	ncd2, npd; nitronate monooxygenase [EC:1.13.12.16]	0	0	0	0	1.34182	0	0.794383	2.84728	0	0	0.666448	0	0	0.806284	0	0	0	7.48565	0.791408	0	2.06758	0	0	0	0	0	0	0	0	0	0	0	1.21686	0	0	5.1501	0	2.45455	0	0	0	0	0	0	0.544465	0	0	0
K00464	diox1; all-trans-8'-apo-beta-carotenal 15,15'-oxygenase [EC:1.13.11.75]	0	0	0	0	0	0	0	0	0	0	0	0	0	0	0	0	0	0	3.01984	0	0	0	0	0	0	0	0	0	0	0	0	0	0	0	0	0	0	0	0	0.861777	0	0	0	0	0	0	0	0
K00466	iaaM; tryptophan 2-monooxygenase [EC:1.13.12.3]	0	0	0	0	0	0	0	0	0	0	0	0	0	0	0	0	0	0	0	0	0	0	0	0	0	0	0	0	0	0	0	0	0	0	0	0	0	0	0	0	0	0	0	0	0	0	0	0
K00467	E1.13.12.4; lactate 2-monooxygenase [EC:1.13.12.4]	0	0	0	0	0	0	0	0	0	0	0	0	0	0	0	0	0	0	0	0	0	0	0	0	0	0	0	0	0	0	0	0	0	0	0	0	0	0	0	0	0	0	0	0	0	0	0	0
K00468	davB; lysine 2-monooxygenase [EC:1.13.12.2]	0	0	0	0	0	0	0	0	0	0	0	0	0	0	0	0	0	0	0	0	0	0	0	0	0	0	0	0	0	0	0	0	0	0	0	0	0	0	0	0	0	0	0	0	0	0	0	0
K00469	MIOX; inositol oxygenase [EC:1.13.99.1]	0	0	0	0	0	0	0	0	0	0	0	0	0	0	0.520663	0	0	0	0	0	0	0	0	0	0	0	0	0	0	0	0	0	0	0	0	0	0	0	0	0	0	0	0	0	0	0	0	0
K00471	BBOX1; gamma-butyrobetaine dioxygenase [EC:1.14.11.1]	0	0	0	0	0	0	0	0	0	0	0	0	0	0	0	0	0	0	0	0	0	0	0	0	0	0	0	0	0	0	0	0	0	0	0	0	0	0	0	0	0	0	0	0	0	0	0	0
K00472	P4HA; prolyl 4-hydroxylase [EC:1.14.11.2]	0	0	0	0	0	0	0	0	0	0	0	0	0	0	0	0	0	0	0	0	0	0	0	0	0	0	0	0	0	0	0	0	0	0	0	0	0	0	0	0	0	0	0	0	0	0	0	0
K00476	ASPH; aspartate beta-hydroxylase [EC:1.14.11.16]	0	0	0	0	0	0	0	0	0	0	0	0	0	0	0	0	0	0	0	0	2.13621	0	0	0	0	0	0	0	0	0	0	0	0	0	0	0	0	0	0	0	0	0	0	0	0	0	0	0
K00477	PHYH; phytanoyl-CoA hydroxylase [EC:1.14.11.18]	0	0	0	0	0	0	0	0	0	0	0	0	0	0	0.437357	0	0	0	0	0	0	0	0	0	0	0	0	0	0	0	0	0	0	0	0	0	0	0	0	0	0	0	0	0	0	0	0	0
K00479	gbcA, bmoA; glycine betaine monooxygenase A [EC:1.14.13.251]	0	0	0	0	0	0	0	0	0	0	0	0	0	0	0	0	0	0	0	0	0	0	0	0	0	0	0	0	0	0	0	0	0	0	0	0	0	0	0	0	0	0	0	0	0	0	0	0
K00481	pobA; p-hydroxybenzoate 3-monooxygenase [EC:1.14.13.2]	0	0	0	0	0	0	0	0	0	0	0	0	0	0	0	0	0	0	0	0	0	0	0	0	0	0	0	0	0	0	0	0	0	0	0	0	0	0	0	0	0	5.17854	0	0	0	3.62911	0	0
K00483	hpaB; 4-hydroxyphenylacetate 3-monooxygenase [EC:1.14.14.9]	0	0	0	0	0	0	0	0	0	0	0	0	0	0	0	0	0	0	0	0	0	0	0	0	0	0	0	0	0	0	0	0	0	0	0	0	0	0	0	0	0	0	0	0	0	0	0	0
K00485	FMO; dimethylaniline monooxygenase (N-oxide forming) / hypotaurine monooxygenase [EC:1.14.13.8 1.8.1.-]	0	0	0	0	0	0	0	0	0	0	0	0	0	0	0	0	0	0	0.660498	0	0	0	0	0	0	0	0	0	0	0	0	0	0	0	0	0	0	0	0	0	0	0	0	0	0	0	0	0
K00486	KMO; kynurenine 3-monooxygenase [EC:1.14.13.9]	0	0	0	0	0	0	0	0	0	0	0	0	0	0	0.651572	0	0	0	0.96397	0	0	0	0	0	0	0	0	0	0	0	0	0	0	0	0	0	0	0	0	0	0	0	0	0	0	0	0	0
K00491	nos; nitric-oxide synthase, bacterial [EC:1.14.14.47]	0	0	0	0	0	0	0	0	0	0	0	0	0	0	0	0	0	0	0	0	0	0	0	0	0	0	0	0	0	0	0	0	0	0	0	0	0	0	0	0	0	0	0	0	0	0	0	0
K00496	alkB1_2, alkM; alkane 1-monooxygenase [EC:1.14.15.3]	0	0	0	0	0	0	0	0	0	0	0	0	0	0	0	0	0	0	0	0	0	0	0	0.904466	0	0	0	0	0	0	0	0	0	0	0	0	0	0	0	0	0	0	0	0	0	0	0	0
K00500	phhA, PAH; phenylalanine-4-hydroxylase [EC:1.14.16.1]	0	0	0	0	0	0	0	0	0	0	0	0	0	0	0	0	0	0	0	0	0	0	0	0	0	0	0	0	0	0	0	2.09455	0	0	0	0	0	0	0	0	0	0	0	0	0	1.52629	0	0
K00507	SCD, desC; stearoyl-CoA desaturase (Delta-9 desaturase) [EC:1.14.19.1]	0	0	0	0	0	0	0	0	0	0	0	0	0	0	0.383803	0	0	0	0.812234	0	1.3567	0	0	0	0	0	0	0	0	0	0	0	0	0	0	2.22844	0	0	0	0	0	0	0	0	0	0	0	0
K00508	E1.14.19.3; linoleoyl-CoA desaturase [EC:1.14.19.3]	0	0	0	0	0	0	0	0	0	0	0	0	0	0	0	0	0	0	0	0	0	0	0	0	0	0	0	0	0	0	0	0	0	0	0	0	0	0	0	0	0	0	0	0	0	0	0	0
K00511	SQLE, ERG1; squalene monooxygenase [EC:1.14.14.17]	0	0	0	0	0	0	0	0	0	0	0	0	0	0	0	0	0	0	0	0	0	0	0	0	0	0	0	0	0	0	0	0	0	0	0	0	0	0	0	0	0	0	0	0	0	0	0	0
K00514	ZDS, crtQ; zeta-carotene desaturase [EC:1.3.5.6]	0	0	0	0	0	0	0	0	0	0	0	0	0	0	0	0	0	0	0.919342	0	0	0	0	0	0	0	0	0	0	0	0	0	0	0	0	0	0	0	0	0	0	0	0	0	0	0	0	0
K00518	sodN; nickel superoxide dismutase [EC:1.15.1.1]	0	0	0	0	0.654548	0	0	0.48496	0	0	0	0	0	0	0	0	0	1.63934	0.41653	0	0	0	0	0	0	0	0	0	0	0	0	0	0	0	0	0	0	0	0	0	0	0	0	0	0	0	1.04133	0
K00520	merA; mercuric reductase [EC:1.16.1.1]	0	0	0	0	0	0	0	0	0	0	0	0	0	0	0	0	0	0	0	0	0	0	0	0	0	0	2.02315	0	0	0	0	0	0	0	0	0	0	0	0	0	0	0	0	0	0	0	0	0
K00523	ascD, ddhD, rfbI; CDP-4-dehydro-6-deoxyglucose reductase, E3 [EC:1.17.1.1]	0	0	0	0	0	0	0	0	0	0	0	0	0	0	0	0	0	0	0	0	0	0	0	0	0	0	0	0	0	0	0	0	0	0	0	0	0	0	0	0	0	0	0	6.94416	0	0	0	0
K00524	nrdJ; ribonucleotide reductase, class II [EC:1.17.4.2]	0	0	0	0	0	0	0	0	0	0	0	0	0	0	0	0	0	0	4.58778	0	0	0	0	0	0	0	0	0	0	0	0	0	0	0	0	0	0	0	0	0	0	0	0	0	0	0	0	0
K00525	E1.17.4.1A, nrdA, nrdE; ribonucleoside-diphosphate reductase alpha chain [EC:1.17.4.1]	0	0	3.04067	0	3.80233	0	0	2.00232	3.22513	3.86778	0	9.88069	0	2.45158	2.31817	0	0	5.82547	0	2.90679	0	3.90051	3.66249	4.98349	0	0	4.05224	12.6357	0	0	2.4367	0	0	0	0	0	0	0	3.08232	2.1243	0	0	0	9.14284	0	0	5.07274	0
K00526	E1.17.4.1B, nrdB, nrdF; ribonucleoside-diphosphate reductase beta chain [EC:1.17.4.1]	0	0	0	0	0	0	0	0	0	0	0	0	0	0	0	0	0	0	0	0	0	0	0	0	0	0	0	0	0	0	0	0	0	0	0	0	0	0	0	0	0	0	0	3.61786	0	0	0	0
K00527	rtpR; ribonucleoside-triphosphate reductase (thioredoxin) [EC:1.17.4.2]	0	0	0	0	0	0	0	0	0	0	0	0	0	0	0	0	0	0	0	0	0	0	0	0	0	0	0	0	0	0	0	0	0	0	0	0	0	0	0	0	4.90613	0	0	0	0	0	0	0
K00528	fpr; ferredoxin/flavodoxin---NADP+ reductase [EC:1.18.1.2 1.19.1.1]	0	0	0	0	0	0	0	0	0	0	0	0	0	0	0	0	0	0	0	0	0	0	0	0	0	0	0	0	0	0	0	0	0	0	0	0	0	0	0	0	0	0	0	0	0	0	0	0
K00529	hcaD; 3-phenylpropionate/trans-cinnamate dioxygenase ferredoxin reductase component [EC:1.18.1.3]	0	0	0	0	0	0	0	0	0	0	0	0	0	0	0	0	0	0	0	0	1.77025	0	0	0	0	0	0	0	0	0	0	0	0	0	0	2.65092	0	0	0	0	0	0	0	0	0	0	0	0
K00537	arsC; arsenate reductase (glutaredoxin) [EC:1.20.4.1]	0	0	0	0	0	0	0	0	0	0	0	0	0	0	0	0	0	0	0	0	0	0	0.27967	0	0	0	0	0	0	0	0	0	0	0	0	0	0	0	0	0	0	0	0	0.660498	0	0	0	0
K00540	fqr; F420H(2)-dependent quinone reductase [EC:1.1.98.-]	0	0	0	0	0	0	0	0	0	0	0	0	0	0	0	0	0	0	0	0	0	0	0	0	0	0	0	0	0	0	0	0	0	0	0	0	0	0	0	0	0	0	0	0	0	0	0	0
K00544	BHMT; betaine-homocysteine S-methyltransferase [EC:2.1.1.5]	0	0	0	0	0	0	0	0	0	0	0	0	0	0	0	0	0	0	0	0	0	0	0	0	0	0	0	0	0	0	0	0	0	0	0	0	0	0	0	0	0	0	0	0	0	0	0	0
K00545	COMT; catechol O-methyltransferase [EC:2.1.1.6]	0	0	0	0	0	0	0	0	0	0	0	0	0	0	0	0	0	0	0	0	0	0	0	0	0	0	0	0	0	0	0	0	0	0.395704	0	0	0	0	0	0	0	0	0	0	0	0	0	0
K00547	mmuM, BHMT2; homocysteine S-methyltransferase [EC:2.1.1.10]	0	0	0	0	0	0	0	0	0	0	0	0	0	0	0	0	0	0	0	0	0	0	0	0	0	0	0	0	0	0	0	0	0	0	0	0	0	0	0	0	0	0	0	0	0	0	0	0
K00548	metH, MTR; 5-methyltetrahydrofolate--homocysteine methyltransferase [EC:2.1.1.13]	0	0	0	0	0	15.3581	0	0	0	0	0	0	0	0	3.86481	0	0	0	2.93654	0	0	4.03439	0	3.16563	0	0	4.54791	0	0	0	0	0	0	0	0	7.16432	0	13.1296	3.50183	0	0	0	0	0	3.24894	0	0	0
K00549	metE; 5-methyltetrahydropteroyltriglutamate--homocysteine methyltransferase [EC:2.1.1.14]	0	5.06838	0	0	0	0	0	1.13653	0	0	0	0	0	0	0	0	0	0	0	0	0	0.958332	0	0	0	6.52167	0	0	0	0	0	0	0	0.428431	0	0	0	0	0	0	0	0	0	0	0	0	0	0
K00554	trmD; tRNA (guanine37-N1)-methyltransferase [EC:2.1.1.228]	0	0	1.22876	0	0.88959	1.67207	0	0.550415	0	0	0.3481	5.12927	0	0.559341	0	5.31076	2.36827	0	0.481985	0	1.17521	0.633721	0	1.46381	2.10348	1.86249	0.794383	0.577192	1.11464	0	0.577192	1.86546	1.0919	0.282646	0	1.34182	0	0.975871	0	0.288596	0	0	0	0	1.46976	0	0	0.666448
K00555	TRMT1, trm1; tRNA (guanine26-N2/guanine27-N2)-dimethyltransferase [EC:2.1.1.215 2.1.1.216]	1.78811	0	0	0	0	0	0	0	0	0	0	0	0	0	0	0	0	0	1.0324	0.919342	0	0	0	0	0	0	0	0	0	0	0	0	0	0	0	0	0	0	0	0	0.806284	0	1.47868	0	0	0	0	0
K00556	trmH; tRNA (guanosine-2'-O-)-methyltransferase [EC:2.1.1.34]	0	1.28529	0	0	0	0	0	0	0	0	0	0	0	0	0	0	0	0	0.657523	0	0	0	0.309423	0	0	0	0	0	0	0	0	0	0	0.226116	0	0	0	1.75835	0	0.300497	0	0	0	0	0.461159	0	0	0
K00557	trmA; tRNA (uracil-5-)-methyltransferase [EC:2.1.1.35]	0	0	0	0	0	0	0	0	0	0	0	3.4572	0	0	0	0	0	0	0	0	0	0	0	0	0	0	0	0	0	0	0	0	0	0	0	0	0	0	0	0	0	0	0	0	0	0	0	0
K00558	DNMT1, dcm; DNA (cytosine-5)-methyltransferase 1 [EC:2.1.1.37]	0	0	0	0	0	0	0	0	1.86249	0	0	0	0	0	0	0	0	0	6.60201	0	0	0	0	0	0	0	0	0	0	0	0	0	0	0	0	0	0	0	0	0	0	0	0	0	0	1.25554	0	0
K00559	SMT1, ERG6; sterol 24-C-methyltransferase [EC:2.1.1.41]	0	0	0	0	0	0	0	0	0	0	0	0	0	0	0	0	0	0	0	0	0	0	0	0	0	0	0	0	0	0	0	0	0	0	0	0	0	0	0	0	0	0	0	0	0	0	0	0
K00560	thyA, TYMS; thymidylate synthase [EC:2.1.1.45]	0	2.07676	0	0	2.21059	2.02017	0	0	0	0	0	3.44828	0	0	0	0	0	0	0	0.651572	1.10083	1.60067	0.481985	0	0	0	0	0	0	1.26149	0	2.49026	0	0	0	1.79108	0	0	0	0	0	0	0	0	0	1.70777	0	0
K00563	rlmA1; 23S rRNA (guanine745-N1)-methyltransferase [EC:2.1.1.187]	0	0	0	0	0	0	0	0	0	0	0	0	0	0	0	0	0	0	0	0	0	0	0	0	0	0	0	0	0	0	0	0	0	0	0	0	0	0	0	0	0	0	0	0	0	0	0	0
K00564	rsmC; 16S rRNA (guanine1207-N2)-methyltransferase [EC:2.1.1.172]	0	0	0	0	0	0.496861	0	0	0	0	0	0	0	0	0	0	0	0	0	0.407605	0	0	0	0.473059	0	0	0	0	0	0	0	0	0	0	0	0	0	0	0	0	0.61587	0	0	1.53224	0	0	0	0
K00566	mnmA, trmU; tRNA-uridine 2-sulfurtransferase [EC:2.8.1.13]	0	1.63637	0	0	0	0	0	0	0	1.54472	0	4.76332	0	0.800333	1.10819	0	3.28761	0	1.31802	0	0	1.03835	1.18414	0	0	0	1.77323	0	0	0	0	4.43605	0	0	0	3.68332	0	0	0	0	0	0	0	2.86811	0	0	0	0
K00567	ogt, MGMT; methylated-DNA-[protein]-cysteine S-methyltransferase [EC:2.1.1.63]	0	0	0.369253	0	0.722978	0	0	0	0	0	0	2.03505	0	0	0.276695	0	0	0	0	0	0	0	0	0	1.3329	1.41323	0	0	0	0	0	0	0	0	0	0	0	1.00562	0	0	0	0	0	0	0	0	0	0
K00568	ubiG; 2-polyprenyl-6-hydroxyphenyl methylase / 3-demethylubiquinone-9 3-methyltransferase [EC:2.1.1.222 2.1.1.64]	0	0	0	0	0	0.818185	0	0	0	0	0	3.71902	0	0	0	0	0	0	0	0	1.30017	0	0	0	0	0	0	0	0	0	0	0	0	0	0	1.48166	0	0	0	0	0	0	0	1.66612	0	0	0	0
K00569	TPMT, tpmT; thiopurine S-methyltransferase [EC:2.1.1.67]	0	0	0	0	0	0	0	0	0	0	0	2.67174	0	0	0	0	0	0	0	0	0	0	0	0	0	0	0	0	0	0	0	0	0	0	0	0	0	0	0	0	0	0	0	0	0	0	0	0
K00570	pmtA; phosphatidylethanolamine/phosphatidyl-N-methylethanolamine N-methyltransferase [EC:2.1.1.17 2.1.1.71]	0	0	0	0	0	0	0	0	0	0	0	0	1.42215	0	0	0	0	0	0	0	0	0.398679	0	0.401654	0	0	0	0	0	0	0	11.3733	0	0	0	0	0.374277	0	0	0	0	0	0	0	0	0	0	0.461159
K00571	E2.1.1.72; site-specific DNA-methyltransferase (adenine-specific) [EC:2.1.1.72]	0	1.08893	0	0	0	0	0	0	0	0	0	0	0	0	0	0	0	0	1.63637	0	0	0	0	0	0	0	0	0	1.10976	0	0	1.04728	0	0	0	0	0.928268	0	0	0	0	0	0	0	0	0	0	0
K00573	E2.1.1.77, pcm; protein-L-isoaspartate(D-aspartate) O-methyltransferase [EC:2.1.1.77]	0	0.708102	0.981821	0.428431	0.847937	1.98149	0	1.26447	0	0	0	3.45125	0	0.380828	0.900043	3.79935	2.29389	4.91506	0	9.96247	0	1.92003	0.761655	0.48496	0	7.1063	0.722978	0	0	0	0	1.79406	0	0	0	1.19604	0	41.998	0.830085	0	0	2.56468	0	1.66017	0.425456	1.41025	1.57487	0
K00574	cfa; cyclopropane-fatty-acyl-phospholipid synthase [EC:2.1.1.79]	0	0	0	0	3.43935	1.14546	0	0.883639	0	0	0	10.3776	0	0	0	0	0	0	0.955044	0	1.62744	0.940168	0	2.26711	0	4.29324	2.08265	0	2.041	0	0	0	0	0	0	2.65984	0	0	0	0	0	0	0	2.78778	0.663473	2.62117	0	0
K00575	cheR; chemotaxis protein methyltransferase CheR [EC:2.1.1.80]	0	0	0	0.431406	0.717027	2.87406	0.556365	1.07108	0	0	0	0	0	0	0	13.9313	0	3.86481	0	0	0	0	0	0	2.10769	2.78778	1.01752	0.630746	0.883639	0	0	0	0	0.968833	0	1.3448	0	4.19208	0	0	0	0	0	3.5405	1.74943	3.46627	0	0.383803
K00577	mtrA; tetrahydromethanopterin S-methyltransferase subunit A [EC:2.1.1.86]	0	0	0	0	0	0	0	0	0	0	0	0	0	0	0	0	0	0	0	0	0	0	0	0	0	0	0	0	0	0	0	0	0	0	0	0	0	0	0	0	0	0	0	0	0	0	0	0
K00578	mtrB; tetrahydromethanopterin S-methyltransferase subunit B [EC:2.1.1.86]	0	0	0	0	0	0	0	0	0	0	0	0	0	0	0	0	0	0	0	0	0	0	0	0	0	0	0	0	0	0	0	0	0	0	0	0	0	0	0	0	0	0	0	0	0	0	0	0
K00580	mtrD; tetrahydromethanopterin S-methyltransferase subunit D [EC:2.1.1.86]	0	0	0	0	0	0	0	0	0	0	0	0	0	0	0	0	0	0	0	0	0	0	0	0	0	0	0	0	0	0	0	0	0	0	0	0	0	0	0	0	0	0	0	0	0	0	0	0
K00582	mtrF; tetrahydromethanopterin S-methyltransferase subunit F [EC:2.1.1.86]	0	0	0	0	0	0	0	0	0	0	0	0	0	0	0	0	0	0	0	0	0	0	0	0	0	0	0	0	0	0	0	0	0	0	0	0	0	0	0	0	0	0	0	0	0	0	0	0
K00583	mtrG; tetrahydromethanopterin S-methyltransferase subunit G [EC:2.1.1.86]	0	0	0	0	0	0	0	0	0	0	0	0	0	0	0	0	0	0	0	0	0	0	0	0	0	0	0	0	0	0	0	0	0	0	0	0	0	0	0	0	0	0	0	0	0	0	0	0
K00584	mtrH; tetrahydromethanopterin S-methyltransferase subunit H [EC:2.1.1.86]	0	0	0	0	0	0	0	0	0	0	0	0	0	0	0	0	0	0	0	0	0	0	0	0	0	0	0	0	0	0	0	0	0	0	0	0	0	0	0	0	0	0	0	0	0	0	0	0
K00586	DPH5; diphthine methyl ester synthase [EC:2.1.1.314]	0	0	0	0	0	0	0	0	0	0	0	0	0	0	0	0	0	0	0	0.550415	0	0	0	0	0	0	0	0	0	0	0	0	0	0	1.36265	0	0	0	0	0	1.05918	0	0	0	0	0	0	0
K00590	E2.1.1.113; site-specific DNA-methyltransferase (cytosine-N4-specific) [EC:2.1.1.113]	0	0	0	0	0	0	0	0	0	0	0	0	0	0	0	0	0	0	0	0	0	0	0	0	0	0	0	0	0	0	0	0	0	0	0	0	0	0	0	0	0	0	0	0	0	0	0	1.18414
K00594	xyoA, aldO; alditol oxidase [EC:1.1.3.41]	0	0	0	0	0	0	0	0	0	0	0	0	0	0	0.473059	0	0	0	0	0	0	0	0	0	0	0	0	0	0	0	0	0	0	0	0	0	0	0	0	0	0	0	0	0	0	0	0	0
K00595	cobL-cbiET; precorrin-6B C5,15-methyltransferase / cobalt-precorrin-6B C5,C15-methyltransferase [EC:2.1.1.132 2.1.1.289 2.1.1.196]	0	0	0	0	1.99042	0.761655	0	0	0	0	0	0	0	0	0	0	0	3.87968	2.81296	0	0	0	0	0	2.89786	0	2.84728	0	0	0	0	0	0	0	0	0	0	0	0	0	0	0	0	0	0	0	0	0
K00598	tam; trans-aconitate 2-methyltransferase [EC:2.1.1.144]	0	0	0	0	0	0	0	0	0	0	0	0	0	0	0	0	0	0	0	0	0	0	0	0	0	0	0	0	0	0	0	0	0	0	0	0	0	0	0	0	0	0	0	0	0	0	0	0
K00600	glyA, SHMT; glycine hydroxymethyltransferase [EC:2.1.2.1]	0	1.90035	2.54976	0	1.58579	6.31043	1.17819	3.40662	0	0	0	7.44849	2.7491	0.95802	1.10381	0	3.46972	0	1.24067	0	0	0	1.16033	0	4.0332	0	0	3.50183	2.04992	0	1.16926	0	0	1.04728	0	0	0	2.83836	23.2645	0	0	0	0	9.37491	0.892565	0	3.28761	0
K00601	E2.1.2.2; phosphoribosylglycinamide formyltransferase [EC:2.1.2.2]	0	0	0	0	0	0	0	0	0	0	0	0	0	0	0	0	0	0	0	0	0	0	0	0	0	0	0	0	0	0	0	0	0	0	0	0	0	0	0	0	0	0	0	0	0	0	0	0
K00602	purH; phosphoribosylaminoimidazolecarboxamide formyltransferase / IMP cyclohydrolase [EC:2.1.2.3 3.5.4.10]	0	0	2.18678	0.595043	0.788432	0	0	2.59736	0.446282	0	1.64611	7.36664	3.98977	0	1.25878	0	5.25423	8.2711	1.39835	0	3.85588	0	1.19306	2.47538	0	2.40695	2.61522	2.89786	1.59472	0	0	3.78448	0	0	0	0	0.675374	2.32423	0	0	0	0	0	4.4539	1.09786	0	2.1243	0.413555
K00603	fctD; glutamate formiminotransferase / 5-formyltetrahydrofolate cyclo-ligase [EC:2.1.2.5 6.3.3.2]	0	0	1.09785	0	0	0	0	0	0	1.49951	0	0	0	0.990747	0	0	3.4215	0	0	0	0	0	0	0	0	0	0	0	0	0	1.14431	0	0.996698	0	0	0	1.05276	0	0	0	0	0	0	0	0	0	0	0
K00604	MTFMT, fmt; methionyl-tRNA formyltransferase [EC:2.1.2.9]	0	0	0.749755	0.461159	1.56199	0.883639	0	0.966945	0	0	0	3.77852	0	0.883639	0.88959	0	3.20728	0	0.809259	0	1.07703	0	0.54744	0.517688	1.681	0	1.55009	1.26744	0	0	0	0	0	0.398679	0	1.70777	1.10678	0	0	0	0	0	0	0	0	0	1.57984	0
K00605	gcvT, AMT; aminomethyltransferase [EC:2.1.2.10]	0	5.03505	0	0	0	0	0	0	0	0	0	4.38844	0	1.17224	0	0	0	0	0	0	2.43075	0	0	1.30612	0	3.68034	0	0	0.925292	0	0	0	1.3567	0	0	0	0	2.20464	0	0	0	0	0	0	0	0	0	0
K00606	panB; 3-methyl-2-oxobutanoate hydroxymethyltransferase [EC:2.1.2.11]	0	1.14843	0.96397	0	0	0.749755	0	0.660498	0	1.67207	0	4.54018	2.72526	0.612895	0.89554	0	0	2.58546	0.592068	0	1.4162	0.6843	0	0.624795	0	0	0	0	0	0	0	2.03505	0	0	0	1.75538	1.12761	0	1.2211	0	0	0	0	1.78215	0	1.62447	1.21389	0
K00608	pyrBI; aspartate carbamoyltransferase [EC:2.1.3.2]	0	0	0	0	0	0	0	0	0	0	0	0	0	0	0	0	0	0	0	0	0	0	0	0	0	0	0	0	0	0	0	0	0	0	0	0	0	0	0	0	0	0	0	0	0	0	0	0
K00609	pyrB, PYR2; aspartate carbamoyltransferase catalytic subunit [EC:2.1.3.2]	0	5.64573	1.13653	0.839244	1.46083	3.50778	0.565291	0	0	0	0	4.34084	2.07373	0.669424	0	0	0	3.40067	0.839011	0	1.51141	1.14843	0.618845	0	2.32113	0	1.17521	0.955044	0	0	0	4.04629	0	0	0	2.041	0	3.62084	0	0	0	0	0	4.1534	0	0	0	0.898515
K00610	pyrI; aspartate carbamoyltransferase regulatory subunit	0	0	0	0	0	0	0	0	0	0.737854	0	0	0	0	0	4.082	0	0	0	0	0	0	0.235042	0	0	0	0	0.571242	0	0	0	0	0	0	0	0	0	0	0.351076	0	0	0	0	0	0	0	0	0
K00611	OTC, argF, argI; ornithine carbamoyltransferase [EC:2.1.3.3]	0	0	1.56496	0	0	2.02612	0	0	0.630746	0	0.365952	0	0	0.88959	0	0	0	0	0.928268	0	0	7.31456	2.24629	1.30314	0	2.49323	1.63637	1.59472	0	0	0	2.72827	0.931243	0.354051	0	1.59769	0	2.78778	0	0	0	0	0	0	0	2.39207	1.69885	1.0681
K00612	nodU; carbamoyltransferase [EC:2.1.3.-]	0	0	0	0	0	0	0	0	0	0	0	0	0	0	0	0	0	0	0	0	0	0	0	0	0	0	0	0	0	0	0	0	0	0	0	0	0	0	0	0	0	0	0	0	0	0	0	0
K00613	GATM; glycine amidinotransferase [EC:2.1.4.1]	0	0	0	0	0	0	0	0	0	0	0	0	0	0	0	0	0	0	0	0	0	0	0	0	0	0	0	0	0	0	0	0	0	0	0	0	0.818185	0	0	0	0	0	0	0	0	0	0	0
K00615	E2.2.1.1, tktA, tktB; transketolase [EC:2.2.1.1]	0	0	0.922317	0	0	0	0	2.7967	0	0	1.3805	0	2.08563	1.681	0.708102	0	0	7.82184	1.86844	0	0	1.78215	0	0	0	0	0	0	0	0	0	0	1.681	2.72627	0	4.76927	0	0	0	0	0	0	3.19538	7.66118	0	0	3.37985	0
K00616	E2.2.1.2, talA, talB; transaldolase [EC:2.2.1.2]	0	1.52926	0.910416	0	3.5048	0	0.470084	0.654548	0	0	0	4.34589	0	0.499836	1.32588	6.06944	0	0	1.0205	0	1.38348	0	0	3.40522	1.61554	2.91869	1.15736	0	0	0	0.401654	1.6691	0.782482	1.40728	1.27272	1.60959	0	0	0	0	0	0	1.62149	0	0.517688	2.14216	0	0
K00619	argA; amino-acid N-acetyltransferase [EC:2.3.1.1]	0	0	0	0.583435	0	0	0.217191	0.413555	0.336199	0	0	0	0	0	0	0	0	1.39538	0	0	0	0	0	0	0	0	0.767606	0	0	0	0	0	0	0	0	0	0.193389	0	0	0	0	0	0	0	0.193389	0	0	0
K00620	argJ; glutamate N-acetyltransferase / amino-acid N-acetyltransferase [EC:2.3.1.35 2.3.1.1]	0	0	0	0	1.69587	0	0	0	4.17391	0	0	5.69456	0	0	0	0	0	0	1.16926	0	2.0767	0	1.42215	0	0	0	0	0	0	0	0	0	0	2.57465	0	0	1.72203	0	0	0	0	0	0	2.50216	0.809259	0	1.92497	0
K00621	GNPNAT1, GNA1; glucosamine-phosphate N-acetyltransferase [EC:2.3.1.4]	0	0	0	0	0	0	0	0	0	0	0	0	0	0	0	0	0	0	0	0	0	0	0	0	0	0	0	0	0	0	0	0	0	0	0.360001	0	0	0	0	0	0	0	0	0	0	0	0	0
K00625	pta; phosphate acetyltransferase [EC:2.3.1.8]	0	0	0	0	0	7.77722	0	0	0	0	0	11.0797	0	0	0	0	0	0	0	0.883639	0	1.78811	0	0	0	3.50135	1.38645	0	0	0	0	0	0	0.616703	0.687275	0	0	1.67505	0	0.618845	0	0	0	0	0	0	0	0.824135
K00626	ACAT, atoB; acetyl-CoA C-acetyltransferase [EC:2.3.1.9]	0	0	1.32397	0.788432	4.06712	1.67505	0	1.7762	1.50546	0	0	5.8344	0	1.0205	0	0	5.39704	4.64729	0	0	2.0767	1.43855	0	0	8.04498	0	0	0	0	0	0	2.29389	0	0	0	0	0	0	0	1.71075	0	0	0	0	0	0	0	0
K00627	DLAT, aceF, pdhC; pyruvate dehydrogenase E2 component (dihydrolipoamide acetyltransferase) [EC:2.3.1.12]	0	5.46844	0	0	0	1.34182	0	0	0	0	0	7.4916	0	0	1.17224	0	0	0	0	0	0	1.87736	0	0	0	2.91274	2.35042	0	0	0	0	0	0	0	0	4.76332	0	2.14216	0	1.41025	0	0	0	0	0	0	0	0
K00631	plsB; glycerol-3-phosphate O-acyltransferase [EC:2.3.1.15]	0	0	0	0	0	0	0	2.82943	0	0	0	0	0	0	0	0	0	7.64631	0	0	6.25662	0	0	0	3.97489	0	0	0	0	0	0	0	0	0	0	0	0	0	0	0	0	0	0	0	0	0	0	0
K00632	fadA, fadI; acetyl-CoA acyltransferase [EC:2.3.1.16]	0	0	0	0	2.85323	0	0	0	0	0	0	0	0	0	0	0	0	0	0	0	0	0	0	0	2.07076	0	0	0	0	0	0	0	0	0	0	0	0	0	0	0	0	0	0	0	0	0	0	0
K00633	lacA; galactoside O-acetyltransferase [EC:2.3.1.18]	0	0	0	0	0	0	0	0	0	0	0	0	0	0	0	0	0	0	0	0	0	0	0	0	0	0	0	0	0	0	0	0	0	0	0	0	0	0	0	0	0	0	0	0	0	0	0	0
K00634	ptb; phosphate butyryltransferase [EC:2.3.1.19]	0	0	0	0	0	0	0	0	0	0	0	0	0	0	0	0	0	0	0	0	0	0	0.550415	0	0	3.33257	0	0.999673	0	0	0	0	0	0	0	0	0	1.63934	0	0	0	0	0	0	0	0	0	0
K00635	tgs, wax-dgat; diacylglycerol O-acyltransferase / wax synthase [EC:2.3.1.20 2.3.1.75]	0	0	0	0	0	0	0	3.3977	0	0	0	0	0	0	0	0	0	0	0	0	6.45626	0	0	0	0	0	0	0	0	0	0	0	0	0	0	6.14382	0	0	0	0	0	0	0	0	0	0	0	0
K00639	kbl, GCAT; glycine C-acetyltransferase [EC:2.3.1.29]	0	3.60596	0	0	0	0	0	0	0	0	0	0	0	0.996698	0	0	8.94946	0	0	0	0	0	0	0	0	3.26084	0	6.43242	0	0	0	0	0	0	0	2.82348	0	3.22811	0	0.565291	0	0	0	0	0	0	0	0
K00640	cysE; serine O-acetyltransferase [EC:2.3.1.30]	0	0	0	0	1.87736	0.767606	0	0.82711	0	0	0	0	0	0.841986	0.481985	3.87076	0	3.31142	1.51736	0	1.43108	0	0.61587	0	0	0	0	0	0	0	0	1.56199	0	0.431406	0	1.16628	0	1.71075	0	0	0	0	0	2.54976	0	1.71075	1.37753	0
K00641	metX; homoserine O-acetyltransferase/O-succinyltransferase [EC:2.3.1.31 2.3.1.46]	0	0	0	0	1.37157	0	0	1.54116	0	0	0	5.28398	0	0	0.553969	0	0	4.70977	0.773556	0	1.78811	1.56496	0.833061	0	0	0	2.30282	0	0	0	0	0	0	0.832355	0	5.46249	0	0	0	0.657523	0	0	0	0	0	0	1.7044	1.82976
K00643	E2.3.1.37, ALAS; 5-aminolevulinate synthase [EC:2.3.1.37]	0	0	0	0	0	0	0	0	0	0	0	0	0	0	0	0	0	0	0	0	0	1.09488	0	0	0	0	0	0	0	0	0	0	0	0	0	0	0	0	0	0	0	6.33889	0	0	0	0	0	0
K00645	fabD, MCAT, MCT1; [acyl-carrier-protein] S-malonyltransferase [EC:2.3.1.39]	0	0	1.19306	0	1.25554	0.862813	0	2.85026	0.600994	0	0	4.95969	0	0.470084	0.502812	0	2.53191	2.95141	0.916367	0	0	0.714052	0	1.93984	0	2.90679	1.56794	1.69885	1.53521	0	0	1.78513	0	0	0	1.47571	0	1.60959	1.00562	0.532564	0	0	0	2.23439	0	3.04365	0	0
K00647	fabB; 3-oxoacyl-[acyl-carrier-protein] synthase I [EC:2.3.1.41]	0	0	0	0	0	0	0	0	0	0	0	5.95638	0	0	0	0	0	5.68266	0	0	1.97852	1.30919	0	0	0	0	0	0	0	0	0	0	0	0	0	3.12993	0	0	0	0	0	0	0	0	0	0	0	0
K00648	fabH; 3-oxoacyl-[acyl-carrier-protein] synthase III [EC:2.3.1.180]	0	0	2.16596	0	1.4281	1.10976	0.428431	0.61587	0.809259	0	0.612895	0	3.26679	0.672399	0.892564	0	2.69257	7.8992	1.08	0	0	0.574217	0	1.0443	4.1058	3.84274	0	0	1.65422	0	0	6.31936	0	0.401654	0	0	0.959725	0	0.960995	0	0	0	0	0	0.702151	0	1.40133	0.75868
K00651	metA; homoserine O-succinyltransferase/O-acetyltransferase [EC:2.3.1.46 2.3.1.31]	0	0	0	0	0	1.38645	0	0	0	0	0	0	0	0	0	0	0	0	0	0	0	0.702151	0	0	0	0	0	0	0	0	0	0	0	0	0	0	0	0	0	0	0	0	0	0	0	0	0	0
K00652	bioF; 8-amino-7-oxononanoate synthase [EC:2.3.1.47]	0	0	0	0	0	0.815209	0	0	0	0	0	0	0	0	0	0	0	0	1.0443	0	0	0	0	0	0	0	0	0	0	0	0	2.55571	0	0	0	0	0	2.63307	0	0	0	0	0	2.3772	0.969921	0	1.72265	0
K00655	plsC; 1-acyl-sn-glycerol-3-phosphate acyltransferase [EC:2.3.1.51]	0	2.66877	0	0.243968	0.928268	0	3.26383	2.21653	0	0	3.79358	6.01291	0	0.276695	0.336199	0	1.96067	4.67407	0.966945	0	0.978846	0	0	0	1.51439	0	3.24001	0	0.660498	0	0	0	1.09785	0	0	1.32695	0	1.52331	0	0	0	0	0	1.80001	0	1.94282	0	0
K00656	E2.3.1.54, pflD; formate C-acetyltransferase [EC:2.3.1.54]	0	0	0	0	0	0	0	0	0	0	0	0	0	0	0	0	0	0	2.19273	0	0	0	0	0	0	0	0	0	0	0	0	0	0	0	0	0	0	0	0	0	0	0	0	0	0	0	0	0
K00657	speG, SAT; diamine N-acetyltransferase [EC:2.3.1.57]	0	0	0	0	0	0	0	0	0	0	0	0	0	0.695111	0	0	0	0	0.529589	0	0	0	0.246943	0	0	0	0	0	0	0	0	0	0.481985	0	0	0	0	0	0	0	0	0	0	0	0	0	0	0
K00658	DLST, sucB; 2-oxoglutarate dehydrogenase E2 component (dihydrolipoamide succinyltransferase) [EC:2.3.1.61]	0	0	0	0	0	0	0	1.16628	0	0	0	6.78647	0	0	1.10083	0	0	4.87638	0	0	0	0	0	0	0	0	1.96662	0	0	0	0	0	0	0	0	2.041	0	2.54381	0	0.69025	0	0	0	0	0	0	0	0
K00661	maa; maltose O-acetyltransferase [EC:2.3.1.79]	0	0	0	0.324299	0	0	0	0	0	0	0	0	0	0	0.291571	0	0	2.57059	0	0	0	0	0	1.3381	0	0	0	0	0	0	0	0	0	0	0	0	0.440332	0	0	0	0	0	0	0	0	0	0	0
K00662	aacC; aminoglycoside 3-N-acetyltransferase [EC:2.3.1.81]	0	0	0	0	0	0	0	0	0	0	0	0	0	0	0.53387	0	0	0	0	0	0	0	0	0	0	2.8787	0	0	0	0	0	0	0	0	0	0	0	1.40009	0	0	0	0	0	0	0	0	0	0
K00663	aacA; aminoglycoside 6'-N-acetyltransferase [EC:2.3.1.82]	0	0	0	0	0	0	0	0	0	0	0	0	0	0	0	0	0	0	0	0	0	0	0	0	0	0	0	0	0	0	0	0	0	0	0	0	0	0	0	0	0	0	0	0	0	0	0	0
K00666	K00666; fatty-acyl-CoA synthase [EC:6.2.1.-]	0	0	0	0	0	0	0	1.94579	0	0	0	6.56035	0	0	0	0	0	5.64994	0	0	0	0	0	0	0	0	0	0	0	0	0	0	0	0	0	0	0	0	0	0	0	0	0	0	0.925292	0	0	0
K00672	ftr; formylmethanofuran--tetrahydromethanopterin N-formyltransferase [EC:2.3.1.101]	0	0	0	0	0	0	0	0	0	0	0	0	0	0	0	0	0	0	0	0	0	0	0	0	0	0	0	0	0	0	0	0	0	0	0	0	0	0	0	0	0	0	0	0	0	0	0	0
K00673	astA; arginine N-succinyltransferase [EC:2.3.1.109]	0	0	0	0	0	0	0	0	0	0	0	8.22053	0	0	0	0	0	0	0	0	0	0	0	0	0	0	0	0	0	0	0	0	0	0	0	0	0	0	0	0	0	0	0	0	0	0	0	0
K00674	dapD; 2,3,4,5-tetrahydropyridine-2,6-dicarboxylate N-succinyltransferase [EC:2.3.1.117]	1.47896	0.785457	0	0	0	1.16331	0	0	0	0	0	4.07902	0	0	0	0	0	0	0	0	0	0.803308	0.41058	2.50513	0	0	0	2.50513	0	0	0	4.14806	0	0	0	0	0	0	1.01752	0	0	0	0	10.2679	0	0	0	0
K00675	nhoA; N-hydroxyarylamine O-acetyltransferase [EC:2.3.1.118]	0	0	0	0	0	0	0	0	0	0	0	0	0	0	0.392729	0	0	0	0	0	0	0	0	0	0	0	0	0	0	0	0	0	0	0	0	0	0	0	0	0	0	0	0	0	0	0	0	0
K00677	lpxA; UDP-N-acetylglucosamine acyltransferase [EC:2.3.1.129]	0	0	1.17531	0	1.20199	0.871738	0	0.592068	0.580167	0	0	4.23671	0	0	0.362976	9.34885	3.25191	2.29389	0.761655	0	0	0.734878	0.437357	0.562316	1.25852	0	0.969921	1.0443	0	0	0	0	0	0	0	2.17191	0	0	0.840845	0	0	0	0	1.7167	0.48496	0	2.70447	1.3512
K00681	ggt; gamma-glutamyltranspeptidase / glutathione hydrolase [EC:2.3.2.2 3.4.19.13]	0	0	2.32067	0	0	0	0	0	1.81488	0	0	0	0	0	0	0	0	0	1.25852	0	1.26447	2.10348	0	0	0	0	0	1.78811	0	0	0	3.60894	0	0	0	3.20728	0	0	0	1.59809	0	0	0	4.56993	0	0	0	0
K00682	GGCT; gamma-glutamylcyclotransferase [EC:4.3.2.9]	0	0	0	0	0	0	0	0	0	0	0	0	0	0	0	0	0	0	0	0	0	0	0	0	0	0	0	0	0	0	0	0	0	0	0	0	0	0	0	0	0	0	0	0	0	0	0	0
K00684	aat; leucyl/phenylalanyl-tRNA---protein transferase [EC:2.3.2.6]	0	1.3559	0	0	1.0562	0.874714	0.246943	0	0	0	0	3.18943	0	0	0	0	0	2.21654	0	0	0.850912	0	0	0.249918	1.62149	2.16298	0.916367	0	0.844961	0	0	0	0	0.169587	0	1.6691	0.913391	0	0.734878	7.23512	0	0	0	2.0053	0.425456	1.3448	0	0
K00688	PYG, glgP; glycogen phosphorylase [EC:2.4.1.1]	0	3.73472	1.97852	0	5.2096	0	1.81488	1.66612	3.44233	0	0	0	0	0	0	0	0	0	2.33257	0	0	0	0	0	4.1891	0	0	0	0	0	0	0	1.88034	2.29153	0	5.15307	0	6.9025	0	0	0	0	0	0	0	0	3.37687	0
K00690	E2.4.1.7; sucrose phosphorylase [EC:2.4.1.7]	0	0	0	0	0	0	0	0	0	0	0	0	0	0	0	0	0	0	0	0	0	0	0	0	0	0	0	0	0	0	0	0	0	0	0	0	0	0	0	0	0	0	0	0	0	0	2.79373	0
K00691	mapA; maltose phosphorylase [EC:2.4.1.8]	0	0	0	0	0	0	0	0	0	0	0	0	0	0	0	0	0	0	0	0	0	0	0	0	0	0	0	0	0	0	0	0	0	0	0	0	0	0	0	0	0	0	0	0	0	0	0	0
K00693	GYS; glycogen synthase [EC:2.4.1.11]	0	0	0	0	0	0	0	0	0	0	0	0	0	0	0	0	0	0	0	0	0	0	0	0	0	0	0	0	0	0	0	0	0	0	0	0	0	0	0	0	0	0	0	0	0	0	0	0
K00694	bcsA; cellulose synthase (UDP-forming) [EC:2.4.1.12]	0	0	0	0	0	0	0	0	0	0	0	0	0	0	0	0	0	0	0	0	0	0	0	0	0	0	0	0	0	0	0	0	0	0	0	0	0	0	0	0	0	0	0	0	0	0	0	0
K00695	SUS; sucrose synthase [EC:2.4.1.13]	0	0	0	0	3.01687	4.01357	1.50248	3.7815	0	0	0	0	0	0	0	0	0	0	0	0	0	0	0	0	0	0	0	0	0	0	0	0	0	0	0	0	0	0	0	0	0	0	0	0	1.13058	0	0	0
K00696	E2.4.1.14; sucrose-phosphate synthase [EC:2.4.1.14]	0	0	0	1.06215	3.26679	2.60629	1.47868	2.22844	0	0	0	0	0	0	0	0	3.52563	6.52167	0	0	0	0	0	0	0	0	3.21323	0	0	0	0	0	0	0	0	0	0	0	0	0	0	0	0	5.07572	1.78811	0	0	0
K00697	otsA; trehalose 6-phosphate synthase [EC:2.4.1.15 2.4.1.347]	0	1.79406	3.80834	0	0	0	0	0	0	0	0	0	0	0	0	0	0	0	0	0	0	0.69025	0	0	0	0	0	0	0	0	0	0	2.31058	0	0	0	0	0	0	0	0	0	0	0	0	0	0	0
K00700	GBE1, glgB; 1,4-alpha-glucan branching enzyme [EC:2.4.1.18]	0	3.26976	3.17753	0	2.75505	0	1.14248	2.24926	0	0	0	0	0	0	1.53819	0	6.51275	0	2.53786	0	0	0	0	0	0	0	0	0	0	0	0	4.98646	0	0	0	0	0	0	0	0	0	0	0	0	0	0	2.84728	0
K00701	cgt; cyclomaltodextrin glucanotransferase [EC:2.4.1.19]	0	0	0	0	0	0	0	0	0	0	0	0	0	0	0	0	0	0	0	0	0	0	0	0	0	0	0	0	0	0	0	0	0	0	0	0	0	0	0	0	0	0	0	0	0	0	0	0
K00702	E2.4.1.20; cellobiose phosphorylase [EC:2.4.1.20]	0	0	0	0	0	0	0	0	0	0	0	0	0	0	0	0	0	0	0	0	0	0	0	0	0	0	0	0	0	0	0	0	0	0	0	0	0	0	0	0	0	0	0	0	0	0	0	0
K00703	glgA; starch synthase [EC:2.4.1.21]	0	0	1.48761	0	0	1.98787	0.844961	2.18976	0	0	0	0	0	0	0	0	0	5.28101	1.32695	0	0	0	0	0	3.00794	0	8.38714	0	0	0	4.58184	0	1.57091	1.55436	0	3.45423	0	2.81455	0	0	0	0	0	6.43242	1.08337	0	1.90711	0
K00705	malQ; 4-alpha-glucanotransferase [EC:2.4.1.25]	0	0	0	0	0	1.4162	0	1.3805	0	0	0	0	0	0	0	0	0	0	0	0	0	0	0	0	0	0	2.67769	0	2.46348	0	0	2.96034	1.78513	0	0	0	0	0	0	0	0	0	0	0	0	0	0	0
K00720	UGCG; ceramide glucosyltransferase [EC:2.4.1.80]	0	0	0	0	0	0	0	0	0	0	0	0	0	0	0	0	0	0	0	0	0	0	0	0.681325	0	0	0	0	0	0	0	0	0	0	0	0	0	0	0	0	0	0	0	0	0	0	0	0
K00721	DPM1; dolichol-phosphate mannosyltransferase [EC:2.4.1.83]	0	0	0	0	0	0	0	0	0	0	0	0	2.83057	0	0	0	0	0	0	0	0	0	0	0	0	0	0	0	0	0	0	1.89536	0	0	0	0	0	0	0	0	0	0	1.03538	0	0	0	0	0
K00728	POMT, pmt; dolichyl-phosphate-mannose-protein mannosyltransferase [EC:2.4.1.109]	0	0	0	0	0	0	0	0	0	0	0	0	0	0	0	0	0	0	0	0	0	0	0	0	0	0	0	0	0	0	0	0	0	0	0	0	0	0	0	0	0	0	0	0	0	0	0	0
K00729	ALG5; dolichyl-phosphate beta-glucosyltransferase [EC:2.4.1.117]	0	0	0	0	0	0	0	0	0	0	0	0	0	0	0	0	0	0	0	0	0	0	0	0	0	0	0	0	0	0	0	0	0	0	0	0	0	0	0	0	0	0	0	0	0	0	0	0
K00748	lpxB; lipid-A-disaccharide synthase [EC:2.4.1.182]	0	0	0	0	1.35372	1.3329	0	0.794383	0.639672	0	0	0	0	0	0.499836	0	0	3.05257	0.853887	0	0	0	0.717027	1.22281	0	0	1.93389	0	0	0	0	0	1.19604	0	0	2.20464	0	0	0.931243	0	0	0	0	2.55055	0.806284	2.761	0	0
K00752	hasA; hyaluronan synthase [EC:2.4.1.212]	0	0	0	0	0	0	0	0	0	0	0	0	0	0	0	0	0	0	0	0	0	0	0	0	0	0	0	0	0	0	0	0	0	0	0	0	0	0	0	0	0	0	0	0	0	0	0	0
K00754	bshA; L-malate glycosyltransferase [EC:2.4.1.-]	0	0	0	0	0	0	0	0	0	0	0	0	0	0	0.75273	0	0	0	0	0	0	0	0.943144	0	0	0	0	0	0	0	0	2.74612	0	0	0.609919	0	0	0	0	0	0	0	0	0	0	0	0	0
K00756	pdp; pyrimidine-nucleoside phosphorylase [EC:2.4.2.2]	0	0	0	0	0	0	0	0	0	0	0	0	0	1.0562	0	0	0	0	0	0	0	0	0	0	0	8.36167	0	0	0	0	1.30583	0	0	0	0	0	0	3.84993	0	1.01568	0	0	0	0	0	0	0	0
K00757	udp, UPP; uridine phosphorylase [EC:2.4.2.3]	0	0	0	0	0	0	0	0	0	0	0	0	0	0	0	0	0	0	0	0	0	0	0.336199	0	0	0	0	0	0	0	0	0	0	0	0	0	0	0	0	0	0	0	0	0	0	0	0	0
K00758	deoA, TYMP; thymidine phosphorylase [EC:2.4.2.4]	0	0	0	0	0	0	0	0	0	0	0	0	0	0	0	0	0	0	0	0	0	0	0	0	0	0	0	0	0	0	0	0	0	0	0	0	0	0	0	0	0	0	0	0	0	0	0	0
K00759	APRT, apt; adenine phosphoribosyltransferase [EC:2.4.2.7]	0	0.865788	0	0	0	0	0	0	0	0	0	2.02017	0	0	0	0	1.26744	0	0.413555	0	0	0	0	0	0	0	0.538514	0	0.574217	0	0	0	0	0	0	0	0	1.20794	0	0.383803	0	0	0.791408	0	0	1.37455	0.812234	0.541936
K00760	hprT, hpt, HPRT1; hypoxanthine phosphoribosyltransferase [EC:2.4.2.8]	0	0.815209	0.54744	0	1.51451	0.428431	0	0.476035	0.580167	1.65728	0.270745	2.27009	0	0.633721	0.496861	4.90911	1.98744	0	0	0	0	0	0.362976	0.264794	1.0681	0	0	0.636696	0	0	0.517688	0	0.62182	0.722978	0	0	0	0	0	0	0.47901	0	0	0	0.425456	1.49653	0	0.351076
K00761	upp, UPRT; uracil phosphoribosyltransferase [EC:2.4.2.9]	0	0.797358	2.0767	0	0.996698	0	0.600994	0	0	0	0	2.69852	0	0.55339	0	0	0	0	1.16033	0	0	0.27967	0.425456	0.425456	0	0	0.830085	0	0	0	0	1.7972	2.57058	0	0	0	0	0	0	0	0	2.27902	0	0	1.25984	1.53819	0	0
K00762	pyrE; orotate phosphoribosyltransferase [EC:2.4.2.10]	0	0	0.562316	0.238017	0	0.913391	0.330249	0.642647	1.08893	0	1.17224	3.12695	0	0.380828	0.413555	0	0	1.70777	0.386778	0	0.800333	0	0	0	1.46976	0	0.806284	0.770581	0	0	0	1.53224	0	0	0	2.90396	0.464134	0	0	0	0	0	0	1.71075	0.377852	1.59472	0.809259	0.446282
K00763	pncB, NAPRT1; nicotinate phosphoribosyltransferase [EC:6.3.4.21]	0	0	0.904466	0	1.6572	7.31308	0	0	0	1.94579	0	0	0	0	0	0	0	4.76332	0.960995	0	0	1.30017	1.30612	0	0	4.56696	0	0	0	0	0	0	1.3329	0	0	0	0	2.97224	0	0	0	0	0	4.71572	0	7.38862	2.26711	0
K00764	purF, PPAT; amidophosphoribosyltransferase [EC:2.4.2.14]	0	2.04992	1.68992	0	2.26711	2.22249	0	1.46381	1.55009	2.0648	0	7.26548	0	1.04133	1.12761	17.5416	6.75969	10.3151	1.27339	0	2.12133	0	2.3891	0	2.74548	0	1.85654	7.40234	0	0	0	0	1.6691	0	0	2.71935	3.15968	0	0	0	0	0	0	0	1.06513	0	2.83836	0.96397
K00765	hisG; ATP phosphoribosyltransferase [EC:2.4.2.17]	0	0	0.833061	0.431406	0	0.981821	0.981821	0.830085	0.75868	0	0	2.82051	0	0.642647	0	0	2.31174	2.44563	0.687275	0	0	0	0	0	1.67207	1.71372	2.0648	0	0.788432	0	0	1.94877	1.08	0.505787	0	1.3448	0.937193	0	0	0.294546	0	0	0	0	0.592068	2.16596	1.29124	1.37455
K00766	trpD; anthranilate phosphoribosyltransferase [EC:2.4.2.18]	0	0	1.13058	0	0	1.52926	0.717027	1.0324	0.720002	0	0	4.45687	0	0.862813	0.443307	0	0	6.98879	2.00232	0	1.29124	0.946119	1.17224	0	0	0	2.15406	0	0	0	0	2.22844	0	0	0	0	2.29389	0	0	0	0	0	0	2.761	0.761655	0	1.95472	0
K00767	nadC, QPRT; nicotinate-nucleotide pyrophosphorylase (carboxylating) [EC:2.4.2.19]	0	0	0	0	1.23174	0.88959	0.362976	1.19306	0	0	0	3.92134	0	0.666448	0.571242	0	0	3.08232	0.743804	0	0	0	0	0	1.7524	0	1.4043	0	0	0	0	0	0	0	0	0	0	0	0.737854	0	0	0	0	0	0	0	1.60067	0
K00768	E2.4.2.21, cobU, cobT; nicotinate-nucleotide--dimethylbenzimidazole phosphoribosyltransferase [EC:2.4.2.21]	0	0	0	0	1.25852	2.75505	0	1.23471	0	0	0	0	0	0	0	0	0	2.85621	0	0	0	0	0	0.413555	0	0	0	0	1.68695	0	0	0	0	0	0	0	0	0	0	0	0	0	0	0	0	3.0377	0.764631	0
K00769	gpt; xanthine phosphoribosyltransferase [EC:2.4.2.22]	0	0	0	0	0.62182	0	0.609919	0	0	0	0	2.10348	0	0	0	0	0	0	0	0	0	0.639672	0	0.303472	0	0	0	0	0	0	0	0	0	0	0	0	0	0	0	0	0	0	0	0	0	0.946119	0	0
K00772	mtaP, MTAP; 5'-methylthioadenosine phosphorylase [EC:2.4.2.28]	0	0	0	0	0	0	0	0	0	0	0	0	0	0	0	0	0	0	0.836036	0	0	0	0.461159	0	0	2.63009	0.952069	2.35637	0	0	0	0	0	0.331337	0	0	0	0	1.0562	0	0	0	0	0	0	2.41588	1.43108	0
K00773	tgt; queuine tRNA-ribosyltransferase [EC:2.4.2.29]	0	0	1.35372	0	0	4.61754	0	1.35967	0	0	0	5.1739	0	0	1.13951	0	3.35902	4.73357	1.30017	0	0	1.24067	0	0.922317	2.47836	2.96034	1.85654	0	0	0	0	2.21356	2.50513	0.333224	0	0	0.95802	1.96364	1.19604	0.62182	0	0	0	9.05061	0.725953	0	1.72563	1.12463
K00782	lldG; L-lactate dehydrogenase complex protein LldG	0	0	0	0	1.60662	0	0	0.75868	0	0	0	0	0	0	0.360001	0	0	11.7469	0	0	1.14546	0	0	0	0	0	0	0	0	0	0	1.53224	0	0	0	1.05323	0	0	0	0	0	0	0	0	0	7.81644	0	0
K00783	rlmH; 23S rRNA (pseudouridine1915-N3)-methyltransferase [EC:2.1.1.177]	0	0	0.59743	0	0.645622	0.975871	0	0	0	0	0	2.23439	0	0	0	3.42447	1.41144	0	0	8.22351	0.847937	0.324299	0	0.669424	0	0	0.937193	0.321323	0	0	0	0	0	0	0	0.666448	0.2702	0	0	0	0	0	0	1.3329	0.184463	1.29117	0	0
K00784	rnz; ribonuclease Z [EC:3.1.26.11]	0.981821	4.02779	0	0	0	0	0	0.89554	0	0	0	0	0	1.01455	0	0	0	5.403	0.714052	0.674576	0	0.791473	0	1.21389	0	2.7491	0	0	1.15141	0	0	2.53488	0	0	0	2.00232	0	0.862813	0	0.6843	0	0	0	0	0.389753	0	0	0
K00788	thiE; thiamine-phosphate pyrophosphorylase [EC:2.5.1.3]	1.29124	0	1.72639	0	3.03472	0	0	0	0	0	0	3.0853	0	0	0	0	0	0	0.693225	0	0	0.919342	0	0.508762	1.20199	0	0	0	0	0	0	0	0.928268	0	0	0	0.782482	0	0	0	0	0	0	1.25852	0	0	0	0
K00789	metK, MAT; S-adenosylmethionine synthetase [EC:2.5.1.6]	0	0	1.46976	1.45786	3.60894	1.47868	1.09488	2.02038	0	0	0	6.71804	0	1.27934	1.61221	0	4.33787	3.81423	1.14248	0	0	1.24662	1.91009	0	2.48431	5.15307	0	0	1.64529	0	0	0	1.52331	0	7.84914	4.27539	1.14248	6.31638	0	0	0	0	2.1124	4.90316	0.764631	2.87406	2.33308	0.797358
K00790	murA; UDP-N-acetylglucosamine 1-carboxyvinyltransferase [EC:2.5.1.7]	0	1.55604	0	0	1.68695	0	0	0	1.26744	1.95918	0.746779	5.5339	0	1.97707	1.01157	0	0	4.1058	1.3924	0	2.32959	0	1.24364	3.121	0	3.67142	1.83868	1.59174	1.51141	1.79406	0	2.94249	0	0	0	0	1.08	2.71042	0	1.60959	0	0	0	4.72167	0.999673	3.17456	2.41885	0
K00791	miaA, TRIT1; tRNA dimethylallyltransferase [EC:2.5.1.75]	0	0	1.18789	0	1.21984	0	0	0	0.717027	0	0.351076	4.25456	0	0.490911	0	8.39904	0	2.65984	2.35637	0	1.38943	0.461159	0	0.797358	1.95174	2.42778	1.28232	2.90679	1.02645	0	0	2.17786	0.913391	0	0	2.77885	0	0	6.34944	0.413555	0	0	0	2.06778	0.377852	1.34182	0	0.731903
K00793	ribE, RIB5; riboflavin synthase [EC:2.5.1.9]	0	0.955044	0.791408	0	0.931243	0.550415	0.354051	1.13058	0	1.09785	0	0	1.55604	0.61587	0.252893	5.48035	0	2.59736	0.452233	0	0.871738	0.452233	0	1.62706	2.39354	0	1.24067	0	0	0	0	1.36562	0	0.3481	0	1.41323	0	0	0.571242	0	0	2.97819	0	1.72563	0.82711	0	1.02942	0.565291
K00794	ribH, RIB4; 6,7-dimethyl-8-ribityllumazine synthase [EC:2.5.1.78]	0	0.612895	2.21974	0.181488	0.499836	0	0.746779	0.493886	0	0	0	2.4605	0	0.324299	0.34215	0	0	1.37455	0	0	0	0.252893	0.315373	0.229092	9.27601	0	0.654548	0	0.728928	0	0	0	0.705126	0	0	1.8661	1.00585	0	0	1.37619	0	0	0	1.29124	0.362976	7.33707	1.11273	1.33858
K00795	ispA; farnesyl diphosphate synthase [EC:2.5.1.1 2.5.1.10]	0	0	0	0	0	1.86249	0	0	0	0	0	0	0	0	0	0	0	0	0	0	0	0	0	0	0	0	0	0	0	0	0	0	0	0	0	0	0	0	0	0	0	0	0	4.46282	0	0	0	0
K00796	folP; dihydropteroate synthase [EC:2.5.1.15]	0	0	1.21389	0	1.17224	0	0.47901	0.6843	0.577192	0	0	4.28134	0	0.725953	0	6.12895	0	1.75835	0.722978	0	1.12761	0	0	0	2.10348	0	1.32338	1.14248	1.20199	0	0	0	0	0	0	0	0	0	0	0	0	0	0	0	0	0	1.28232	0
K00797	speE, SRM, SPE3; spermidine synthase [EC:2.5.1.16]	0	0	0	0	1.26447	0	0	1.07405	0.612895	0	0	4.72167	0	5.84155	0	0	0	4.5134	0.648597	0	0	0	0	0	3.00199	0	0	0	0	0	0	0	1.04133	0	0	1.29422	0	0	0	1.6723	0	0	0	0	0	3.41073	0	0
K00798	MMAB, pduO; cob(I)alamin adenosyltransferase [EC:2.5.1.17]	0	0	0.583142	0	0	0	0	0	0	0	0	0	1.24364	0	0.264794	3.69619	1.321	0	0	0.425456	0	0.398679	0	0.62182	0	1.99042	0.862813	0	0.487935	0	0.592068	0	0	0	0	0	0	0.987772	0.520663	0.243968	0	2.25815	0	0	0	2.44149	0	0
K00799	GST, gst; glutathione S-transferase [EC:2.5.1.18]	0	0	0	0	0	0.836036	0	0	0	0	0	6.01291	0	0	0	0	0	0	0.794383	0	5.28602	0.722978	0	0.898515	0	0	0	0	0	0	0	0	0	0	0	2.49324	0	0	0	0	0	0	0	2.09455	0	2.27604	0	0
K00800	aroA; 3-phosphoshikimate 1-carboxyvinyltransferase [EC:2.5.1.19]	0	1.76133	1.49951	0.618845	2.60034	1.46976	0.797358	0	0	0	0	0	0	1.31802	0.645622	9.18747	0	0	1.08893	0	2.35637	0	0	0	2.0886	0	1.83868	0	0	0	0	0	0	2.4129	0	2.79075	1.13356	0	0	0.722978	0	0	0	0	0	0	2.1243	0
K00801	FDFT1; farnesyl-diphosphate farnesyltransferase [EC:2.5.1.21]	0	0	0	0	0	0	0	0	0	0	0	0	0	0	0	0	0	0	0	0	0	0	0	0	0	3.23406	0	0	0	0	0	0	0	0.440332	0	0	0	0	0	0.395704	0	0	0	0	0	0	0	0
K00803	AGPS, agpS; alkyldihydroxyacetonephosphate synthase [EC:2.5.1.26]	0	0	0	0	0	0	0	1.88034	0	0	1.41025	0	0	0	0	0	0	5.26911	0	0	0	0	0	0	0	0	0	0	0	0	0	0	0	0	0	0	0	0	0	0	0	0	0	0	0	0	0	0
K00805	hepS; heptaprenyl diphosphate synthase component 1 [EC:2.5.1.30]	0	0	0	0	0	0	0	0	0	0	0	0	0	0	0	0	0	0	0	0	0	0	0	0	0	0	0	0	0	0	0	0	0	0	0	0	0	0	0	0	0	0	0	0	0	0	0	0
K00806	uppS; undecaprenyl diphosphate synthase [EC:2.5.1.31]	0	0.818185	0.702151	0.41653	1.10083	0	0	0	0	0.88959	0	2.74612	0	0.598019	0	5.79275	1.80596	2.29984	0.529589	0	1.78215	0.722978	0	0.880664	1.24662	0	1.17819	0	0	0	0	1.88926	0.859838	0	0	1.76133	0.395704	0	0	0	0	0	0	0	0.443307	0	1.64834	0.461159
K00808	hss; homospermidine synthase [EC:2.5.1.44]	0	0	0	0	0	0	0	0	0	0	0	0	0	0	0	0	0	0	0	0	0	0	0	0	0	0	0	0	0	0	0	0	0	0	0	0	0	0	0	0	0	0	0	0	0	0	0	0
K00809	DHPS, dys; deoxyhypusine synthase [EC:2.5.1.46]	1.06094	0	0	0	0	0	0	0	0	0	0	0	0	0	0	0	0	0	0	0.916367	0	0	0	0	0	0	0	0	0	0	0	0	0	0	0.975871	0	0.966945	0	0	0	1.0562	0	1.44225	0	0	0	0	0
K00812	aspB; aspartate aminotransferase [EC:2.6.1.1]	0	0	2.0886	0	0	0	0.788432	0	0	0	0	0	0	1.18711	0.734878	0	0	0	1.52331	0	0	0	0.931243	1.08	0	0	0	1.43703	0	0	0	0	0	0	0	0	0	0	0	0	0	0	0	0	0	0	2.11538	0
K00813	aspC; aspartate aminotransferase [EC:2.6.1.1]	0	0	0	0	0	0	0	0	0	0	0	0	0	0	0	0	0	0	0	0	0	0	0	0	0	0	0	0	0	0	0	0	0	0	0	0	0	0	0	0	0	0	0	0	0	0	0	0
K00817	hisC; histidinol-phosphate aminotransferase [EC:2.6.1.9]	1.21389	0	0.972896	0	3.02877	3.25191	0.419506	1.10381	0	0	0	3.92729	0	0.618845	1.01157	0	0	2.59736	0.901491	0	1.40133	0.859838	0.574217	0	1.85058	0	0	0	0	0	0	2.4248	2.97224	0	0	1.74348	0	1.80596	0	1.85058	0	6.97101	0	2.90381	0	0	1.70777	0
K00818	E2.6.1.11, argD; acetylornithine aminotransferase [EC:2.6.1.11]	0	0	0	0	0	0	0	0	0	0	0	0	0	0	0	0	0	0	0	0	0	0	0	0	0	0	0	0	0	0	0	0	0	0	0	0	0	0	0	0	0	0	0	0	0	0	0	0
K00819	rocD, OAT; ornithine--oxo-acid transaminase [EC:2.6.1.13]	0	0	0	0.809259	0	0	0	0	0	0	0	0	0	1.47873	0.96397	0	0	0	0	0	0	1.35372	0	0	5.64434	0	0	4.98051	0	0	0	3.34414	0	0	0	0	0	0	0	0	0	0	0	0	0	0	0	0
K00820	glmS, GFPT; glutamine---fructose-6-phosphate transaminase (isomerizing) [EC:2.6.1.16]	0	2.7491	2.06778	0	3.00794	4.39439	3.14183	6.40267	1.92199	0	3.19241	0	0	2.4129	0	0	0	13.4301	2.27307	1.46976	3.64464	0	1.47571	3.50183	0	0	2.7372	0	0	2.92464	0	0	0	4.99762	0	0	0	0	2.22872	2.20761	2.10348	0	0	5.12332	1.55604	0	0	0
K00821	argD; acetylornithine/N-succinyldiaminopimelate aminotransferase [EC:2.6.1.11 2.6.1.17]	0	0	0	0	0	1.43405	0	0	0	0	0	5.39407	4.02212	1.09488	0.913591	0	0	4.1813	0.901491	0	0	0	0	0	0	0	0	0	0	0	0	0	0	0	0	0	0	0	0	0	0	0	0	0	0.844961	0	2.00827	0.999673
K00822	E2.6.1.18; beta-alanine--pyruvate transaminase [EC:2.6.1.18]	0	0	0	0	0	0	0	0	0	0	0	0	0	0	0	0	0	0	0	0	0	2.03207	0	0	0	0	0	0	0	0	0	0	0	0	0	0	0	0	0	0	0	0	0	0	0	0	0	0
K00823	puuE; 4-aminobutyrate aminotransferase [EC:2.6.1.19]	0	0	0	0	0	0	0	0	0	0	0	0	0	0	0	0	0	0	0	0	0	0	0	0	0	0	0	0	0	0	0	0	0	0	0	0	0	0	0	0	0	0	0	0	0	0	0	0
K00824	dat; D-alanine transaminase [EC:2.6.1.21]	0	0	0	0.365952	0	0	0	0	0	0	0	0	0	1.21091	0	0	0	0	0	0	1.29719	0.696201	0	0	0	0	0	0	1.13951	0	0	1.82678	0	0	0	0	0	0	0	0	0	1.05076	0	2.04397	0	0	0	0
K00826	E2.6.1.42, ilvE; branched-chain amino acid aminotransferase [EC:2.6.1.42]	0	1.21984	0	0.722978	2.3177	0	0	0	0	0	0	3.94514	0	0.589093	0.559341	0	0	3.43042	0	0	4.67704	1.96959	0.693225	0	0	0	1.803	2.99604	0	0	0	2.47538	0	0	0	5.24654	0	0	0	0	0	0	0	3.94514	0.532564	3.72497	1.79108	0
K00830	AGXT; alanine-glyoxylate transaminase / serine-glyoxylate transaminase / serine-pyruvate transaminase [EC:2.6.1.44 2.6.1.45 2.6.1.51]	0	0	0	0	1.82083	1.84761	0	0	1.58579	0	0	0	0	0	0	0	0	0	0	0	0	3.52493	0	0	2.54976	3.84325	0	0	0	0	0	0	0	0	0	2.27009	0	0	0	0	0	0	0	0	0	0	0	0
K00831	serC, PSAT1; phosphoserine aminotransferase [EC:2.6.1.52]	0	0	0	0	1.44	1.31802	0	1.57389	0.794383	0	1.17224	4.03737	0	0	0	0	0	4.62944	0	0	0	0	0	0	0	2.90976	0	1.19306	0	0	0	2.19571	0	0	0	0	0	0	1.09488	0.550415	0	0	0	0	0	0	1.69587	1.79147
K00832	tyrB; aromatic-amino-acid transaminase [EC:2.6.1.57]	0	0	0	0	0	0	0	0	0	0	0	0	0	0	0	0	0	0	0	0	0	0	0	0	0	0	0	0	0	0	0	0	0	0	0	0	0	0	0	0	0	0	0	0	0	0	0	0
K00833	bioA; adenosylmethionine---8-amino-7-oxononanoate aminotransferase [EC:2.6.1.62]	0	0	0	0	0	2.73125	0.734878	0	0	0	0	0	0	0	0	0	0	0	0	0	0	0	0	0	0	0	0	0	0	0	0	0	0	0	0	0	0	0	0	0	0	0	0	0	0	0	0	0
K00835	avtA; valine--pyruvate aminotransferase [EC:2.6.1.66]	0	0	0	0	1.74943	0	0	0	0	0	0	0	0	0	0	0	0	0	0.993722	0	0	0	0	0	0	0	0	0	1.46083	0	0	0	0	0	0	0	0	0	0	0	0	0	0	0	0	0	0	0
K00836	ectB, dat; diaminobutyrate-2-oxoglutarate transaminase [EC:2.6.1.76]	0	0	0	0	0	0	0	0	0	0	0	0	0	0	0	0	0	0	1.13356	0	2.07075	0	0	0.978846	0	4.17162	0	0	0	0	0	0	0	0	0	4.68895	0	2.63009	0	0	0	0	0	0	0	2.0172	0	0
K00839	pucG; (S)-ureidoglycine---glyoxylate transaminase [EC:2.6.1.112]	0	0	0	0	0	0	0	0	0	0	0	0	0	0	0	0	0	0	0	0	0	0	0	0	0	0	0	0	0	0	0	0	0	0	0	0	0	0	0	0	0	0	0	0	0	0	0	0
K00844	HK; hexokinase [EC:2.7.1.1]	0	0	0	0	0	0	0	0	0	0	0	0	0	0	0	0	0	2.88596	0	0	0	0	0	0	0	0	0	0	0	0	0	0	0	0	0	0	0	0	0	0	0	0	0	0	0	0	0	0
K00845	glk; glucokinase [EC:2.7.1.2]	0	0	0	0	1.66017	0	0	0	0	0	0.847937	4.15935	0	0	0	0	0	0	0.678584	0	0	0.618845	0	0.901491	0	0	0	0	0	0	0	0	0	0	0	0	0	1.64232	0	0	0	0	0	1.94877	0	0	0	0
K00846	KHK; ketohexokinase [EC:2.7.1.3]	0	0	0	0	0	0	0	0	0	0	0	0	0	0	0	0	0	0	0	0	0	0	0	0	0	0	0	0	0	0	0	0	0	0	0	0	0	0	0	0	0	0	0	1.93389	0	0	0	0
K00847	E2.7.1.4, scrK; fructokinase [EC:2.7.1.4]	0	0	0	0	1.88034	1.14843	0	0	0	0.89554	0	0	0	0	0.377852	0	2.96332	0	0.722978	0	0	0.824135	0	0	0	0	1.59174	0	0	0	0	0	0	0	0	0	0	0	0	0	0	0	0	0	0	1.40728	0	0
K00848	rhaB; rhamnulokinase [EC:2.7.1.5]	0	0	0	0	0	0	0	0	0	0	0	0	0	0	0	0	0	0	0	0	0	0	0.95802	0	0	0	0	0	0	0	0	0	0	0	0	0	0	0	0	0	0	0	0	0	0	0	3.4691	0
K00849	galK; galactokinase [EC:2.7.1.6]	0	0	0	0	0	0	0	0	0	0	0	0	0	0	2.54381	0	0	0	0	0	0	0	0.815209	0	0	0	0	1.12166	0	0	0	0	0	0	0	0	0	0	0	0	0	0	0	0	0	0	0	0
K00850	pfkA, PFK; 6-phosphofructokinase 1 [EC:2.7.1.11]	0	0	0	0	0	0	0.883639	0	0	0	0.972896	0	0	0	1.63083	0	8.74118	0	0	0	0	0	0	0	0	6.46812	1.07108	0	2.0648	0	1.09488	2.40695	0	0	0	0	0	4.31406	1.80893	0	0	0	0	0	1.35503	0	0	0.749755
K00851	idnK, gntK; gluconokinase [EC:2.7.1.12]	0	0	0	0	0	0	0	0	0	0	0	0	0	0	0	0	0	0	0	0	0	0	0	0	0	0	0	0	0	0	0	0	0	0	0	0	0	0	0	0	0	0	0	0	0	0	0	0
K00852	rbsK, RBKS; ribokinase [EC:2.7.1.15]	0	0	0	0	0	0	0	0	0	0	0	0	0	0	0	0	0	0	0	0	0	0	0.425456	0.791408	0	0	0	0	0	0	0	0	0	0.330249	0	2.27462	0	0	0	0.41058	0	0	0	0	0	0	0	0
K00853	araB; L-ribulokinase [EC:2.7.1.16]	0	0	0	0	0	0	0	0	0	0	0	0	0	0	0.871738	0	11.5111	0	0	0	0	0	0	0	0	0	0	7.8635	0	0	0	0	0	0	0	0	0	5.70915	0	0	0	0	0	0	0	0	0	0
K00854	xylB, XYLB; xylulokinase [EC:2.7.1.17]	0	0	0	0	0	0	0	0	0	2.08563	0	0	0	0	0	0	0	0	0	0	0	0	0	1.02645	0	0	0	0	0	0	0	0	0	0	0	0	0	0	0	0	0	0	0	0	0	0	2.31769	0
K00855	PRK, prkB; phosphoribulokinase [EC:2.7.1.19]	0	0	0	0	0	1.11273	0	0	0	0	0	3.62679	0	0	0	0	0	0	1.71968	0	0	0	0	0	0	0	0	0	0	0	0	0	0	0	0	0	0	0	0	0	0	0	0	2.26414	0	0	0	0
K00856	ADK, adoK; adenosine kinase [EC:2.7.1.20]	0	0	0	0	1.37753	0	1.97257	1.59769	0	0	0	0	0	0	0.568266	0	0	0	0.847937	0	1.18711	0.541489	3.71821	0	0	0	0	0	1.40133	0	0	0	0	0	0	1.89521	0	0	1.11273	0	0	0	0	0	0.960995	0	2.05087	0
K00857	tdk, TK; thymidine kinase [EC:2.7.1.21]	0	0.987772	0	0	0	0	0	0	0	0	0	0	1.32992	0	0.19934	0	2.02315	0	0	0	0	0	0	0.693225	0	0	0	0	0	0	0	1.42215	0	0	0	0	0	0	0.449258	0	0	0	0	0	0	0	0	0
K00858	ppnK, NADK; NAD+ kinase [EC:2.7.1.23]	2.80414	0	0.907441	0	1.24364	1.13058	0	0	0	0.949094	0.467109	0	0	0.841986	0.737854	0	0	0	1.56496	0	1.29719	0	0	1.16628	0	2.30579	1.08298	1.21091	1.05025	0	0	0	0	0.562316	0	1.94579	0	0	0	0.544465	0	0	0	2.3891	0	0	1.38348	0.568266
K00859	coaE; dephospho-CoA kinase [EC:2.7.1.24]	0	0.788432	0.791408	0	0.687275	0.987772	0	0	0	0.722978	0	1.93687	1.70636	0.559341	0.249918	0	1.52926	1.46678	0.404629	0	1.19009	0	0	0.377852	0.910416	1.84463	0.773556	0.666448	0	0	0	1.47571	0	0	0	0	0	0.987772	0.517688	0	0	0	0	1.31505	0	0	1.51736	0
K00860	cysC; adenylylsulfate kinase [EC:2.7.1.25]	0	0	0	0	0	0	0	0	0	0	0	0	0	0	0	0	0	0	0	0	1.03538	0	0	0	0	0	0	0	0	0	0	0	0	0	0	0	0	0	0	0	0	0	0	0	0	0	0	0.562316
K00862	eryA; erythritol kinase (D-erythritol 1-phosphate-forming) [EC:2.7.1.215]	0	0	0	0	0	0	0	0	0	0	0	0	0	0	0	0	0	0	0	0	0	0	0	0	0	0	0	0	0	0	0	0	0	0	0	0	0	0	0	0	0	0	0	0	0	0	0	0
K00864	glpK, GK; glycerol kinase [EC:2.7.1.30]	0	3.25704	0	1.17819	2.15406	0	0	0	0	0	1.66017	5.61721	0	1.86546	0	0	5.01919	5.70647	1.20794	0	2.01422	2.62414	0	5.31076	0	0	2.61224	0	0	0	0	7.03044	0	3.65357	0	2.26414	1.31207	0	0	0	0	0	0	0	0	0	0	0
K00865	glxK, garK; glycerate 2-kinase [EC:2.7.1.165]	0	0	0	0	2.30282	0	0	0	0	0	0	0	0	0.696201	0.502812	0	0	0	0	0	0	0	0	0	0	0	0	0	0	0	0	0	0	0	0	0	1.7405	0	0	0	0	0	0	2.25819	0	0	0	0
K00867	coaA; type I pantothenate kinase [EC:2.7.1.33]	0	0	0	0	0	0	0	0	0	0	0	0	0	0	0	0	0	0	0	0	0	0	0	0	0	0	0	0	0	0	0	0	0	0	0	0	0	0	0	0	0	0	0	0	0	2.54976	0	0
K00868	pdxK, pdxY; pyridoxine kinase [EC:2.7.1.35]	0	0	0	0	0	0	0	0.96397	0	0	0	0	0	0	0	0	16.8621	3.51968	0	0	0	0.502812	0	0	0	0	0	0	0	0	0	0	0	0	0	0	0	0	0	0	0	0	0	0	0	1.53819	0	0
K00869	MVK, mvaK1; mevalonate kinase [EC:2.7.1.36]	0	5.78848	0	0	0	0	0	0	0.612895	0	0	0	0	0	0	0	0	0	0	0	0	0	0	0	0	2.13323	0	0	0	0	0	0	0	0	0	0	0	1.56199	0	0	0	0	0	0	0	0	0	0
K00872	thrB; homoserine kinase [EC:2.7.1.39]	0.773556	2.23224	1.09785	0	0	0	0	0	0	0	0	0	0	0	0	0	0	0	1.24959	0	0	0	0	0	0	0	0	0	0	0	0	0	1.37455	0	0	0	0	0	0	0	0	0	0	0	0	0	0	0
K00873	PK, pyk; pyruvate kinase [EC:2.7.1.40]	0	0	1.82678	0	3.91241	4.7425	0.645622	3.91538	0	0	0	16.81	0	0	1.29719	0	8.03606	4.65919	2.69852	0	0	1.04728	0	0	3.4691	5.07274	2.43373	4.13555	0	0	1.23471	3.95406	2.4248	2.30579	0	0	0	3.54943	0	0	0	0	0	4.78117	0.925342	0	0	0
K00874	kdgK; 2-dehydro-3-deoxygluconokinase [EC:2.7.1.45]	0	0	0	0	0	0	0	0	0	0	0	0	0	0	1.75241	0	0	0	0	0	0	0	0	2.87127	0	3.29059	0	0	0	0	0	0	0	0	0	0	0	2.07968	0	0	0	0	0	0	0	0	0	0
K00875	rbtK, FGGY; D-ribulokinase [EC:2.7.1.47]	0	0	0	0	0	0	0	0	0	0	0	0	0	0	0	0	0	0	0	0	0	0	0	0	0	0	0	0	0	0	0	0	0	0	0	0	0	0	0	0	0	0	0	0	0	0	0	0
K00876	udk, UCK; uridine kinase [EC:2.7.1.48]	0	1.07703	1.60662	0	0	0	0	0	0	0	0	0	0	0	1.29833	0	0	0	0	0	1.3686	0	0.452233	0	0	5.99804	0	0	0	0	0	1.67029	1.73158	1.70182	0	0	0	2.38315	0.446282	0	0	0	0	0	0	0	0	0
K00878	thiM; hydroxyethylthiazole kinase [EC:2.7.1.50]	0	0	1.64579	0	1.24364	0	0	0	0.657523	0	0	3.41555	0	0	0	0	0	2.68067	0	0	0	0	0	0.508762	0	0	0	0	0	0	0	0	0.952069	0	0	0	0	0	0	0	0	0	0	0	0	0	0	0
K00879	fucK; L-fuculokinase [EC:2.7.1.51]	0	0	0	0	0	0	0	0	0	0	0	0	0	0	0	0	0	0	0	0	0	0	0	0	0	0	0	0	0	0	0	0	0	0	0	0	0	0	0	0	0	0	0	0	0	0	0	0
K00880	lyxK; L-xylulokinase [EC:2.7.1.53]	0	0	0	0	0	0	0	0	0	0	0	0	0	0	0	0	0	0	0	0	0	0	0	0	0	0	0	0	0	0	0	0	0	0.711077	0	0	0	0	0	0	0	0	0	0	0	0	0	0
K00882	fruK; 1-phosphofructokinase [EC:2.7.1.56]	0	0	0	0	0	0	0	0	0	0	0	0	0	0	0	0	0	0	0	0	0	0	0	0	0	0	0	0	0	0	0	0	0	0	0	0	0	0	0	0	0	0	0	0	0	0	0	0
K00883	dgoK; 2-dehydro-3-deoxygalactonokinase [EC:2.7.1.58]	0	0	0	0	0	0	0	0	0	0	0	0	0	0	0	0	0	0	0	0	0	0	0	2.10645	0	0	0	0	0	0	0	0	0	0	0	0	0	0	0	0	0	0	0	0	0	1.96067	0	0
K00884	NAGK, nagK; N-acetylglucosamine kinase [EC:2.7.1.59]	0	0	0	0	0	0	0	0	0	0	0	0	0	0	0	0	2.35637	0	0	0	0	0	0	0	0	0	0	0	0	0	0	0	0	0	0	0	0	0	0	0	0	0	0	0	0	0	0	0
K00886	ppgK; polyphosphate glucokinase [EC:2.7.1.63]	0	0	0	0	0	0	0	0	0	0	0	0	0	0	0	0	0	0	0	0	0	0	0.360001	0	0	0	1.38943	0	0	0	0	1.64232	0	0	0	0	0	0	0	0	0	0	0	0	0	0	0	0
K00887	dgkA; undecaprenol kinase [EC:2.7.1.66]	0	0	0	0	0	0	0	0	0	0	0	0	0	0	0	0	0	0	0	0	0	0	0	0	0	0	0	0	0	0	0	0	0	0	0	0	0	0	0	0	0	0	0	0	0	0	0	0
K00891	aroK, aroL; shikimate kinase [EC:2.7.1.71]	0	0	0	0	1.60662	0	0.526613	0	0	0	0	2.52298	0	0.297522	0	0	0	3.11505	0.389753	0	1.3924	0.464134	0	0.437357	0.853887	0	0.966945	0.571242	0	0	0	0.943144	0	0	0	1.0919	0.47901	0	0	0	0	0	0	0	0.357026	0	0	0
K00895	pfp, PFP; diphosphate-dependent phosphofructokinase [EC:2.7.1.90]	0	0	0	0	0	0	0	0	0	0	1.26149	0	0	0	0	0	0	7.93788	0	0	0	0	0	0	4.47473	5.38812	0	0	2.4605	0	0	0	0	0.749755	0	0	0	3.60299	0	0	0	0	0	0	0	0	3.69819	0
K00899	mtnK; 5-methylthioribose kinase [EC:2.7.1.100]	0	0	0	0	0	0	0	0	0	0	0	0	0	0	0	0	0	0	0	0	0	0	0	0	0	0	0	0	0	0	0	0	0	0	0	0	0	0	0	0	0	0	0	0	0	0	0	0
K00901	dgkA, DGK; diacylglycerol kinase (ATP) [EC:2.7.1.107]	0	0	0	0	0	0	0	0	0	0	0	0	0	0	0	0	0	0	0	0	0	0	0	0	0	0	0	0	0	0	0	0	0	0	0	0	0	0	0	0	0	0	0	0	0	0	0	0
K00903	epsB, capB; protein-tyrosine kinase [EC:2.7.10.3]	0	0	0	0	0	0	0	0	0	0	0	0	0	1.06513	0	0	0	0	0	0	0	0	0	0	0	0	0	0	0	0	0	0	0	0	0	0	0	0	0	0	0	0	0	0	0	0	0	0
K00906	aceK; isocitrate dehydrogenase kinase/phosphatase [EC:2.7.11.5 3.1.3.-]	0	0	0	0	0	2.24331	0	0	0	0	0	6.70614	0	0	0	0	0	4.65026	0	0	0	0.999673	0	0	0	0	0	0	0	0	0	0	0	0	0	3.27274	0	0	0	0	0	0	0	0	0	0	0	0
K00912	lpxK; tetraacyldisaccharide 4'-kinase [EC:2.7.1.130]	0	0	0	0	1.20794	0.776531	0.544465	0	37.1335	0	0	4.51043	0	0	0	0	0	2.79373	0	0	1.88034	0.75273	0	0.696201	0	0	0	0.990747	0	0	0	0	2.54287	0	0	1.48761	0	0	0	0	0	0	0	0	0	0	1.71075	0
K00917	lacC; tagatose 6-phosphate kinase [EC:2.7.1.144]	0	0	0	0	0	0	0	0	0	0	0	0	0	0	0	0	1.72563	0	0	0	0	0	0	0	0	0	0	0	0	0	0	0	0	0	0	0	0	0	0	0	0	0	0	0	0	0	0	0
K00918	pfkC; ADP-dependent phosphofructokinase/glucokinase [EC:2.7.1.146 2.7.1.147]	0	0	0	0	0	0	0	0	0	0	0	0	0	0	0	0	0	0	0	0	0	0	0	0	0	0	0	0	0	0	0	0	0	0	0	0	0	0	0	0	0	0	0	0	0	0	0	0
K00919	ispE; 4-diphosphocytidyl-2-C-methyl-D-erythritol kinase [EC:2.7.1.148]	0	0	0.681325	0	0	0	0.983962	1.08893	0	0	0	0	0	0.568266	0	0	0	2.77885	0.82711	0	1.00265	0.672399	0	0.505787	1.41918	0	0.993722	0	0	0	0	0	0.764631	0	0	1.0919	0.681325	0	0	0	0	0	0	0	0	0	1.48463	0.642647
K00925	ackA; acetate kinase [EC:2.7.2.1]	0	0	1.4162	0	1.7762	0.978846	0	0	0	0	0.980221	4.89423	0	0	0	0	0	0	1.01455	1.35372	1.11778	1.02347	0.818185	1.15141	0	8.36517	2.08563	1.88926	1.59769	0	1.12463	3.82613	0	0.714052	1.13653	5.23948	0	6.1111	0	10.1422	1.21091	0	0	0	0	0	0	1.08595
K00926	arcC; carbamate kinase [EC:2.7.2.2]	0	0	0	0	0	0	0	0	0	0	0.446282	0	0	0.737854	0	0	2.57356	0	0	0	0	0.720002	0	3.2246	0	0	0	0	0	0	0.660498	0	1.12761	0.645622	0	0	0	0	0	0.345125	0	0	0	2.74612	0	0	0	0
K00927	PGK, pgk; phosphoglycerate kinase [EC:2.7.2.3]	1.69587	1.45488	1.6929	0	1.70182	3.37092	1.36265	1.19901	0	0	0.678349	0	2.10645	1.47868	0	0	0	4.29026	1.18116	0.812234	0	0	0.841986	0.687275	3.27902	3.77257	2.0767	4.70679	0	1.55604	0	0	0	0.490911	0	0	0	2.44265	3.90051	0.836036	0	0	0	3.51968	0.767606	3.40662	0	0
K00928	lysC; aspartate kinase [EC:2.7.2.4]	0	0	1.49951	0	0	1.55306	1.16033	1.12761	1.63637	0	0	5.53093	0	1.04133	0	0	0	4.59373	1.54711	0	2.21951	0	0	1.17748	2.71935	0	0	0	1.92794	0	0	0	1.6572	0.886615	0	2.88894	1.0086	0	0	1.77025	0	0	0	3.06745	0.943144	3.21621	1.85654	0
K00929	buk; butyrate kinase [EC:2.7.2.7]	0	0	0	0	0	0	0	0	0	0	0	0	0	0	0	0	0	0	0	0	0	0	0.746779	0	0	3.4572	0	1.20794	0	0	1.94282	0	1.11868	0	0	0	0	3.14778	3.09574	0	0	0	0	0	0	0	0	0
K00930	argB; acetylglutamate kinase [EC:2.7.2.8]	0	0	0	0	0	2.07373	0.818185	0	0	0	0	4.92993	2.45455	0.791408	1.03553	0	0	4.56398	0.946119	0	0	0	0.592068	0.672399	0	0	1.59769	0	1.25257	0	0	0	0	0	0	2.30877	0	0	0	0	0	4.52723	0	0	1.45844	2.06778	0	0.910416
K00931	proB; glutamate 5-kinase [EC:2.7.2.11]	0	0	0	0	1.46381	1.84761	0.725953	1.07405	3.51931	0	1.14843	0	0	1.21113	0	0	0	3.69522	0.898515	0	2.55766	0	0.559341	3.57858	0	16.9951	1.85654	0	0	0	0	0	0	0.443307	0	2.29389	0.812234	2.31472	0	0	0	0	0	0	2.99302	0	1.87736	0
K00936	pdtaS; two-component system, sensor histidine kinase PdtaS [EC:2.7.13.3]	0	0	0	0	0	0	0	0	0	0	4.48811	0	0	0	1.25852	0	0	0	4.70679	0	0	0	0	0	0	8.2711	0	0	4.84397	0	0	18.5328	0	5.54581	0	0	0	15.4019	0	8.04796	0	0	0	0	0	3.94811	0	0
K00937	ppk1; polyphosphate kinase [EC:2.7.4.1]	0	0	2.25819	0	0	2.83241	0	0	0	0	0	0	3.84993	0	0	13.8437	0	0	1.45191	0	2.99902	0	0	0	0	0	4.39701	1.85356	0	0	0	4.97456	0	0	0	3.07935	0	5.97721	1.44298	0	0	0	0	4.61456	0	0	2.90679	0
K00938	E2.7.4.2, mvaK2; phosphomevalonate kinase [EC:2.7.4.2]	0	0	0	0	0	0	0	0	0	0	0	0	0	0	0	0	0	0	0	0	0	0	0	0	0	0	0	0	0	0	0	1.89819	0	0	0	0	0	0	0	0	0	0	0	0	0	0	0	0
K00939	adk, AK; adenylate kinase [EC:2.7.4.3]	1.06215	1.58877	0.940168	0	0	0	0	0	0	0	0	2.89039	1.45488	0.836036	0	0	2.72232	0	0.96397	0	0	1.99746	0.34215	1.43405	0	1.89521	1.12166	0.639672	0.841986	0	0	0	0.725953	0	0	1.16926	0	1.33885	0	0	0.517688	0	0	2.92464	0	1.91604	1.23769	0
K00940	ndk, NME; nucleoside-diphosphate kinase [EC:2.7.4.6]	0	0	0	0.580421	0.559341	0.404629	0.104133	1.38704	0	0	0.481985	1.40578	0	0.362976	0.133885	0	0	1.33587	0	0.223141	0	0.681325	0.208265	1.31505	0.949094	1.16926	0.541489	0.288596	0	0	0	1.04728	0	0.27967	0.44004	0.645622	0	1.14484	0.229092	0.19934	0.603969	1.82976	1.0086	0	0.27372	1.42513	0	0.306447
K00941	thiD; hydroxymethylpyrimidine/phosphomethylpyrimidine kinase [EC:2.7.1.49 2.7.4.7]	0	1.12463	1.77388	0	1.20794	0	0	0	0.541489	0	0	3.62976	0	0	0	0	0	0	0.767606	0	0	0	0	1.21984	0	0	0	0	0	0	0	0	0	0	0	0	0	0	0	0	0	0	0	0	0	0	0	0
K00942	gmk, GUK1; guanylate kinase [EC:2.7.4.8]	0	0	0.529589	0	1.03835	0.618845	0.464134	0.365952	0.603969	1.02347	0	3.01092	0	0.639672	0.368927	4.56398	1.92794	1.35967	0.371902	0	0.800333	0.639672	0.398679	0	0.883639	0	0.663473	0.901491	0	0	0.556365	0	0.6843	0	0	1.45488	0.362976	0	0	0	0	0	0	1.6691	0	0	1.46678	0.577192
K00943	tmk, DTYMK; dTMP kinase [EC:2.7.4.9]	0.461159	0.725953	1.0324	0	0.702151	0.571242	0.541489	0.392729	0	0	0.264794	2.59141	0	0.374877	0	4.39439	0	1.93092	0.437357	0.368927	1.22906	0.327274	0	0.249918	1.22281	0	0	0.47901	0.856862	0	0	0	0	0.229092	0	0	0	1.18711	0.595043	2.17378	0	0	0	0.654548	0	0	0	0.48496
K00945	cmk; CMP/dCMP kinase [EC:2.7.4.25]	0.708102	0.830085	0.75273	0	1.20496	0.595043	0.285621	0	0	0	0.422481	3.05852	1.32992	0.47901	0.470084	4.90018	2.10943	1.94282	0	0	0.797358	0.532448	0	0	0	4.79303	1.08298	0.836036	0.925292	0	0	0.898515	0.648597	0.294546	0.437357	0	1.10381	2.34745	0.392729	0.523638	0.574217	0	1.24662	1.92497	0	1.33646	1.19009	0
K00946	thiL; thiamine-monophosphate kinase [EC:2.7.4.16]	0	0	0	0	1.48463	0	0	4.96266	0	1.46381	0	3.92431	0	0	3.65952	0	0	9.27672	0.785457	0	0	0.499836	0	0	0	0	1.38348	1.44298	0	0	0	1.69587	0	0	0	2.66351	0	0	0	0	0	0	0	3.23109	10.0087	4.02782	0	0
K00948	PRPS, prsA; ribose-phosphate pyrophosphokinase [EC:2.7.6.1]	0	1.44298	0.925292	0	1.35372	0	0.684699	1.10678	0	1.13058	0.764631	0	2.71637	1.2351	0	10.0771	4.16233	3.27571	0	0	0	2.51201	0	0	2.55571	3.7934	1.12463	0	0	0	0	1.84166	1.38655	0.443307	0.937193	2.3415	0.946119	2.79075	0.946119	0.41653	0	0	4.39404	2.72232	0	2.17191	1.96067	0
K00949	thiN, TPK1, THI80; thiamine pyrophosphokinase [EC:2.7.6.2]	0	0	0.841986	0.229092	0.708102	0	0	0	0	0	0.499836	0	0	0.61587	0	0	0	0	0	0	0	0	0	0	1.12761	0	0	0.717027	0	0	0.526613	0	0.687275	0.246943	0	0	0	0	0	0	0	0	0	0	0	0	0	0
K00950	folK; 2-amino-4-hydroxy-6-hydroxymethyldihydropteridine diphosphokinase [EC:2.7.6.3]	0	0	0.380828	0	0	0.815209	0	0.380828	0	0	0	4.64729	0	0.351076	0.14281	0	0	0	0.374877	0	1.48761	1.15284	0.300497	0	0	1.54711	0	0.425456	0	0	0	0.95802	0.511737	0.127934	0	0.990747	0.428431	0.916367	0	0	0	0	0	0.972896	0	0	0.746779	1.29124
K00951	relA; GTP pyrophosphokinase [EC:2.7.6.5]	0	0	0	0	0	0	0	0	0	0	0	12.365	0	0	0	0	0	0	0	0	0	0	0	0	0	0	0	0	0	0	0	0	0	0	0	4.99836	0	0	0	0	0	0	0	0	0	0	0	0
K00952	nadM; nicotinamide-nucleotide adenylyltransferase [EC:2.7.7.1]	0	0	0	0	0	0	0	0	0	0	0	0	0	0	0	0	0	0	0	0	0	0	0	0	0	0	0	0	0	0	0	0	0	0	1.85367	0	0	0	0	0	0	0	0	0	0	0	0	0
K00954	E2.7.7.3A, coaD, kdtB; pantetheine-phosphate adenylyltransferase [EC:2.7.7.3]	0	3.49784	0.624795	0	1.9992	0.502812	0.508762	0.595043	0	0.705126	0.282646	1.80001	0	0.243968	0.181488	0	0	1.22281	0.612895	0	0.681325	0.232067	0.160662	0.246943	0.82711	1.46381	0.624795	0.461159	0	0	1.05041	1.14546	0.502812	0.240993	0	1.56674	0	0.966945	1.03138	0.202315	0	0	0	1.21091	0	0.987772	0	0.324299
K00955	cysNC; bifunctional enzyme CysN/CysC [EC:2.7.7.4 2.7.1.25]	0	0	0	0	0	84.5259	0	0	0	0	0	0	0	0	0	0	0	0	0	0	0	1.86546	0	4.0225	0	24.968	0	0	0	0	0	0	0	0	0	0	0	0	0	0	0	0	0	0	0	0	0	0
K00956	cysN; sulfate adenylyltransferase subunit 1 [EC:2.7.7.4]	0	0	0	0	0	0	0	0	0	0	0	0	2.84431	0	0	0	0	0	0	0	0	0	0	0	0	0	0	0	0	0	0	0	0	0	0	0	0	0	0	0	0	0	0	0	0	0	0	0
K00957	cysD; sulfate adenylyltransferase subunit 2 [EC:2.7.7.4]	0	0	0	0	0	3.7815	0	0	0	0	0	4.78712	2.34447	0	0	0	0	0	0	0	0	1.04728	0	0	0	4.95079	0	0	0	0	0	0	0	0	0.966945	0	0	0	0.717027	0	0	0	0	0	0	0	0	0
K00958	sat, met3; sulfate adenylyltransferase [EC:2.7.7.4]	0	0	0	0	5.48333	0	1.11837	3.31737	1.14546	0	0	0	0	0	0	0	0	11.6629	0.904466	0	0	0	0	0	4.78712	0	0	0	0	0	0	0	0	0	0	0	1.17833	0	0	0	0	0	0	4.56276	0.973678	0	0	0
K00962	pnp, PNPT1; polyribonucleotide nucleotidyltransferase [EC:2.7.7.8]	0	2.93951	2.74315	0.859838	3.28464	2.7491	0	0	2.0886	0	0	10.2407	0	2.23439	0	23.1621	0	0	1.89819	0	0	4.28134	3.64762	0	4.78415	6.9144	0	0	2.69852	3.98182	0	5.46547	0	0	0	5.29589	2.17488	0	0	0	0	0	0	0	1.37157	5.51605	4.22778	0
K00963	UGP2, galU, galF; UTP--glucose-1-phosphate uridylyltransferase [EC:2.7.7.9]	0	0	0	0	0	0.904466	1.51439	0	0	0	0	0	0	1.16052	0	0	0	0	0	0	1.77323	0	0	0.952069	1.61554	0	0	0	0	0	0	0	0	0	0	0	0	0	0	0	0	0	0	2.73244	0.886615	0	1.97257	0
K00965	galT, GALT; UDPglucose--hexose-1-phosphate uridylyltransferase [EC:2.7.7.12]	0	0	0	0	1.16331	0	0	0	0	0	0	0	0	0	0	0	0	0	0	0	0	0	0	0	0	0	1.44893	0	0	0	0	0	0	0	0.681325	0	0	0	0	0	0	0	0	0	0	0	0	0
K00966	GMPP; mannose-1-phosphate guanylyltransferase [EC:2.7.7.13]	0	0	0	0	0	0	0	0	0	0	0	0	0	0	0	0	0	0	0	0	0	0	0	0	0	0	0	0	0	0	0	0	0	0	0	0	0	0	0	0	0	0	0	0	0	0	0	0
K00969	nadD; nicotinate-nucleotide adenylyltransferase [EC:2.7.7.18]	0	0	0	0	0.720002	0.481985	0	0.639672	0.571242	0.740969	0	2.82943	0	0.392729	0	4.32299	0	0	0	0	0.705126	2.00834	0.217191	0.413555	1.10678	1.7286	0	0.541489	0	0	0	0.949094	0.586118	0	0	0	0	0.809259	4.49864	0.358548	0	0	0	1.47571	0.315373	0	1.00265	0
K00970	pcnB; poly(A) polymerase [EC:2.7.7.19]	0	0	0	0	0	2.68365	0	0	0	0	0	6.98878	0	0	0	19.6245	0	0	0	0	1.65422	0	0	0	0	7.53324	0	0	0	0	0	6.29556	0	0	0	2.45753	0	0	0	0	0	0	0	5.40299	0	0	4.27242	0
K00971	manC, cpsB; mannose-1-phosphate guanylyltransferase [EC:2.7.7.13]	0	1.46976	0	0	0	0	0	0	0	0	0	0	0	0	0.550415	0	0	0	0.82711	0	0	0	0	0	0	0	0	1.31802	0	0	0	0	0	0	1.9934	0	0	0	0	1.02347	0	0	0	0	0	0	2.2809	0
K00972	UAP1; UDP-N-acetylglucosamine/UDP-N-acetylgalactosamine diphosphorylase [EC:2.7.7.23 2.7.7.83]	0	0	0	0	0	0	0	0	0	0	0	0	0	0	0	0	0	0	0	0	0	0	0	0	0	0	0	0	0	0	0	0	0	0	0	0	0	0	0	0	0	0	0	0	0	0	2.32662	0.788432
K00973	rfbA, rmlA, rffH; glucose-1-phosphate thymidylyltransferase [EC:2.7.7.24]	0	1.44298	0	0	0	0	0.892565	1.01157	0.651572	0	0	0	5.76299	0	0	0	0	2.66877	0.95802	0	1.3567	1.02645	0	0.951809	0	0	0	0.898515	0	0	0	0	0	0	0	0	0	0	0	0	0	0	0	0	0.651572	0	0	1.74943
K00974	cca; tRNA nucleotidyltransferase (CCA-adding enzyme) [EC:2.7.7.72 3.1.3.- 3.1.4.-]	0	0	0	0	3.75175	2.05587	0	0	2.53488	0	1.19009	0	0	0	0	0	0	7.32201	2.1124	0	0	1.14843	0	0	0	0	0	0	0	3.86778	1.52629	0	0	0	0	0	0	0	0	0.580167	0	0	0	0	0	0	0	0
K00975	glgC; glucose-1-phosphate adenylyltransferase [EC:2.7.7.27]	0	1.78811	1.15736	0	3.26382	1.91306	0	0	0	0	0	0	0	0	0	0	4.07307	0	1.08	0	0	0	0	0	0	3.99274	2.95141	0	0	0	1.13653	0	0	0	0	0	0	2.20166	0	1.21686	0	0	0	0	0	0	0	0.803308
K00978	rfbF; glucose-1-phosphate cytidylyltransferase [EC:2.7.7.33]	0	1.01752	0	0	0	0	0	0	0	0	0	0	0	0.523638	0	0	0	0	0	0	0	0	0	0	0	0	0	0	0	0	0	0	0	0	0	0	0	0	0	0	0	0	0	0	0	0	0	0
K00979	kdsB; 3-deoxy-manno-octulosonate cytidylyltransferase (CMP-KDO synthetase) [EC:2.7.7.38]	0	0	0	0	0.62182	0	0.48496	0.82711	0.720002	0	0	0	0	0	0.333224	0	0	2.38315	0	0	0.990747	0.907441	0.505787	0	1.47868	0	0	0.803308	0	0	0	0	1.0935	0	0	0	0.508762	0	0	0	0	0	0	0	0	1.03538	1.26447	0
K00980	tagD; glycerol-3-phosphate cytidylyltransferase [EC:2.7.7.39]	0	0	0	0	0	0	0	0	0	0	0	0	0	0	0	0	0	0	0	0	0	0	0	0	0	0	0	0	0	0	0	0	0	0	0	0	0	0	2.44476	0	0	0	0	0	0	0	0	0
K00981	E2.7.7.41, CDS1, CDS2, cdsA; phosphatidate cytidylyltransferase [EC:2.7.7.41]	0	0.675374	0.892565	0.586118	0	0.606944	0	0	0	1.04133	0.47139	3.51076	0	0.499836	0.41653	0	1.78513	2.21356	0.764631	0	1.19901	0.449258	0	0	1.18711	1.73455	1.42513	0.82711	0.722978	0	0	1.44	0.960995	0.318348	0	0	0.865788	1.45191	0	0.538514	0	0	0	2.19868	0.743804	1.87736	1.55317	0.455208
K00982	glnE; [glutamine synthetase] adenylyltransferase / [glutamine synthetase]-adenylyl-L-tyrosine phosphorylase [EC:2.7.7.42 2.7.7.89]	0	0	0	0	0	3.78448	0	2.75208	0	0	0	0	0	0	0	0	0	0	0	0	0	3.70414	0	0	0	0	0	0	0	0	0	0	0	0	0	0	0	0	0	0	0	0	0	0	0	0	0	0
K00984	aadA; streptomycin 3"-adenylyltransferase [EC:2.7.7.47]	0	0	0	0	0	0	0	0	0	0	0	0	0	0	0	0	0	0	0	0	0	0	0	0	0	0	0	0	0	0	0	0	0	0	0	0	0	0	0	0	0	0	0	0	0	0	0	0
K00986	ltrA; RNA-directed DNA polymerase [EC:2.7.7.49]	0	0	4.42415	0	0	1.10976	0	0	0.880736	0	0	0	0	0	0	0	0	0	21.0437	0	0	0	0	0	0	0	0	0	0	0	0	0	0	0	0	0	0	0	0	0	0	0	0	2.48446	0	0	0	0
K00988	APA1_2; sulfate adenylyltransferase (ADP) / ATP adenylyltransferase [EC:2.7.7.5 2.7.7.53]	0	0	0	0	0	0	0	0	0	0	0	0	0	0	0	0	0	0	0	0	0	0	0	0	0	0	0	0	0	0	0	0	0	0	0	0	0	0	0	0	0	0	0	0	0	0	0	0
K00989	rph; ribonuclease PH [EC:2.7.7.56]	0	0	1.04728	0	0.993722	1.90711	0	0	0	0	0	3.14778	0	1.94854	0	0	0	0	0	0	1.88331	0.62182	0	1.20199	0	0	1.03835	0	0	0	0	0	1.26149	0	0	2.66954	0	0	0	0	0	0	0	0	0	0	1.15438	0.678349
K00990	glnD; [protein-PII] uridylyltransferase [EC:2.7.7.59]	0	0	0	0	3.71009	0	0	2.15108	0	0	0	11.6271	0	0	0	0	0	0	0	0	5.79275	0	0	0	4.74547	0	0	0	0	0	0	0	0	0	0	6.25986	0	0	0	0	0	0	0	20.0321	0	0	0	0
K00991	ispD; 2-C-methyl-D-erythritol 4-phosphate cytidylyltransferase [EC:2.7.7.60]	0	0	0	0	0	1.0086	0	0.892565	0.529589	0	0	0	0	0.660498	0	0	1.70899	0	0.636696	0	1.0919	0	0	0	0	0	3.76951	0	0	0	0	1.45191	0	0	0	0	0	0	0	0	0	0	0	1.90219	0	0	0	0
K00992	murU; N-acetyl-alpha-D-muramate 1-phosphate uridylyltransferase [EC:2.7.7.99]	0	0	0	0	0	0.770581	0	0	0	0	0	0	0	0	0	0	0	0	0	0	0	1.06845	0	0	0	0	0	0	0	0	0	0	0	0	0	0	0	0	0	0	0	0	0	1.56496	0	1.13653	0	0
K00995	pgsA, PGS1; CDP-diacylglycerol---glycerol-3-phosphate 3-phosphatidyltransferase [EC:2.7.8.5]	0	0	0.6843	0	0	0	0.315373	0.434382	0	0.687275	0	0	0	0	0	0	0	0	0.291571	0	0	0.612895	0	0.529589	0	0	0.812234	0	0	0	0.568266	0	0.720002	0	0	1.84463	0.452233	0	0	0	0	0	0	1.83571	0.392729	0	0	0
K00997	acpS; holo-[acyl-carrier protein] synthase [EC:2.7.8.7]	0	0	0	0	0	0.425456	0.208265	0	0.354051	0	0.175538	1.63042	0	0	0	0	1.74348	0	0	0	0	0.270745	0	0.160662	0	1.0562	0	0	0	0	0	0	0	0.442483	0	0	0	0	0	0	0	0	0	0.859838	0.145786	0.839011	0	0
K01000	mraY; phospho-N-acetylmuramoyl-pentapeptide-transferase [EC:2.7.8.13]	0	1.12463	1.13951	0	1.53224	1.65125	0.764631	1.02645	0	0	0	4.63241	0	0.586118	0	0	2.27902	4.30514	0.853887	0	0	1.14843	0	5.48408	1.87736	0	2.17786	4.1653	0	1.66017	0	2.21356	1.16331	0.725953	0	0	0.75273	2.71042	1.14843	0	0	4.7237	0	3.01389	0.755705	2.33961	0	0
K01001	ALG7; UDP-N-acetylglucosamine--dolichyl-phosphate N-acetylglucosaminephosphotransferase [EC:2.7.8.15]	0	0	0	0	0	0	0	0	0	0	0	0	0	0	0	0	0	0	0	0	0	0	0	0	0	0	0	0	0	0	0	0	0	0	0	0	0	0	0	0	0	0	0	0	0	0	0	0
K01002	mdoB; phosphoglycerol transferase [EC:2.7.8.20]	0	0	0	0	0	0	0	0	0	0	0	6.70614	0	0	0	0	0	0	0	0	0	0	0	0	0	0	0	0	0	0	0	0	0	0	0	0	0	0	0	0	0	0	3.21621	0	0	0	0	0
K01003	bcpA; oxaloacetate decarboxylase [EC:4.1.1.112]	0	0	0	0	0	0	0	0	0	0	0	0	0	0	0	0	0	0	0	0	0	0	0	0	0	0	0	0	0	0	0	0	0	0	0	0	0	0	0	0	0	0	0	0	0	0	0	0
K01004	pcs; phosphatidylcholine synthase [EC:2.7.8.24]	0	0	0	0	0	0	0.476035	0	0	0	0	0	0	0	0	0	0	0	0	0	0	0	0	0	1.18116	0	0	0	0	0	0	0	0	0	0	0	0	0	0	0.339175	0	0	0	0	0.564019	0	0	0
K01005	tagT_U_V; polyisoprenyl-teichoic acid--peptidoglycan teichoic acid transferase [EC:2.7.8.-]	0	0	0	0	0	0	0	0	0	1.7762	0	0	0	2.14215	0	0	0	0	1.12166	0	0	0	0	0	0	0	0	0	0	0	0	0	0	0	0	0	0	0	0	0	0	0	0	0	0	0	0	0
K01006	ppdK; pyruvate, orthophosphate dikinase [EC:2.7.9.1]	0	0	0	0	0	0	0	0	0	0	1.81488	0	0	4.21588	0	0	14.4447	0	0	0	3.76365	0	0	3.90646	0	8.27408	5.97814	4.09985	3.90348	0	0	0	0	1.37455	3.28913	5.23638	0	8.17589	0	4.21886	6.86085	0	0	0	0	0	0	4.49853
K01007	pps, ppsA; pyruvate, water dikinase [EC:2.7.9.2]	3.23109	0	2.76695	0	0	8.08366	0	0	0	0	0	0	0	0	0	0	0	0	5.78247	0	0	0	0	0	0	0	0	0	0	0	0	0	0	0	3.11803	0	0	0	0	0	0	0	0	0	0	0	0	0
K01008	selD, SEPHS; selenide, water dikinase [EC:2.7.9.3]	0	0	0.850912	0	1.84463	0	0.443307	0	0	0	0	4.5015	0	0.675374	0	0	2.95439	3.74481	0	0	0	0	0	0	1.45786	3.29059	1.3091	0	0	0	0	0	0	0	0	0	0	0	0	0	0	0	0	0	0	0	0	0
K01009	E2.7.7.103; L-glutamine-phosphate cytidylyltransferase [EC:2.7.7.103]	0	0	0	0	0	0	0	0	0	0	0	0	0	0	0	0	0	0	0	0	0	0	0	0	0	0	0	0	0	0	0	0	0	0	0	0	0	0	0	0	0	0	0	0	0	0	0	0
K01011	TST, MPST, sseA; thiosulfate/3-mercaptopyruvate sulfurtransferase [EC:2.8.1.1 2.8.1.2]	0	1.05323	0	0	1.08595	0.675374	0	0	0	0	0	6.63474	0	0	0.574217	0	4.06117	0	0.598019	0	1.0086	0	0	1.07703	0	2.42183	0	0	2.38315	0	0	0	1.04728	0	0	0	0	1.22579	0	1.16636	0	0	0	0	0	1.27637	0	0
K01012	bioB; biotin synthase [EC:2.8.1.6]	1.12761	0	0	0	1.31505	1.16926	0.476035	0	0	0	0	0	0	0	0	0	0	0	0.663473	2.62414	0	0	0	0	0	3.74877	0	0	0	0	0	0	0	0	0	0	0	1.95769	0	0	0	0	0	3.0377	0.678349	0	0	0
K01021	TPST; protein-tyrosine sulfotransferase [EC:2.8.2.20]	0	1.0205	0	0	0	0	0	0	0	0	0	0	0	0	0	0	0	0	0	0	0	0	0	0	0	0	0	0	0	0	0	0	0	0	0	0	0	0	0	0	0	0	0	0	0	0	0	0
K01023	assT; arylsulfate sulfotransferase [EC:2.8.2.22]	0	0	0	0	0	0	0	0	0	0	0	0	0	0	0	0	0	0	0	0	0	0	0	0	0	0	0	0	0	0	0	0	0	0.550415	0	0	0	2.24034	0	0	0	0	0	0	0	0	0	0
K01026	pct; propionate CoA-transferase [EC:2.8.3.1]	0	0	0	0	2.95141	0	0	0	0	0	0	0	0	0	0	0	0	0	0	0	0	0	0	0	0	0	0	0	0	0	0	0	0	0	0	0	0	0	0	0	0	0	0	0	0	0	0	0
K01028	scoA; 3-oxoacid CoA-transferase subunit A [EC:2.8.3.5]	0	0	0	0	0	0	0	0	0	0	0	2.91869	0	0	0	0	0	0	0	0	0	0	0	0	0	0	0	0	0	0	0	0	0	0	0	0	0	0	0	0	0	0	0	0	0	0	0	0
K01029	scoB; 3-oxoacid CoA-transferase subunit B [EC:2.8.3.5]	0	0	0	0	0	0	0	0	0	0	0	2.53191	0	0	0	0	0	0	0	0	0	0	0	0.568266	0	0	0	0	0	0	0	0	0	0	0	0	0	0	0	0	0	0	0	0	0	0	0	0
K01031	pcaI; 3-oxoadipate CoA-transferase, alpha subunit [EC:2.8.3.6]	0	0	0	0	0	0	0	0	0	0	0	0	0	0	0	0	0	0	0	0	0	0	0	0	0	0	0	0	0	0	0	0	0	0	0	0	0	0	0	0	0	0	0	0	0	0	0	0
K01032	pcaJ; 3-oxoadipate CoA-transferase, beta subunit [EC:2.8.3.6]	0	0	0	0	0	0	0	0	0	0	0	0	0	0	0	0	0	0	0	0	0	0	0	0	0	0	0	0	0	0	0	0	0	0	0	4.32805	0	0	0	0	0	0	0	0	0	1.16926	0	0
K01034	atoD; acetate CoA/acetoacetate CoA-transferase alpha subunit [EC:2.8.3.8 2.8.3.9]	0	0	0.583142	0	0	0	0	0	0	0	0	0	0	0	0	0	0	0	0	0	0	0	0	0	0	0	0	0	0	0	0	0	1.24662	0	0	0	0	0	0	0	0	0	0	0	0	0	0	0
K01035	atoA; acetate CoA/acetoacetate CoA-transferase beta subunit [EC:2.8.3.8 2.8.3.9]	0	0	0	0	0	0	0	0	0	0	0	0	0	0	0	0	0	0	0	0	0	0	0	0	0	0	0	0	0	0	0	0	0	0	0	0	0	0	0	0	0	0	0	0	0	0	0	0
K01039	gctA; glutaconate CoA-transferase, subunit A [EC:2.8.3.12]	0	0	0	0	1.84761	0	0	0	0	0	0	0	0	0.642647	0	0	0	0	0	0	0	0	0	0	7.1839	0	0	0	0	0	0	0	0	0.467109	0	0	0	0	0	0	0	0	0	0	0	0	0	0
K01040	gctB; glutaconate CoA-transferase, subunit B [EC:2.8.3.12]	0	0	0	0	1.33587	0	0	0	0	0	1.09637	0	0	0.431406	0	0	0	0	0	0	0	0	0	0	0	0	0	0	0	0	0	0	0	0	0	0	0.949296	0	0	0	0	0	0	0	0	1.74645	0	0
K01041	gcdG, caiB; glutaryl-CoA transferase [EC:2.8.3.-]	0	0	0	0	0	0	0	0	0	0	0	5.19152	0	0	0	0	0	0	0	0	0	1.93984	0	1.07405	0	0	0	0	0	0	0	0	0	0	0	0	0	0	0	0	0	0	0	0	0	0	0	0
K01042	selA; L-seryl-tRNA(Ser) seleniumtransferase [EC:2.9.1.1]	0	0	1.50546	0	1.64827	0	0	0	1.22281	0	0	0	0	0.940168	1.10678	0	5.91814	4.54911	0	0	0	0	0	0	0	0	0	0	0	0	0	0	0	0	0	0	0	0	0	0	0	0	0	0	0.847937	0	0	0
K01045	PON; arylesterase / paraoxonase [EC:3.1.1.2 3.1.8.1]	0	0	0	0	0	0	0	1.23174	0	0	0	0	0	0	0	0	0	0	0	0	0	0	0	0	0	0	0	0	0	0	0	0	0	0	0	0	0	0	0	0	0	0	0	0	0	0	0	0
K01046	lip, TGL2; triacylglycerol lipase [EC:3.1.1.3]	0	0	0	0	0	0	0	1.26744	0	0	0	0	0	0	0	0	0	2.56761	0	0	0	0	0	0.6843	0	0	0	0	0	0	0	2.4129	0	0	0	0	0	0	1.98447	0	0	0	0	0	0	0	0	0.699176
K01048	pldB; lysophospholipase [EC:3.1.1.5]	0	0	0	7.04183	1.25257	0	0	0.940168	0	0	0	0	0	0	0	0	0	2.85026	0	0	0	0	0	0.395704	0	0	0	0	0	0	0	0	0	0	0	0	0	0	0	0	0	0	0	0	0	3.4909	0	0
K01051	E3.1.1.11; pectinesterase [EC:3.1.1.11]	0	0	0	0	0	0	0	0	0	0	0	0	0	0	0	0	0	0	0	0	0	0	0	0	0	0	0	0	0	0	0	0	0	0	0	0	0	0	0	0	0	0	0	0	0	0	0	0
K01053	gnl, RGN; gluconolactonase [EC:3.1.1.17]	0	0	0	0	0	0	0	0	0	0	0	0	0	0	1.0562	0	0	0	0	0	0	0	0	0	0	0	0	0	0	0	0	2.33852	0	0.511737	0	0	0	0	0	0	0	0	0	0	0	0	0	0
K01054	MGLL; acylglycerol lipase [EC:3.1.1.23]	0	0.865788	0	0	0	0	0	1.19009	0	0	0	0	0	0	0	0	0	2.86811	0	0	0	0	1.21389	0	0	3.84956	0	1.15736	0	0	0	0	0	0	0	0	0	0	0	0	0	0	0	0	0	0	0	0
K01055	pcaD; 3-oxoadipate enol-lactonase [EC:3.1.1.24]	0	0	0	0	0	0	0	0.633721	0	0	0	0	0	0	0	0	0	1.93984	0	0	0	0	0	0	0	0	0	0	0	0	0	0	0	0	0	0	0	0	0	0	0	0	0	0	0	1.59055	0	0
K01056	PTH1, PTRH1, pth, spoVC; peptidyl-tRNA hydrolase, PTH1 family [EC:3.1.1.29]	0	0.75273	0.877689	0	0	0.571242	0	0.428431	0.669424	0	0	2.12728	0	1.09536	0	6.70911	0	1.71968	0.464134	0	0.880664	0.633721	0	0.404629	0	3.23708	0.907441	0.952069	0	0.487935	0	2.0172	1.25279	0.238017	0	1.23174	0.606944	0	0.675374	0.223141	0	0	0	1.23174	0	0	0	3.21026
K01057	PGLS, pgl, devB; 6-phosphogluconolactonase [EC:3.1.1.31]	0	0	0	0	1.28232	0	0	0	0.330249	0	0	2.7491	0	0	0	0	0	0	0.746779	0	0	0	0	2.11925	0	1.89521	0	0	0	0	0	0	0	0	0	1.14546	0.285621	1.10678	0	0	1.14248	0	0	0	0	0	0	0
K01058	pldA; phospholipase A1/A2 [EC:3.1.1.32 3.1.1.4]	0	0	0	0	0	0.987772	0	0.865788	0	0	0	4.38249	0	0	0	0	0	0	0	0	0	0	0	0	0	0	0	0	0	0	0	0	0	0	0	0	0	0	0	0	0	0	0	0	0	0	0	0
K01060	cah; cephalosporin-C deacetylase [EC:3.1.1.41]	0	0	0	0	0	0	0	0	0	0	0	0	0	0	0	0	0	0	0	0	0	0	0	0	0	0	0	0	0	0	0	0	0	0	0	0	0	0	0	0	0	0	0	0	0	0	0	0
K01061	E3.1.1.45; carboxymethylenebutenolidase [EC:3.1.1.45]	0	1.13058	0	0	0.928268	0	0	0	0	0	0.362976	0	0	0	0	0	0	2.55869	0.517688	0	1.84761	0.431406	0	0.571242	0	4.49852	0.981821	0	0	0	0	0	0	0.54744	0	2.40695	0	3.33224	0	0.561102	0	0	0	0	0	0	0	0
K01062	PLA2G7, PAFAH; platelet-activating factor acetylhydrolase [EC:3.1.1.47]	0	0	0	0	0	0	0	0	0	0	0	0	0	0	0	0	0	0	0	0	0	0	0	0	0	0	0	0	0	0	0	0	0	0	0	0	0	0	0	0	0	0	0	0	0	0	0	0
K01069	gloB, gloC, HAGH; hydroxyacylglutathione hydrolase [EC:3.1.2.6]	0	3.04365	0.717027	2.38017	0.666448	0.952069	0	1.60662	0	1.68397	0	2.72232	1.83571	1.91455	0.782482	5.23341	1.82976	8.33656	0.809259	0	0	0.48496	0.520737	0	2.10269	0	1.46381	0	1.98744	0	0	1.28232	0.651572	0	0	2.83538	0.508762	1.3091	0	0.589093	0	2.81753	0	4.22481	1.46443	6.64579	0.841986	1.21091
K01070	frmB, ESD, fghA; S-formylglutathione hydrolase [EC:3.1.2.12]	0	0	0	0	0	0	0	0	0	0	0	4.05522	0	0	0	0	0	0	0.571242	0	0	1.20794	0	0	0	0	0	0	0	0	0	0	0	0	0	1.63042	0	0	0	0	0	0	0	0	0	0	0	0
K01075	E3.1.2.23; 4-hydroxybenzoyl-CoA thioesterase [EC:3.1.2.23]	0	0	0	0	0	0	0	0	0	0	0	0	0	0	0	0	0	0	0	0	0	0	0	0.240993	0	0	0	0	0	0	0	0	0	0	0	0	0	0	0	0	0	0	0	0	0	0	0	0
K01076	ABHD17; abhydrolase domain-containing protein 17 [EC:3.1.2.22]	0	0	0	0	0	0	0	0	0	0	0	0	0	0	0	0	0	0	0	0	0	0	0	0	0	0	0	0	0	0	0	0	0	0	0	0	0	0	0	0	0	0	0	0	0	0	0	0
K01077	E3.1.3.1, phoA, phoB; alkaline phosphatase [EC:3.1.3.1]	0	0	0	0	0	1.72563	0	0	0	0	0	0	0	0	0.946119	0	0	0	0	0	2.48133	0	0.600994	0	0	0	0	1.38645	2.14535	0	0	4.90316	0	4.50448	0	0	0	2.39802	1.16926	0	0	0	0	0	0	0	0	0
K01079	serB, PSPH; phosphoserine phosphatase [EC:3.1.3.3]	0	0	0	0.749755	0	0	0	0	0	0	0	0	0	0	0	0	0	0	0	0	1.60959	2.10943	0	1.89019	2.51406	0	0	0	0	0	0	0	0	0	0	0	0	0	0	0	0	0	0	0	0	2.70447	0	0
K01081	E3.1.3.5; 5'-nucleotidase [EC:3.1.3.5]	0	0	0	0	0	0	0	0	0	0	0	0	0	0	0	0	0	0	0	0	0	0	0	0	0	0	0	0	0	0	0	0	0	0	0	0	0	0	0	0	0	0	0	0	0	0	0	0
K01082	cysQ, MET22, BPNT1; 3'(2'), 5'-bisphosphate nucleotidase [EC:3.1.3.7]	0	1.3686	0	0	0	2.16001	0	0.850912	0	0	0	0	0	0	0	0	0	1.88034	0.803308	0	1.01455	0	0	1.31505	0	0	1.86824	0	0	0	0	0	0	0	0	2.09158	0.928268	2.27009	0	0	0	0	0.865788	0	0	1.51439	1.88643	0
K01083	E3.1.3.8; 3-phytase [EC:3.1.3.8]	0	0	0	0	0	1.56199	0	0	0	0	0	0	0	0	0.627771	0	0	0	0	0	0	0	0	0	0	0	0	0	0	0	0	0	0	0	0	0	0	0	0	0	0	0	0	0	0	0	0	0
K01087	otsB; trehalose 6-phosphate phosphatase [EC:3.1.3.12]	0	1.38348	2.30282	0	0	0	0	0	0	0	0	0	0	0	0.413555	0	0	0	0	0	0	0	0	0	0	0	0	0	0	0	0	0	0	0	0	0	0	0	0	0	0	0	0	0	0	0	0	0
K01089	hisB; imidazoleglycerol-phosphate dehydratase / histidinol-phosphatase [EC:4.2.1.19 3.1.3.15]	0	0	0	0	0	0	0	0	0	0	0	0	0	0	0.476035	0	0	0	0	0	0	0	0	0	0	0	0	0	0	0	0	0	0	0	0	0	0	0	0	0	0	0	0	0	0	0	0	0
K01091	gph; phosphoglycolate phosphatase [EC:3.1.3.18]	0	0	0.892565	0	0.975871	2.29687	0	0.550415	0	0	0	4.83176	1.4281	1.33885	0.362976	0	0	0	0.580167	0	0	1.96959	0	1.14843	0	2.23736	1.15736	0	3.39956	0	0	0	0.699176	0.788432	0	0	0	0	0	0.261819	0.440332	0	0	6.01926	0	3.35901	0	0
K01092	E3.1.3.25, IMPA, suhB; myo-inositol-1(or 4)-monophosphatase [EC:3.1.3.25]	0	1.08893	1.00265	0	1.54116	0.654548	0.502812	0.589093	1.03182	0	0	2.90381	0	0	0.419506	0	1.90116	0	0.62182	0	0	0.428431	0.728928	0.48496	0	0	0.880664	1.09488	0.371902	0	0	1.61554	0	0.345125	0	1.72563	0	0	0	0	0	0	0	2.12605	0.452233	0	1.3021	0
K01095	pgpA; phosphatidylglycerophosphatase A [EC:3.1.3.27]	0	0	0.55339	0	0.666448	0.380828	2.27113	0	0.473059	0	0	2.27604	0	0	0	0	0	1.28232	0	0	0.672399	0	0	0	0	0	0.773556	0	0	0	0	0.96397	0	0	0	1.79767	0.499836	0	0	0	0	0	0	1.12761	0.324299	0	0	0
K01104	E3.1.3.48; protein-tyrosine phosphatase [EC:3.1.3.48]	0	0	0	0	0	0	0	0.764631	0	0	0	0	0	0	0	0	0	0	0	0	1.80404	0	0	0	0	0	0	0	0	0	0	0	0	0	0	0	0	0	0	0	0	0	0	0	0	0	0	0
K01113	phoD; alkaline phosphatase D [EC:3.1.3.1]	0	1.99637	0	0	0	0	0	0	0	0	0	0	0	0	0.836036	0	0	0	0	0	2.10645	0	1.45488	0	0	0	0	0	0	0	0	0	0	0.565291	0	5.89688	0	0	0	0	0	0	0	0	0	0	0	0
K01115	PLD1_2; phospholipase D1/2 [EC:3.1.4.4]	0	0	0	0	0	0	0	0	0	0	1.52331	0	0	0	0	0	0	0	0	0	0	0.977828	0	0	0	0	0	0	3.29952	0	0	0	0	0	0	0	0	0	0	0	0	0	0	0	0	0	0	0
K01118	acpD, azoR; FMN-dependent NADH-azoreductase [EC:1.7.1.17]	0	0	0	0	0	0	0	0	0	0	0	0	0	0	0	0	0	2.49026	0	0.443307	0	0	0	0	0	0	0	0	0	0	0	0	0	0	0	0	0	0	0	0	0	0	0	0	0	0	0	0
K01119	cpdB; 2',3'-cyclic-nucleotide 2'-phosphodiesterase / 3'-nucleotidase [EC:3.1.4.16 3.1.3.6]	0	0	0	0	0	0	0	0	0	0	0	0	0	0	0	0	0	0	0	0	0	0	0.972896	1.32397	0	0	0	0	0	0	0	0	0	0	0	0	0	0	0	0	0	0	0	0	0	0	0	0
K01126	E3.1.4.46, glpQ, ugpQ; glycerophosphoryl diester phosphodiesterase [EC:3.1.4.46]	0	1.3091	0	0	0.830085	0	0.34215	0	0	0	0	8.71738	0	0.404629	0.357026	0	0	2.02612	1.23471	0	1.39806	2.55982	0.589093	0.990747	1.73158	2.25521	1.48463	0	2.54678	0	0	5.85522	0	0.383803	0	0	0	0	0	1.87141	0	0	0	0	0	0	0	0
K01127	GPLD1; glycosylphosphatidylinositol phospholipase D [EC:3.1.4.50]	0	0	0	0	0	0	0	0	0	0	0	0	0	0	0	0	0	0	0	0	0	0	0	0	0	0	0	0	0	0	0	0	0	0	0	0	0	0	0	0	0	0	0	0	0	0	0	0
K01129	dgt; dGTPase [EC:3.1.5.1]	0	0	0	0.949094	1.60364	1.58579	0	3.25191	0	1.4281	0	6.14977	0	0	0.635971	0	3.66249	7.91408	0	0	0	0	0	0	2.02612	0	1.58877	0	0	0	0	0	0	0.502812	0	0	0	0	0	0	0	0	0	0	0	0	2.13918	0
K01130	E3.1.6.1; arylsulfatase [EC:3.1.6.1]	0	0	0	0	0	0	0	0	0	0	0	0	0	0	3.96444	0	0	0	0	0	0	0	1.05025	0	0	0	0	0	0	0	0	0	0	0	0	0	0	0	0	0	0	0	0	0	0	0	0	0
K01133	betC; choline-sulfatase [EC:3.1.6.6]	0	0	0	0	0	0	0	0	0	0	0	0	0	0	0	0	0	0	0	0	0	0	0	0	0	0	0	0	0	0	0	0	0	0	0	0	0.89554	0	0	0	0	0	0	0	0	0	0	0
K01134	ARSA; arylsulfatase A [EC:3.1.6.8]	0	0	0	0	0	0	0	0	0	0	0	0	0	0	4.89126	0	0	0	0	0	0	0	4.09985	0	0	0	0	0	0	0	0	0	0	0	0	0	0	0	0	0	0	0	0	0	0	0	0	1.80893
K01135	ARSB; arylsulfatase B [EC:3.1.6.12]	0	0	0	0	0	0	0	0	0	0	0	0	0	0	0	0	0	0	0	0	0	0	0	0	0	0	0	0	0	0	0	0	0	0	0	0	0	0	0	0	0	0	0	0	0	0	0	0
K01136	IDS; iduronate 2-sulfatase [EC:3.1.6.13]	0	0	0	0	0	0	0	0	0	0	0	0	0	0	2.67472	0	0	0	0	0	0	0	0	0	0	0	0	0	0	0	0	1.11571	0	0	0	0	0	0	0	0	0	0	0	0	0	0	0	0
K01138	K01138; uncharacterized sulfatase [EC:3.1.6.-]	0	0	0	0	0	0	0	0	0	0	0	0	0	0	0	0	0	0	0	0	0	0	0	0	0	0	0	0	0	0	0	0	0	0	0	0	0	0	0	0	0	0	0	0	0	0	0	0
K01139	spoT; GTP diphosphokinase / guanosine-3',5'-bis(diphosphate) 3'-diphosphatase [EC:2.7.6.5 3.1.7.2]	0	2.82943	2.7491	0	3.08827	8.97623	0	3.1448	0	0	0	9.21127	0	4.32596	1.51439	0	0	6.42944	1.61852	0	0	0	0	2.65687	0	0	2.86216	0	0	0	0	6.21225	3.0258	0	0	4.59076	0	0	0	0	0	0	0	0	2.80517	5.03407	0	0
K01141	sbcB, exoI; exodeoxyribonuclease I [EC:3.1.11.1]	0	0	0	0	0	0	0	0	0	0	0	8.13127	0	0	0	0	0	0	0	0	0	0	0	0	0	4.31732	0	0	0	0	0	0	0	0	0	0	0	2.19571	0	0	0	0	0	0	0	0	0	0
K01142	E3.1.11.2, xthA; exodeoxyribonuclease III [EC:3.1.11.2]	0	0	0.568266	0.514712	0	1.95494	0	0.714052	0	0	0	6.5187	0	0	0	0	0	2.22844	0.589093	0	0.931243	1.18116	0	0.419506	1.31802	1.84166	1.36037	0	1.07108	0	0	0	0	0	0	4.29941	0	1.3567	0.580167	0	0	2.74017	1.20199	4.07902	0.681325	2.08563	0	0
K01147	rnb; exoribonuclease II [EC:3.1.13.1]	0	0	0	0	2.25521	0	0	0	0	0	0	8.22052	0	0	0	0	0	6.84597	1.7286	0	0	0	0	0	0	0	0	0	0	0	0	0	0	0	0	0	0	0	0	0	0	0	0	0	0	0	0	0
K01150	endA; deoxyribonuclease I [EC:3.1.21.1]	0	0	0	0	0	0	0	0	0	0	0	0	0	0	0	0	0	0	0	0	0	0	0	0	0	0	0	0	0	0	0	0	0	0	0	0	0	0	0	0	0	0	0	0	0	0	0	0
K01151	nfo; deoxyribonuclease IV [EC:3.1.21.2]	0	1.46381	0.987772	1.81775	1.13951	0	0	0	0	0	0	0	0	0.639672	0	0	2.04397	0	0	0	0	0	0	0	0	0	0	0	0	1.03538	0	1.57686	0.883639	0	0	0	0	0	0	0	0	0	0	0	0	0	1.39468	0
K01153	hsdR; type I restriction enzyme, R subunit [EC:3.1.21.3]	0	4.20696	0	0	0	0	0	0	0	0	0	0	0	0	2.64199	0	0	0	0	0	0	0	0	0	0	0	0	0	0	0	0	0	0	0	0	0	0	0	3.90943	0	0	0	0	0	0	0	0	0
K01154	hsdS; type I restriction enzyme, S subunit [EC:3.1.21.3]	0	0	0	0	0	0	0	0	0	0	0	0	0	0	0	0	0	0	0	0	0	0	0	0	0	0	0	0	0	0	0	0	0	0	0	0	0	0	0	0	0	0	0	0	0	0	0	0
K01155	E3.1.21.4; type II restriction enzyme [EC:3.1.21.4]	0	0	0	0	0	0	0	0	0	0	0	0	0	0	0	0	0	0	0	0	0	0	0	0	0	0	0	0	0	0	0	0	0	0	0	0	0	0	0	0	0	0	0	0	0	0	0	0
K01156	res; type III restriction enzyme [EC:3.1.21.5]	0	0	0	0	0	0	0	0	0	0	0	0	0	0	0	0	0	0	2.17786	0	0	5.76299	0	0	0	0	0	0	0	0	0	0	0	0	0	0	0	0	0	0	0	0	0	0	0	0	0	0
K01159	ruvC; crossover junction endodeoxyribonuclease RuvC [EC:3.1.21.10]	0	0.797358	0.365952	0.41653	0.728928	0.877689	0.309423	0.526613	0.398679	0	0.371902	0	0	0	0.472406	0	1.36562	1.66315	0.321323	0	1.0919	0.502812	0.258844	0.428431	0	0	0.797358	2.0172	1.01479	0.398679	0	0	0.654548	0.333224	0	0.791408	0.389753	0.880664	0.529589	0.982114	0	0	0	0	0.309423	0	0.850912	0
K01160	rusA; crossover junction endodeoxyribonuclease RusA [EC:3.1.21.10]	0	0	0	0	0	0	0	0	0	0	0	0	0	0	0	0	0	0	0	0	0	0	0	0	0	0	0	0	0	0	0	0	0	0	0	0	0	0	0	0	0	0	0	0	0	0	0	0
K01163	K01163; uncharacterized protein	0	0	0.913391	0	0	0	0	1.53047	0	0	0	0	0	0	0	0	0	2.38315	0	0	0	0	0	0	0	3.55836	0	0	0	0	0	0	0	0	0	0	0	3.39614	0	0	0	0	0	0	0	0	0	0
K01166	RNASET2; ribonuclease T2 [EC:4.6.1.19]	0	0	0	0	0	0	0	0	0	0	0	0	0	0	0	0	0	0	0	0	0	0	0	0.419506	0	0	0	0	0	0	0	0	0	0	0	0	0	0	0	0	0	3.43637	0	0	0	0	0	0
K01167	rnaSA; ribonuclease T1 [EC:4.6.1.24]	0	0	0	0	0	0	0	0	0	0	0	1.27637	0	0	0	0	0	0	0	0	0	0	0	0	0	0	0	0	0	0	0	0	0	0	0	0	0	0	0	0	0	0	0	0	0	0	0	0
K01169	rna; ribonuclease I (enterobacter ribonuclease) [EC:4.6.1.21]	0	0	0	0	0	0	0	0	0	0	0	0	0	0	0	0	0	0	0	0	0	0	0	0	0	0	0	0	0	0	0	0	0	0	0	0	0	0	0	0	0	0	0	0	0	0	0	0
K01170	endA; tRNA-intron endonuclease, archaea type [EC:4.6.1.16]	2.47616	0	0	0	0	0	0	0	0	0	0	0	0	0	0	0	0	0	0	0.535539	0	0	0	0	0	0	0	0	0	0	0	0	0	0	0	0	0	0	0	0	0	0	0.996698	0	0	0	0	0
K01173	ENDOG; endonuclease G, mitochondrial	0	0	0	0	0	0	0	0	0	0	0	3.90943	0	0	0	0	0	0	0	0	0	0	0	0	0	0	0	0	0	0	0	0	0	0	0	0	0	0	0.577192	0	0	0	0	0	0	0	0	0
K01174	nuc; micrococcal nuclease [EC:3.1.31.1]	0	0	0.800333	0	0.877689	0	0	0	0	0	0	0	0	0	0	0	0	0	0	0	0	0.660498	0	0	0	0	0.788432	0	0	0	0	0	1.23174	0	0	0	0.345125	0	0	0	0	0	0	0	0.351076	0	0	0
K01175	ybfF; esterase [EC:3.1.-.-]	0	0	0	0	0	0	0	0	0	0	0	4.93479	0	0	0.473059	0	0	0	0	0	0.892565	0	0	0	0	2.19571	0	0	0	0	0	0	0	0	0	1.52629	0	0	0	0	0	0	0	0	0	0	0	0
K01176	AMY, amyA, malS; alpha-amylase [EC:3.2.1.1]	0	0	0	0	0	0	0	0	0	0	0	0	0	0	0	0	4.28134	0	0	0	0	0	0	0	0	0	0	0	2.18678	0	0	0	0	0	0	0	0	0	0	0	0	0	0	0	0	0	0	0
K01178	SGA1; glucoamylase [EC:3.2.1.3]	0	0	0	0	0	0	0	0	0	0	0	0	0	0	0	0	0	0	0	0	0	0	0	0	0	0	0	0	0	0	0	0	0	0	0	0	0	0	0	0	0	0	0	0	0	0	0	0
K01179	E3.2.1.4; endoglucanase [EC:3.2.1.4]	0	0	0	0	0	0	0	0	0	0	0	0	0	0	0	0	0	0	0	0	0	0	0	0	0	0	0	0	0	0	0	0	0	0	0	0	0	0	0	0	0	0	0	0	0	0	0	1.51046
K01180	E3.2.1.6; endo-1,3(4)-beta-glucanase [EC:3.2.1.6]	0	0	0	0	0	0	0	0	0	0	0	0	0	0	0	0	0	0	0	0	0	0	0	0	0	0	0	0	0	0	0	0	0	0	0	0	0	0	0	0	0	0	0	0	0	0	0	0
K01181	E3.2.1.8, xynA; endo-1,4-beta-xylanase [EC:3.2.1.8]	0	0	0	0	0	0	0	0	0	0	0	0	0	0	0.529589	0	0	0	0	0	0	0	0	0	0	0	0	0	0	0	0	0	0	0	0	0	0	0	0	0	0	0	0	0	0	0	0	0
K01182	IMA, malL; oligo-1,6-glucosidase [EC:3.2.1.10]	0	0	0	0	0	0	0	0	0	0	0	0	0	0	0	0	0	0	0	0	0	0	0	0	0	5.21569	0	0	0	0	0	0	0	0	0	0	0	0	0	0	0	0	0	0	0	0	0	0
K01183	E3.2.1.14; chitinase [EC:3.2.1.14]	0	0	0	0	0	0	0	0	0	0	0	0	0	0	0	0	0	0	0	0	0	0	0	0	0	0	0	0	0	0	0	0	0	0	0	0	0	0	0	0	0	0	0	0	0	0	0	0
K01185	E3.2.1.17; lysozyme [EC:3.2.1.17]	0	0	0	0	0	0	0	0	0	0	0	0	0	0	0	0	0	0	0	0	0	0	0	0	0	0	0	0	0	0	0	0	0	0	0	0	0	0	0	0	0	0	0	0	0	0	0	0
K01186	NEU1; sialidase-1 [EC:3.2.1.18]	0	0	0	0	0	0	0	0	0	0	0	0	0	0	0	0	0	0	0	0	0	0	0	0	0	0	0	0	0	0	0	0	0	0	0	0	0	0	0	0	0	0	0	0	0	0	0	0
K01187	malZ; alpha-glucosidase [EC:3.2.1.20]	0	1.82678	0	0	0	0	0	0	0	0	0	7.36069	0	0	0	0	0	5.8463	1.20496	0	0	0	0	1.86249	0	6.39076	0	0	0	0	0	0	0	0	0	0	0	4.0582	0	0	0	0	0	0	0	2.85918	0	0
K01190	lacZ; beta-galactosidase [EC:3.2.1.23]	0	0	0	0	0	0	0	0	0	0	0	0	0	0	0	0	0	0	0	0	0	0	4.1415	0	0	0	0	0	0	0	0	0	0	0	0	0	0	0	0	0	0	0	0	0	0	0	0	0
K01191	MAN2C1; alpha-mannosidase [EC:3.2.1.24]	0	0	0	0	0	0	0	0	0	0	0	0	0	0	0	0	0	0	0	0	0	0	0	0	0	0	0	0	0	0	0	0	0	0	0	0	0	0	0	1.10976	0	0	0	0	0	0	0	0
K01192	E3.2.1.25, MANBA, manB; beta-mannosidase [EC:3.2.1.25]	0	0	0	0	0	0	0	0	0	0	0	0	0	0	0	0	0	0	0	0	0	0	0	0	0	0	0	0	0	0	0	0	0	0	0	0	0	0	0	2.77834	0	0	0	0	0	0	0	0
K01193	INV, sacA; beta-fructofuranosidase [EC:3.2.1.26]	0	0	0	0	0	0	0	0	0	0	0	0	0	0	0	0	0	0	0	0	0	0	0	0	0	0	0	0	0	0	0	0	0	0	0	0	0	0	0	0	0	0	0	0	0	0	0	0
K01194	TREH, treA, treF; alpha,alpha-trehalase [EC:3.2.1.28]	0	0	0	0	0	0	0	0	0	0	0	0	0	0	0	0	0	0	0	0.559341	0	0	0	0	0	0	0	0	0	0	0	0	0	0	0	0	0	0	0	0	0	0	0	0	0	0	0	0
K01195	uidA, GUSB; beta-glucuronidase [EC:3.2.1.31]	0	0	0	0	0	0	0	0	0	0	0	0	0	0	0	0	0	0	0	0	0	0	0	0	0	0	0	0	0	0	0	0	0	0	0	0	0	0	0	0	0	0	0	0	0	0	0	0
K01198	xynB; xylan 1,4-beta-xylosidase [EC:3.2.1.37]	0	0	0	0	0	0	0	0	0	0	0	0	0	0	0	0	0	0	0	0	0	0	0	0	0	0	0	0	0	0	0	0	0	0	0	0	0	0	0	0.660498	0	0	0	0	0	0	0	0
K01200	pulA; pullulanase [EC:3.2.1.41]	0	0	0	0	0	0	0	0	0	0	0	0	0	0	0	0	6.843	0	2.45753	0	0	0	0	0	0	0	0	0	0	0	0	7.46779	0	0	0	0	0	0	0	0	0	0	0	0	0	0	0	0
K01201	GBA, srfJ; glucosylceramidase [EC:3.2.1.45]	0	0	0	0	0	0	0	0	0	0	0	0	0	0	0	0	0	0	0	0	0	0	0	0	0	0	0	0	0	0	0	3.97786	0	0	0	0	0	0	0	0.725953	0	0	0	0	0	0	0	0
K01202	GALC; galactosylceramidase [EC:3.2.1.46]	0	0	0	0	0	0	0	0	0	0	0	0	0	0	0	0	0	0	0	0	0	0	0	0	0	0	0	0	0	0	0	0	0	0	0	0	0	0	0	0	0	0	0	0	0	0	0	0
K01206	FUCA; alpha-L-fucosidase [EC:3.2.1.51]	0	0	0	0	0	0	0	0	0	0	0	0	0	0	0	0	0	0	0	0	0	0	1.0443	0	0	0	0	1.26447	0	0	0	0	0	0	0	0	0	0	0	0	0	0	0	0	0	0	2.90084	0
K01207	nagZ; beta-N-acetylhexosaminidase [EC:3.2.1.52]	0	2.46348	0	0	1.64232	1.18711	0.978846	0	0	0	0	5.11142	0	0	1.81786	0	4.8377	3.08232	1.26744	0	0	3.63968	0	0	1.7762	14.1115	2.41885	0	1.82083	0	0	16.6434	0	2.60629	0	0	0	5.12928	0	0.490911	0	0	0	0	0.749755	0	0	0
K01208	cd, ma, nplT; cyclomaltodextrinase / maltogenic alpha-amylase / neopullulanase [EC:3.2.1.54 3.2.1.133 3.2.1.135]	0	0	0	0	0	0	0	0	0	0	0	0	0	0	0	0	0	0	1.27339	0	0	0	0	0	0	0	0	0	0	0	0	0	0	0	0	0	0	0	0	0	0	0	0	0	0	0	0	0
K01209	abfA; alpha-L-arabinofuranosidase [EC:3.2.1.55]	0	0	0	0	0	0	0	0	0	0	0	0	0	0	1.3924	0	0	0	0	0	0	0	0	0	0	0	0	0	0	0	0	0	0	0	0	0	0	0	0	0	0	0	0	0	0	0	0	0
K01210	E3.2.1.58; glucan 1,3-beta-glucosidase [EC:3.2.1.58]	0	0	0	0	0	0	0	0	0	0	0	0	0	0	0	0	0	0	0	0	0	0	0	0	0	0	0	0	0	0	0	0	0	0	0	0	0	0	0	0	0	0	0	0	0	0	0	0
K01214	ISA, treX; isoamylase [EC:3.2.1.68]	0	0	7.37556	0	0	10.5382	0	0	0	0	5.42381	0	0	0	0	0	0	0	0	0	0	5.18282	0	0	0	22.9302	0	0	0	0	0	0	6.15572	0	0	0	0	0	0	0	0	0	0	0	0	0	0	0
K01217	IDUA; L-iduronidase [EC:3.2.1.76]	0	0	0	0	0	0	0	0	0	0	0	0	0	0	0	0	0	0	0	0	0	0	0	0	0	0	0	0	0	0	0	0	0	0	0	0	0	0	0	0	0	0	0	0	0	0	0	0
K01218	gmuG; mannan endo-1,4-beta-mannosidase [EC:3.2.1.78]	0	0	0	0	0	0	0	0	0	0	0	0	0	0	0	0	0	0	0	0	0	0	0	0	0	0	0	0	0	0	0	0	0	0	0	0	0.788432	0	0	0	0	0	0	0	0	0	0	0
K01222	E3.2.1.86A, celF; 6-phospho-beta-glucosidase [EC:3.2.1.86]	0	0	0	0	0	0	0	0	0	0	0	0	0	0	0	0	0	0	0	0	0	0	0	0	0	0	0	0	0	0	0	0	0	0	0	0	0	0	0	0	0	0	0	0	0	0	0	0
K01224	E3.2.1.89; arabinogalactan endo-1,4-beta-galactosidase [EC:3.2.1.89]	0	0	0	0	0	0	0	0	0	0	0	0	0	0	0	0	0	0	0	0	0	0	0	0	0	0	0	0	0	0	0	0	0	0	0	0	0	0	0	0	0	0	0	0	0	0	0	0
K01227	ENGASE; mannosyl-glycoprotein endo-beta-N-acetylglucosaminidase [EC:3.2.1.96]	0	0	0	0	0	0	0	0	0	0	0	0	0	0	0	0	0	0	0	0	0	0	0	0	0	0	0	0	0	0	0	0	0	0	0	0	0	0	0	0	0	0	0	0	0	0	0	0
K01233	csn; chitosanase [EC:3.2.1.132]	0	0	0	0	0	0	0	0	0	0	0	0	0	0	0	0	0	0	0	0	0	0	0	0	0	0	0	0	0	0	0	0	0	0	0	0	0	0	0	0	0	0	0	0	0	0	0	0
K01235	aguA; alpha-glucuronidase [EC:3.2.1.139]	0	0	0	0	0	0	0	0	0	0	0	0	0	0	0	0	0	0	0	0	0	0	0	0	0	0	0	0	0	0	0	0	0	0	0	0	0	0	0	0	0	0	0	0	0	0	0	0
K01236	treZ, glgZ; maltooligosyltrehalose trehalohydrolase [EC:3.2.1.141]	0	0	0	0	0	2.07075	0	0	0	0	0	0	0	0	0	0	0	0	0	0	0	1.03538	0	0	0	5.49579	0	0	0	0	0	0	0	0	0	0	0	3.14778	0	0	0	0	0	4.28431	0	3.72497	0	0
K01239	E3.2.2.1; purine nucleosidase [EC:3.2.2.1]	0	0	0	0	0	0	0	0	0	0	0	0	0	0	0	0	0	0	0	0	0	0	0	0	0	0	0	0	0	0	0	0	0	0	0	0	0	0	0	0	0	0	0	0	0	0	0	0
K01241	amn; AMP nucleosidase [EC:3.2.2.4]	0	0	0	0	0	0	0	0	0	0	0	0	2.42188	0	0	0	0	0	0	0	0	0	0.493886	0	0	0	0	0.892565	0	0	0	0	0	0	0	0	0	0	0	0	0	0	0	0	0	0	0	0
K01243	mtnN, mtn, pfs; adenosylhomocysteine nucleosidase [EC:3.2.2.9]	0	0	0	0	0	0	0	0	0	0	0	0	0	0	0	0	0	0	0	0	0	0	0	0	0	2.52893	0	0	0	0	0.612895	0	0	0	0	0	0	0	0	0.461159	0	0	0	0	0	0	0	0
K01244	MTN; 5'-methylthioadenosine nucleosidase [EC:3.2.2.16]	0	0	0	0	0	0	0	0	0	0	0	0	0	0	0	0	0	0	0	0	0	0	0	0	0	0	0	0	0	0	0	0	0	0	0	0	0	0	0	0	0	0	0	0	0	0	0	0
K01246	tag; DNA-3-methyladenine glycosylase I [EC:3.2.2.20]	0	0	0.642647	0	0	0	0	0	0.562316	0	0	0	0	0	0	0	0	0	0	0	0	0	0	0	0	0	0	0	0	0	0	0	0	0.223141	0	0.916367	0	0	0	0	0	0	0	0	0	0	0	0
K01247	alkA; DNA-3-methyladenine glycosylase II [EC:3.2.2.21]	0	0	0	0	0	0	0	0	0	0	0	2.57059	0	0	0	0	0	0	0	0	0	0	0	0	0	0	0	0	0	0	0	0	0	0	0	0.767606	0	0	0	0	0	0	0	0	0	0	0	0
K01251	AHCY, ahcY; adenosylhomocysteinase [EC:3.13.2.1]	0	2.64794	0	0	2.73422	3.19241	0	4.32299	1.30017	2.1124	1.16331	0	4.62051	1.49058	0	0	6.05507	9.48796	1.59769	0	0	0	1.62447	0	3.8958	0	0	0	2.76695	0	0	0	0	1.59174	0	0	0	0	0	0	1.60959	0	0	4.83473	2.56166	0	0	0
K01254	LTA4H; leukotriene-A4 hydrolase [EC:3.3.2.6]	0	0	0	0	0	0	0	0	0	0	0	0	0	0	0	0	0	0	0	0	0	0	0	0	0	0	0	0	0	0	0	0	0	0	0	0	0	0	0	0	0	0	0	0	0	0	0	0
K01255	CARP, pepA; leucyl aminopeptidase [EC:3.4.11.1]	0	0	0	0	1.94579	1.81488	0	1.39538	2.7134	0	0	5.90283	0	0	0	0	0	3.74282	1.50843	0	2.52596	0	1.0681	0	0	0	2.13025	0	0	0	0	0	0	0	0	5.35837	0	0	0	0	0	6.1587	0	4.04332	0	3.11803	0	0
K01256	pepN; aminopeptidase N [EC:3.4.11.2]	0	0	0	0	3.10613	0	0	0	0	0	0	10.3657	0	0	0	0	0	0	2.17488	0	7.65523	0	0	0	0	0	0	0	0	0	0	0	0	0	0	0	0	0	0	0	0	0	0	0	0	6.95606	0	0
K01258	pepT; tripeptide aminopeptidase [EC:3.4.11.4]	0	0	0	0	1.35075	0	0	0	0	0	0	0	3.33212	0	0	0	0	3.64762	0	0	0	0	0	0	0	0.606944	2.54083	1.62149	0	0	0	4.06346	0	0	0	0	0	0	0	0	0	0	0	0	0	0	0	0
K01259	pip; proline iminopeptidase [EC:3.4.11.5]	0	0	0	0	0	0	0	0	0	0	0	0	0	0	0	0	0	0	0	0	0	1.22876	0	0	0	3.32332	0	0	0	0	0	0	0	0	0	0	0	0	0	0	0	0	0	2.07968	0	0	0	0
K01261	pepA; glutamyl aminopeptidase [EC:3.4.11.7]	0	0	0	0	0	0	0	0	0	0	0	0	0	0	0	0	0	0	0	0	0	0	0	0	0	0	0	0	0	0	0	0	0	0	0	0	0	0	0	0	0	0	0	0	0	0	0	0
K01262	pepP; Xaa-Pro aminopeptidase [EC:3.4.11.9]	0	1.45191	0	0	0	1.80001	0	0.916367	0	0	0	6.29258	0	0.446282	0.839011	0	0	0	1.02347	0	2.62414	0	0	1.82688	0	0	0	0	0	0	0	0	0	0.901491	0	2.20761	0	0	0	0	0	0	0	0	0	0	0	0
K01265	map; methionyl aminopeptidase [EC:3.4.11.18]	0	0	0.82116	0	1.17819	1.01455	0.437357	0	0.770581	2.18338	0.446282	4.1058	2.4008	0.595043	0.559341	0	2.7015	2.85026	0.502812	0	1.07405	0.544465	0.499836	0.48496	0	2.56761	0	0	2.10051	0	1.28149	1.67802	0.95802	0.354051	0	1.7524	1.70778	1.16033	0.737854	1.80889	0.952069	0	0	1.91604	0	2.50216	0.972896	0
K01266	dmpA, dap; D-aminopeptidase [EC:3.4.11.19]	0	0	0	0	0	0	0	0	0	0	0	0	0	0	0	0	0	0	0	0	0	0	0	0	0	0	0	4.26051	0	0	0	0	0	0	0	0	0	0	0	0	0	0	0	0	0	0	0	0
K01267	DNPEP; aspartyl aminopeptidase [EC:3.4.11.21]	0	0	0	0	0	0	0	0	0	0	0	0	0	0	0	0	0	0	0	0	0	0	0	0	0	0	0	0	0	0	0	0	0	0	0	0	0	0	0	0	0	0	0	0	0	0	0	0
K01269	yhfE; aminopeptidase [EC:3.4.11.-]	0	0	0	0	0	0	0	0	0	0	0	0	0	0	0	0	0	0	0	0	0	0	0	0	0	0	0	0	0	0	0	0	0	0	0	0	0	0	0	0	0	0	0	0	0	0	0	0
K01270	pepD; dipeptidase D [EC:3.4.13.-]	0	0	0	0	0	0	0	0	0	0	0	0	0	0	0	0	0	0	0	0	0	0	0	0	0	0	0	6.14382	2.13621	0	0	0	0	0	0	0	0	0	3.71307	0.976481	0	0	0	0	0	0	0	0
K01271	pepQ; Xaa-Pro dipeptidase [EC:3.4.13.9]	0	0	0	0	0	0	0	0	0	0	0	0	0	0	0	0	0	0	0	0	0	0	0	0	0	0	0	0	0	0	0	0	0	0	0	0	0	0	0	0	0	0	0	0	0	0	0	0
K01273	DPEP; membrane dipeptidase [EC:3.4.13.19]	0	1.3567	0	0	0	0	0	0	0	0	0	0	0	0.898515	3.98781	0	0	0	0	0	6.60297	0	0	1.00265	0	2.62117	0	1.48463	0	0	0	0	0	0.592068	0	2.0172	0	0	0	0	0	0	0	0	0	4.74036	0	0
K01277	DPP3; dipeptidyl-peptidase III [EC:3.4.14.4]	0	0	0	0	0	0	0	0	0	0	0	0	0	0	0	0	0	0	0	0	0	0	0	0	0	0	0	0	0	0	0	0	0	0	0	0	0	0	0	0	0	0	0	0	0	0	0	0
K01278	DPP4, CD26; dipeptidyl-peptidase 4 [EC:3.4.14.5]	0	0	0	0	0	0	0	0	0	0	0	0	0	0	3.00199	0	0	0	0	0	4.18613	0	1.10678	0	0	0	0	8.00928	0	0	0	0	0	0	0	0	0	0	1.60959	0	0	0	0	0	0	0	0	0
K01281	pepX; X-Pro dipeptidyl-peptidase [EC:3.4.14.11]	0	0	0	0	0	0	0	0	0	0	0	0	0	0	1.08595	0	0	0	0	0	0	0	0	0	0	0	0	5.86713	0	0	0	0	0	0	0	0	0	0	0	0	0	0	0	0	0	0	0	0
K01283	ACE, CD143; peptidyl-dipeptidase A [EC:3.4.15.1]	0	0	0	0	0	0	0	0	0	0	0	0	0	0	0	0	0	0	0	0	0	0	0	0	0	0	0	0	0	0	0	0	0	0	0	0	0	0	0	0	0	0	0	0	0	0	0	0
K01284	dcp; peptidyl-dipeptidase Dcp [EC:3.4.15.5]	0	0	0	0	0	0	0	0	0	0	0	0	0	0	1.09488	0	0	0	0	0	0	0	0	0	0	0	0	7.41721	0	0	0	0	0	0	0	0	0	0	0	0	0	0	0	0	0	0	0	0
K01286	E3.4.16.4; D-alanyl-D-alanine carboxypeptidase [EC:3.4.16.4]	0	0	0	0	0	0	0	0	0	0	0	0	0	0	0	0	0	0	0	0	0	0	0	0.508762	0	0	0	0	0	0	0	0	0	0	0	0	3.93324	0	0	0	0	0	0	0	0	0	0	0.978846
K01295	cpg; glutamate carboxypeptidase [EC:3.4.17.11]	0	1.58877	0	0	0	0	0	0	0	0	0	0	0	0	0	0	0	0	0	0	0	0.898515	0	0	0	0	0	0	0	0	0	2.17191	0	0	0	0	0	0	0	0	0	0	0	0	0	2.84431	0	0
K01297	ldcA; muramoyltetrapeptide carboxypeptidase [EC:3.4.17.13]	0	0.862813	0	1.81018	1.33587	0	0	0.666448	0.841986	0	0	0	0	0	0.651572	0	0	2.56464	0.681325	0	0	0	0.544465	0	3.27571	0	0	1.22579	0	0	0	1.99637	0.75273	0	0	0	0	0	0	0	0	0	0	0	0	0	0	0
K01299	E3.4.17.19; carboxypeptidase Taq [EC:3.4.17.19]	0	0	0	0	0	0	0	0	0	0	0	0	0	0	0	0	0	0	0	0	0	0	0	1.85951	0	0	0	0	0	0	0	0	0	0.728928	0	0	0	0	0	1.54963	0	0	0	0	0	0	0	0
K01301	NAALAD; N-acetylated-alpha-linked acidic dipeptidase [EC:3.4.17.21]	0	0	0	0	0	0	0	0	0	0	0	0	0	0	1.13951	0	0	0	0	0	0	0	0	0	0	0	0	0	0	0	0	0	0	0	0	0	0	0	0	0	0	0	0	0	0	0	0	0
K01302	CPQ; carboxypeptidase Q [EC:3.4.17.-]	0	0	0	0	0	0	0	0	0	0	0	0	0	0	0	0	0	0	0	0	0	0	0	0	0	0	0	9.35408	0	0	0	0	0	0	0	0	0	0	0	0	0	0	0	0	0	0	0	0
K01303	APEH; acylaminoacyl-peptidase [EC:3.4.19.1]	0	12.5356	0	0	0	0	0	0	0	0	0	0	0	0	0	0	5.56663	0	1.85058	0	12.0913	0	2.96034	0	0	0	0	0	0	0	0	6.02184	0	0	0	3.67439	0	0	2.5503	0	0	0	0	0	0	0	0	0
K01304	pcp; pyroglutamyl-peptidase [EC:3.4.19.3]	0	0	0	0	0	0	0	0	0	0	0	0	0	0	0	0	0	0	0	0	0	0	0	0	0	0	0	0	0	0	0	0	0	0	0	0	0	0	0	0	0	0	0	0	0	1.52629	0	0
K01305	iadA; beta-aspartyl-dipeptidase (metallo-type) [EC:3.4.19.-]	0	0	0	0	0	0	0	0	0	0	0	0	0	0	0	0	0	0	0	0	0	0	0	0	0	0	0	0	0	0	0	0	1.67802	0	0	0	0	0	0	0	0	0	0	0	0	0	0	0
K01308	yqgT; g-D-glutamyl-meso-diaminopimelate peptidase [EC:3.4.19.11]	0	0	0	0	0	0	0	0	0	0	0	0	0	0	0	0	0	0	0	0	0	0	0	0	0	0	0	0	0	0	0	0	0	0	0	0	0	0	0	0	0	0	0	0	0	0	0	0
K01318	sspA; glutamyl endopeptidase [EC:3.4.21.19]	0	0	0	0	0	0	0	0	0	0	0	0	0	2.71935	0	0	0	0	0	0	0	0.654548	0	0	0	0	0	0	0	0	0	0	0	0	0	0	0	0	0	0	0	0	0	0	0	0	0	0
K01322	PREP; prolyl oligopeptidase [EC:3.4.21.26]	0	0	0	0	0	0	0	0	0	0	0	0	0	0	0	0	0	0	1.83868	0	0	0	1.14843	0	0	0	0	0	0	0	0	0	0	0	0	0	0	0	0	0	0	0	0	0	0	0	0	0
K01337	E3.4.21.50; lysyl endopeptidase [EC:3.4.21.50]	0	0	0	0	0	0	0	0	0	0	0	0	0	0	0	15.4562	0	0	0	0	0	0	0	0	0	0	0	0	0	0	0	0	0	0	0	0	0	0	0	0	0	0	0	0	0	0	0	0
K01338	lon; ATP-dependent Lon protease [EC:3.4.21.53]	0	0	2.67472	0	7.8397	2.81455	3.09423	6.39076	0	0	0	12.5792	0	0	1.74348	0	0	10.884	0	0	4.07307	0	1.92497	3.14183	13.4599	15.3997	4.07605	3.04365	4.80578	0	0	0	0	0	0	4.98051	0	7.16432	0	0	0	0	0	7.09589	4.225	0	4.1653	0
K01342	aprE; subtilisin [EC:3.4.21.62]	0	0	0	0	0	0	0	0	0	0	0	0	0	0	0	0	0	0	0	0	0	0	0	0	0	0	0	0	0	0	0	0	0	0	0	0	0	0	0	0	0	0	0	0	0	0	0	0
K01354	ptrB; oligopeptidase B [EC:3.4.21.83]	0	0	0	0	0	0	0	0	0	0	0	0	0	0	0	0	0	0	0	0	0	1.55604	0	0	0	0	0	0	0	0	0	0	0	0	0	0	0	0	0	0	0	0	0	0	0	0	0	0
K01356	lexA; repressor LexA [EC:3.4.21.88]	0	1.10976	0	0	1.30017	0.633721	0	1.63365	0	0	0.294546	0	0	0.389753	0	0	1.73455	4.3587	0	0	1.13356	0.77837	0	0.868763	0	1.87439	0	0	0.812234	0	0	1.24959	0	0.502812	0	0	0	1.06215	0	0.580167	0	0	0	1.74645	0	1.43405	1.19009	0.443307
K01358	clpP, CLPP; ATP-dependent Clp protease, protease subunit [EC:3.4.21.92]	0	0.949094	0.6843	0	0	0.868763	0.249918	0	0.467979	0	0.264794	2.31472	1.83868	0.55339	0	0	2.72232	2.21951	2.97224	0	4.47403	0	0	0.666448	1.25257	3.96596	0	0	2.67213	1.44893	0	1.75835	0.630746	0	0	1.13058	0.627771	2.2218	0.645622	0	0	0	0	1.52331	0.395704	0	1.26447	1.72951
K01372	BLMH, pepC; bleomycin hydrolase [EC:3.4.22.40]	0	0	0	0	0	0	0	0	0	0	0	0	0	0	0	0	2.94844	0	0	0	0	0	0	0	0	0	0	1.59174	0	0	0	0	0	0	0	0	0	0	0	0	0	0	0	0	0	0	0	0
K01400	nprE; bacillolysin [EC:3.4.24.28]	0	0	0	0	0	0	0	0	0	0	0	0	0	0	0	0	0	0	0	0	0	0	0	0	0	0	0	0	0	0	0	0	0	0	0	0	0	0	0	0	0	0	0	0	0	0	0	0
K01406	prtC; serralysin [EC:3.4.24.40]	0	0	0	0	0	0	0	0	0	0	0	0	0	0	0	0	0	0	0	0	0	0	0	0	0	0	0	0	0	0	0	0	0	0	0	0	0	0	0	0	0	0	0	0	0	0	0	0
K01409	OSGEP, KAE1, QRI7; N6-L-threonylcarbamoyladenine synthase [EC:2.3.1.234]	0	0	0	0	0	0	0	0	0	0	0	0	0	0	0	0	0	0	0	0	0	0	0	0	0	0	0	0	0	0	0	0	0	0	0	0	0	0	0	0	0	0	0	0	0	0	0	0
K01414	prlC; oligopeptidase A [EC:3.4.24.70]	0	0	0	0	0	3.98755	0	0	0	0	0	9.06846	0	0	0	0	0	0	1.79406	0	3.11208	0	0	0	0	0	0	0	0	0	0	0	0	0	0	0	0	0	0	0	0	0	0	0	0	0	0	0
K01417	MEP; extracellular elastinolytic metalloproteinase [EC:3.4.24.-]	0	0	0	0	0	0	0	0	0	0	0	0	0	0	0	0	0	0	0	0	0	0	0	0	0	0	0	0	0	0	0	0	0	0	0	0	0	0	0	0	0	0	0	0	0	0	0	0
K01419	hslV, clpQ; ATP-dependent HslUV protease, peptidase subunit HslV [EC:3.4.25.2]	0	1.19879	0.633721	0.999673	0.913391	0.836036	0.493886	0	0	0.925292	0.336199	0	0	0.699176	0.288596	0	3.00031	2.27307	0	0	0	3.24897	0	0.318348	0	1.81191	0.913391	0	1.09028	0	0	1.50229	0.859838	0.264794	0	1.23769	0.41058	0	0	0.208265	0	3.0615	0	0	0	0	0	0
K01420	fnr; CRP/FNR family transcriptional regulator, anaerobic regulatory protein	0	0	0	0	0	1.07108	0	0	0	0	0	3.44828	0	0	0	0	0	0	0	0	0.850912	0.995133	0	0.562316	0	0	0	0	0	0	0	0	0	0	0	1.321	0	0	0	0	0	0	0	1.97257	0	0	0	0
K01421	yhgE; putative membrane protein	0	0	0	0	0	0	0	0	0	0	0	0	0	0	0	0	0	0	0	0	0	0	0	0	0	0	0	0	0	0	0	0	0	0	0	0	0	0	0	0	0	0	0	0	0	0	0	0
K01423	bepA; beta-barrel assembly-enhancing protease [EC:3.4.-.-]	0	1.88926	0	0	2.59439	1.29719	0.764631	0	1.02347	0	0	6.36994	0	0	0	0	0	3.481	1.43703	0	1.95174	0	0	0	0	0	2.40695	0	1.63637	0	0	0	1.13058	0	0	2.7848	0	0	0	0	0	0	0	3.24001	0.830085	0	0	0
K01424	E3.5.1.1, ansA, ansB; L-asparaginase [EC:3.5.1.1]	0	0	1.06513	0	0	0	0.562316	0	0	0	0	4.52233	0.865788	0	0	0	0	0	0	0	0.586118	0	0	0	0.624795	0	0	0	0.913391	0	0	0	1.10381	0	0	0.809259	0	0	0	0.309423	0	0	0	0	0.54744	0	0	0
K01425	glsA, GLS; glutaminase [EC:3.5.1.2]	0	0	3.44697	0	0	0	0	0	0	0	0	0	0	0.586118	0.734878	0	0	0	0	0	0	0	0	0	0	0	1.54711	0	0	0	0	0	0	0	0	0	0	0	0	0	0	0	0	0	0	0	0	0
K01426	E3.5.1.4, amiE; amidase [EC:3.5.1.4]	0	2.66177	0	0	0	0	0	3.57026	0	0	0	0	0	0	0.978846	0	0	8.09259	0	0	0	2.39505	1.70777	0	4.96864	0	0	5.13225	0	0	0	0	0	1.54918	0	2.51406	0	0	0	0.892565	0	0	0	0	0	2.52001	0	0
K01428	ureC; urease subunit alpha [EC:3.5.1.5]	0	0	0	0	0	0	0	0	0	0	0	13.0731	0	0	0	0	0	0	3.35307	0	3.62679	0	0	0	0	0	0	0	0	0	0	0	0	0	0	0	0	0	0	0	0	0	0	0	0	0	0	0
K01429	ureB; urease subunit beta [EC:3.5.1.5]	0	0	0	0	0	0	0	0	0	0	0	1.45488	0	0	0	0	0	0	0.487935	0	0.380828	0	0	0.208265	0	0	0	0	0	0	0	0	0	0	0	0	0	0	0	0	0	0	0	0	0	0	0	0
K01430	ureA; urease subunit gamma [EC:3.5.1.5]	0	0	0	0	0	0	0	0	0	0	0	1.62447	0	0	0	0	0	0	0.255869	0	0.398679	0	0	0.318348	0	0	0	0	0	0	0	0	0	0	0	0	0	0	0	0	0	0	0	0	0	0	0	0
K01431	UPB1, pydC; beta-ureidopropionase [EC:3.5.1.6]	0	0	0	0	0	0	0	0	0	0	0	0	0	0	0	0	0	0	0	0	0	0	0	0	0	0	0	0	0	0	0	0	0	0	0	0	0	0	0	0	0	0	0	0	0	0	0	0
K01432	AFMID; arylformamidase [EC:3.5.1.9]	0	0	0	0	0	0	0	0	0	0	0	0	0	0	0	0	0	0	0	0	0	0.894492	0	0	0	0	0	0	0	0	0	0	0	0	0	0	0	0	0	0	0	0	0	0	0	0	0	0
K01433	purU; formyltetrahydrofolate deformylase [EC:3.5.1.10]	0	0	0	0	0	0	0	0	0	0	0	7.59275	0	0	0.702151	0	0	0	0	0	1.43108	0	0	0.556365	0	0	0	0	0	0	0	0	0	0	0	0	0	0	0	0	0	0	0	0	0	0	0	0
K01434	pac; penicillin G amidase [EC:3.5.1.11]	0	0	0	0	0	0	0	4.51935	0	0	0	0	0	3.00497	0	0	0	0	0	0	0	0	2.3415	0	0	0	0	0	0	0	0	11.2965	0	0	0	0	0	0	0	0	0	0	0	0	0	0	0	0
K01436	yhaA; amidohydrolase [EC:3.5.1.-]	0	0	0	0	0	0	0	0	0	0	0	0	0	0	0	0	0	0	0	0	0	0	0	0	0	0	0	0	0	0	0	0	0	0	0	0	0	0	0	0	0	0	0	0	0	0	0	0
K01438	argE; acetylornithine deacetylase [EC:3.5.1.16]	0	0	0	0	0	1.58579	0	0	0	0	0	0	0	1.79703	0	0	0	0	0	0	0	1.50546	0	0.874714	0	0	0	0	0	0	0	0	0	0	0	0	0	6.58744	0	0	0	0	0	0	0	2.52001	0	0
K01439	dapE; succinyl-diaminopimelate desuccinylase [EC:3.5.1.18]	0	0	0	0	0	0	0	0	0	0	0	4.34977	0	0	0	0	4.7544	0	0	0	2.06778	1.18122	0	0	0	0	0	0	0	0	0	0	2.10645	0	0	2.65687	0	0	0	0	0	0	0	0	0	0	0	0
K01442	cbh; choloylglycine hydrolase [EC:3.5.1.24]	0	0	0	0	0	0	0	0	0	0	0	0	0	0	0	0	0	0	0	0	0	0	0	0	0	0	0	0	0	0	0	0	0	0	0	0	0	0	0	0	0	0	0	0	0	0	0	0
K01443	nagA, AMDHD2; N-acetylglucosamine-6-phosphate deacetylase [EC:3.5.1.25]	0	0	0	0	0	0	0	0	0	0	0	0	0	0	0.541489	0	3.22513	0	1.05025	0	0	0	0.755705	1.05323	0	1.23174	0	0	0	0	0	1.36562	0	0	0	0	0	1.57091	0	0	0	0	0	0	0	0	2.16001	0
K01444	AGA, aspG; N4-(beta-N-acetylglucosaminyl)-L-asparaginase [EC:3.5.1.26]	0	0	0	0	0	0	0	0	0	0	0	0	0	0	0.535539	0	0	0	0	0	0	0	0	0	0	0	0	0	0	0	0	0	0	0	0	0	0	0	0	0	0	0	0	0	0	0	0	0
K01446	PGRP; peptidoglycan recognition protein	0	0	0	0	0	0	0	0	0	0	0	0	3.70712	0	0	0	0	0	0	0	0	0	0	0	0	0	0	0	0	0	0	0	0	0	0	0	0	0	0	0	0	0	0	0	0	0	0	0
K01447	xlyAB; N-acetylmuramoyl-L-alanine amidase [EC:3.5.1.28]	0	0	0	0	0	0	0	0	0	0	0	0	0	0	0	0	0	0	0	0	0	0	0	0	0	0	0	0	0	0	0	0	0	0	0	0	0	0	0	0	0	0	0	0	0	0	0	0
K01448	amiABC; N-acetylmuramoyl-L-alanine amidase [EC:3.5.1.28]	0	1.7405	1.73753	0	2.09158	0	1.65422	1.44596	2.19571	0.755705	0	5.21258	0	1.60959	1.2728	0	0	1.44893	1.50248	0	1.93687	1.12166	0.898515	0.645622	0	2.86513	1.3686	1.23769	0	0	0	3.06026	1.71372	0	0	2.89489	0	1.87736	1.22876	0.725953	0	0	0	8.71441	1.80595	2.69852	1.19306	0
K01449	cwlJ, sleB; N-acetylmuramoyl-L-alanine amidase [EC:3.5.1.28]	0	0	0	0	0.47901	0	0	0	0	0	0	0	0	0	0	0	2.45455	0	0	0	0	0.267769	0	0.3481	0	0	0	0	0	0	0	0	0	0	0	0	0	0	0	0	0	0	0	0	0	0	0	0
K01451	hipO; hippurate hydrolase [EC:3.5.1.32]	0	0	0	0	0	0	0	0	0	0	0	0	0	0	0	0	0	0	0	0	0	0	0	0	0	0	0	0	0	0	0	0	0	0	0	0	0	0	0	0	0	0	0	0	0	0	0	0
K01455	E3.5.1.49; formamidase [EC:3.5.1.49]	0	0	0	0	0	0	0	0	0	0	0	0	0	0	0	0	0	0	1.69587	0	0	2.26116	0	0	0	0	0	0	0	0	0	0	0	0	0	0	0	0	0	0	0	0	0	0	0	0	0	0
K01457	atzF; allophanate hydrolase [EC:3.5.1.54]	0	0	0	0	0	0	0	0	0	0	0	0	0	0	0	0	0	0	0	0	0	0	0	0	0	0	0	0	0	0	0	0	0	0	0	0	0	0	0	0	0	0	0	0	0	0	0	0
K01458	hutG; N-formylglutamate deformylase [EC:3.5.1.68]	0	0	0	0	0	0	0	0	0	0	0	0	0	0	0	0	0	0	0	0	0	0.41058	0	0	0	0	0	0	0	0	0	0	0	0	0	0	0	0	0	0	0	0	0	0	0	0	0	0
K01459	E3.5.1.77; N-carbamoyl-D-amino-acid hydrolase [EC:3.5.1.77]	0	0	0	0	0	0	0	0	0	0	0	0	0	0	0	0	0	0	0	0	0	0	0	0	0	0	0	0	0	0	0	0	0	0	0	0	0	0	0	0	0	0	0	0	0	0	0	0
K01462	PDF, def; peptide deformylase [EC:3.5.1.88]	0	0.881036	0.6843	0.437357	0.791408	0.571242	0	0.452233	9.64496	0	0.240993	2.93356	1.51141	0.511737	0.309423	8.12234	1.7762	1.49653	0.395704	0	1.321	1.76761	0.603969	1.21984	2.55565	1.29719	1.80001	0	0.693225	0.546486	0.651899	1.53521	0	0.187439	0	1.01157	0	0	0.737693	0	0	0	0	1.51439	0.88959	1.41035	0	0.246943
K01463	bshB1; N-acetylglucosamine malate deacetylase 1 [EC:3.5.1.-]	0.458183	0	0	0	0	0	0	0	0	0	0	0	0	0.624795	1.43108	0	0	0	0	0	0	0	0	0	0	0	0	0	0	0	0	3.67142	0	0	0	0	0	0	0	0	0	0	0	0	0	0	0	0.725953
K01464	DPYS, dht, hydA; dihydropyrimidinase [EC:3.5.2.2]	0	0	0	0	0	0	0	0	0	1.74943	0	0	0	0.96397	0	0	5.08495	0	0	0	0	0	0	5.30779	0	0	0	0	0	0	0	0	0	0	0	0	0	0	0	0	0	0	0	0	0	0	0	0
K01465	URA4, pyrC; dihydroorotase [EC:3.5.2.3]	0	8.03024	1.6572	0	1.78215	1.16033	0.764631	0	0	0	0	0	0	1.27934	0	0	0	4.22183	0	0	0	1.76133	0	0	0	0	2.49621	0	0	0	0	0	0	0	0	0	0.981821	0	0	0	0	0	0	3.37985	0.981821	0	2.10645	0
K01466	allB; allantoinase [EC:3.5.2.5]	0	0	0	0	0	0	0	0	0	0	0	8.49722	0	0	0	0	0	0	0	0	0	0	0	0	0	0	0	0	0	0	0	0	0	1.17732	0	0	0	0	0	0	0	0	0	0	0	0	0	0
K01467	ampC; beta-lactamase class C [EC:3.5.2.6]	0	0	0	0	0	0	0	0	0	0	0	0	0	0	0	0	0	0	0	0	0	0	0	0	0	0	0	0	0	0	0	0	0	0	0	0	0	0	0	0	0	0	0	0	0	0	0	0
K01468	hutI, AMDHD1; imidazolonepropionase [EC:3.5.2.7]	0	0	1.71968	0	0	0	0	0	0	0	0	0	0	0	0	0	3.71902	0	0	0	0	0.978846	0.636696	0	0	0	0	0	0	0	0	0	1.61257	0	0	0	0.695474	0	0	0	0	0	0	0	0	0	0	0
K01469	OPLAH, OXP1, oplAH; 5-oxoprolinase (ATP-hydrolysing) [EC:3.5.2.9]	0	0	0	0	0	0	0	0	0	0	0	0	0	0	0	0	0	0	7.08889	0	0	0	0	0	0	0	0	0	0	0	0	0	0	0	0	0	0	0	0	0	0	0	0	0	0	0	0	0
K01470	E3.5.2.10; creatinine amidohydrolase [EC:3.5.2.10]	0	0	0	0	0	0	0	0	0	0	0	0	0	0	0.422481	0	0	0	0.913391	0	0.874714	0	0	0	0	0	0.812234	2.39897	0	0	0	0	0	0	1.51217	1.0205	0	4.99932	0	0	0	0	0.577192	1.6691	0	5.02811	0	0
K01473	hyuA; N-methylhydantoinase A [EC:3.5.2.14]	0	0	0	0	0	0	0	0	0	0	0	0	0	0	0	0	0	0	0	0	6.84002	1.70226	0	0	0	0	0	0	0	0	0	0	0	0	0	0	0	0	0	1.02347	0	0	0	0	0.919342	0	0	0
K01474	hyuB; N-methylhydantoinase B [EC:3.5.2.14]	0	0	0	0	0	0	0	0	1.23769	0	0	0	0	0	0	0	0	0	0	0	0	0	0	0	0	0	0	0	0	0	0	0	0	0	0	0	0	0	0	0	0	0	0	0	0	0	0	0
K01475	E3.5.2.20; isatin hydrolase [EC:3.5.2.20]	0	0	0	0	0	0	0	0	0	0	0	0	0	0	0	0	0	0	0	0	1.61257	0	0	0	0	0	0	0	0	0	0	0	0	0	0	0	0	0	0	0	0	0	0	0	0	0	0	0
K01476	E3.5.3.1, rocF, arg; arginase [EC:3.5.3.1]	0	0	0	0	1.35372	0	0	0	0	0	0	0	0	0	0	0	0	0	0	0	0	0.630746	0	0	0	0	0	0	0	0	0	0	0	0	0	0	0	0	0	0	0	0	0	0	0	0	0	0
K01477	alc, ALLC; allantoicase [EC:3.5.3.4]	0	0	0	0	0	0	0	0	0	0	0	0	0	0	0	0	0	0	0	0	0	0	0	0	0	0	0	0	0	0	0	0	0	0	0	0	0	0	0	0	0	0	0	0	0	0	0	0
K01478	arcA; arginine deiminase [EC:3.5.3.6]	0	1.67505	0	0	0	0	0	0	0	0	0	0	0	0.89554	0.603969	11.9961	0	0	0	0	0	1.54848	0.82711	3.24968	0	0	0	1.52331	0	0	0	0	1.44	0	0	0	0	0	0	0	0	0	0	0	0	0	0	0
K01479	hutG; formiminoglutamase [EC:3.5.3.8]	0	0	0	0	0	0	0	0	0	0	0	0	0	0	0	0	0	0	0	0	0	0	0	0	0	0	0	0	0	0	0	0	0.815209	0	0	0	0	0	0	0	0	0	0	0	0	0	0	0
K01480	speB; agmatinase [EC:3.5.3.11]	0	0	1.37454	0	0	0	0	0	0	0	0	0	0	0.809259	0	0	0	0	1.47571	0	0	0	0	0	0	0	0	0	0	0	0	0	1.75538	0	0	0	0	3.89158	0	0	0	0	0	0	0	0	0	0
K01482	DDAH, ddaH; dimethylargininase [EC:3.5.3.18]	0	0	0	0	0	0	0	0	0	0	0	0	0	0	0	7.6124	0	0	0	0	0	0	0	0	0	0	0	0	0	0	0	0	0	0	0	0	0	0	0	0	0	0	0	0	0	0	0	0
K01483	allA; ureidoglycolate lyase [EC:4.3.2.3]	0	0	0	0	0	0	0	0	0	0	0	2.16298	0	0	0	0	0	0	0.336199	0	0	0	0	0.226116	0	0	0	0	0	0	0	0	0	0	0	0.75273	0	0	0	0	0	0	0	0	0	0	0	0
K01484	astB; succinylarginine dihydrolase [EC:3.5.3.23]	0	0	0	0	0	0	0	0	0	0	0	4.48365	0	0	0	0	0	0	0	0	0	0	0	0	0	0	0	0	0	0	0	0	0	0	0	0	0	0	0	0	0	0	0	0	0	0	0	0
K01485	codA; cytosine/creatinine deaminase [EC:3.5.4.1 3.5.4.21]	0	0	0	0	0	0	0	0	0	0	0	0	0	1.49951	0	0	0	0	0	0	0	0	0	0	0	0	0	0	0	0	0	0	0	0	0	0	0	0	0	0	0	0	0	0	0	0	0	0
K01486	ade; adenine deaminase [EC:3.5.4.2]	0	0	0	0	0	0	0	0	0	0	0	0	0	1.18414	1.25257	0	0	5.86415	0	0	0	0	0	4.84391	0	7.27162	0	2.04992	0	0	0	0	1.74645	1.49653	0	0	0	0	0	0	0	0	0	0	0.955044	0	0	0
K01487	guaD, GDA; guanine deaminase [EC:3.5.4.3]	0	0	0	0	0	0	0	0	0	0	0	0	0	0	0	0	0	0	0	0	1.80893	0	0	1.24662	0	0	0	0	0	0	0	0	0	0	0	2.19273	0	0	0	0	0	0	0	0	0	0	0	0
K01488	add, ADA; adenosine deaminase [EC:3.5.4.4]	0	1.64232	0	0	0	0	0	0	0	0	0	0	0	0	0	0	0	0	0	0	0	0	0	0	0	0	0	0	0	0	0	2.15703	0	0	0	0	0	0	0	0.470084	0	0	0	0	0	0	0	0
K01489	cdd, CDA; cytidine deaminase [EC:3.5.4.5]	0	0	0.240993	0	0	0	0	0	0	0.481985	0.484529	0	0	1.21984	0.365952	0	0	0	0	0	0	0	0.737854	0	0	1.65158	0	0	0.898515	0	0.48496	0	0.505787	0	0	0	0	0.847937	2.96697	0.571242	0	0	0.919015	0	0	0.728928	0	0.455208
K01491	folD; methylenetetrahydrofolate dehydrogenase (NADP+) / methenyltetrahydrofolate cyclohydrolase [EC:1.5.1.5 3.5.4.9]	0	0	1.80596	0	1.54711	0.711077	0.452233	0	0	0	0.788944	3.44233	0	0	0.437357	0	0	0	0.705126	0	1.18116	0	0	0	2.19868	2.67174	1.13653	1.03835	0	0	0.746779	2.06814	0	0.327274	0	1.57984	0.839011	2.29092	0	0	0	0	0	2.33852	0.449258	0	0	0
K01492	purNH; phosphoribosylglycinamide/phosphoribosylaminoimidazolecarboxamide formyltransferase [EC:2.1.2.2 2.1.2.3]	0	0	0	0	0	0	0	0	0	0	0	0	0	0	0	0	0	0	0	0	0	0	0	0	0	0	0	0	0	0	0	0	0	0	0	0	0	0	0	0	0	0	0	0	0	0	0	0
K01493	comEB; dCMP deaminase [EC:3.5.4.12]	0	0	0.535539	0	0.562316	0	0.354051	0.514712	0.48496	0	0	0	0	0.270745	0	4.12663	1.47571	1.6691	0	0.267769	0	0	0.440332	0	1.4992	0	0.711077	0.407605	0	0	0.505787	0	0	0	0	0	0	0	0.327274	0.276695	0.960995	0	0	0	0.309423	0	3.11998	0
K01494	dcd; dCTP deaminase [EC:3.5.4.13]	0.728928	0.824135	0	0	0	1.12166	0	0	0	1.13759	0	2.14216	2.05587	0	0	0	0	0	1.44893	0	0	0.3481	0	0	0	0	0.636696	0	0.806284	0	0	2.17488	0	0	0	1.01455	0	0.75273	0	0	0	0	1.62447	0	0	0	0	1.98354
K01495	GCH1, folE; GTP cyclohydrolase IA [EC:3.5.4.16]	0	0.972896	0	0	0	0.812234	0	0	0	0.714052	0	0	0	1.14843	0.345125	0	0	0	0	0	2.17489	0.822175	0	0	0	0	0	0.708102	0	0	0	1.49058	0	0	0	2.19571	0	0	0.928268	0	0	0	0	0	0	0	0	0
K01496	hisI; phosphoribosyl-AMP cyclohydrolase [EC:3.5.4.19]	0	0	0	0.3481	0.490911	0	0.300497	0.276695	0	0	0	1.93091	0	0	0	0	0	1.01455	0	0	0.627771	0	0	0	0.731903	0	0	0	0	0	0	0	0	0	0	0	0.362976	0	0	0.127934	0	0	0	0	0.208265	0	0	0
K01497	ribA, RIB1; GTP cyclohydrolase II [EC:3.5.4.25]	0	0	0	0	0	0	0	0	0	0	0	3.93919	1.37753	0	0	0	0	0	0	0	0	0	0	2.14987	0	0	0	0	0.86644	0	0	0	0	0	0	1.04728	0	0	0	0.267769	0	0	0	2.24629	0	0	0	0
K01499	mch; methenyltetrahydromethanopterin cyclohydrolase [EC:3.5.4.27]	0	0	0	0	0	0	0	0	0	0	0	0	0	0	0	0	0	0	0	0	0	0	0	0	0	0	0	0	0	0	0	0	0	0	0	0	0	0	0	0	0	0	0	0	0	0	0	0
K01500	fchA; methenyltetrahydrofolate cyclohydrolase [EC:3.5.4.9]	0	0	0.989909	0	0	0	0	0	0	0	0	0	0	1.08298	0	0	0	0	0	0	0	0	0	0	0	0	0	0	0	0	0	0	0.571242	0	0	0	0.755811	0	0	0	0	0	0	0	0	0	0	0
K01501	E3.5.5.1; nitrilase [EC:3.5.5.1]	0	0	0.82711	0	0	0	0	0	0	0	0	0	0	0	0	0	0	0	0	0	0	0	0	0	0	0	0	0	0	0	0	0	0	0	0	0	0	0	0	0	0	0	0	0	0	0	0	0
K01505	E3.5.99.7; 1-aminocyclopropane-1-carboxylate deaminase [EC:3.5.99.7]	0	0	0	0	0	0	0	0	0	0	0	0	0	0	0	0	0	0	0	0	0	0	0	0	0	0	0	0	0	0	0	0	0	0	0	0	0	0	0	0	0	0	0	0	0	0	0	0
K01506	davA; 5-aminopentanamidase [EC:3.5.1.30]	0	0	0	0	0	0	0	0	0	0	0	0	0	0	0	0	0	0	0	0	0	0	0	0	0	0	0	0	0	0	0	0	0	0	0	0	0	0	0	0	0	0	0	0	0	0	0	0
K01507	ppa; inorganic pyrophosphatase [EC:3.6.1.1]	0.413555	0.580167	0	0	0	0	0	0	0	0	0	2.7967	0	0	0.473059	0	0	0	0.47901	0	0.871738	0.303472	0	0	0	0	0	0	0	0	0	2.29092	0	1.69532	0	1.21091	0	0	0	0	0.678349	0	0	1.14546	0	1.57984	0	0
K01512	acyP; acylphosphatase [EC:3.6.1.7]	0.312398	0	0	0.69025	0.515221	0.21124	0.124959	0.258844	0.181488	0	0	1.16033	0	0.151736	0	2.4248	1.0324	1.01455	0.27372	0	0	0.133885	0.127934	0	0.526613	0.681325	0	0	0	0	0	0.702151	0	0.169587	0.357108	0	0	0	0	0.202315	0.398679	0	0.490911	1.14248	0.157686	0	0	0
K01514	PRUNE, PPX1; exopolyphosphatase [EC:3.6.1.11]	0	0	0	0	0	0	0	0	0	0	0	0	0	0	0	0	0	0	0	0	0	0	0	0	0	0	0	0	0	0	0	0	0	0	0	0	0	0	0	0	0	0	0	0	0	0	0	0
K01515	nudF; ADP-ribose pyrophosphatase [EC:3.6.1.13 3.6.1.-]	0	0.717027	0.514712	0	0	0.54744	0	0	1.07108	0	0	3.16563	0	0.360001	0	0	28.5419	0	0.392729	0	1.0443	0.368927	0	0	0	0	0.636696	0	0	0	0.428431	1.61257	0.496861	0	0	0.892565	0	0	0	0	0	0	0	0	0	0	0	0
K01517	ADPRM; manganese-dependent ADP-ribose/CDP-alcohol diphosphatase [EC:3.6.1.13 3.6.1.16 3.6.1.53]	0	0	0	0	0	0	0	0	0	0	0	0	0	0	0.651572	0	0	0	0	0	0	0	0	0	0	0	0	0	0	0	0	0	0	0	0	0	0	0	0	0	0	0	0	0	0	0	0	0
K01518	NUDT2; bis(5'-nucleosidyl)-tetraphosphatase [EC:3.6.1.17]	0	0	0	0	0	0	0	0	0	0	0	0	0	0	0	0	0	0	0	0	0	0	0	0	0	0	0	0	0	0.476035	0	0	0	0.395704	0	0	0	0	0	1.28482	0.83306	0	0	0	0	0	0	0
K01519	rdgB, ITPA; XTP/dITP diphosphohydrolase [EC:3.6.1.66]	0.75868	0.657523	0.651572	0.261819	0.925292	0.749755	0	0.918754	0.261819	0	0	2.29092	0	1.63849	0.357026	4.25753	0	1.76728	0.505787	0	0	0.351076	0.371902	0.407605	1.29348	1.9934	0.693225	0.47901	0.904466	0	0.826557	1.46083	0.711077	0.333224	0.41653	1.18414	0	1.53521	0.434382	0	0.428431	0	0	1.18116	0.464134	0	0.892565	0
K01520	dut, DUT; dUTP diphosphatase [EC:3.6.1.23]	0.368927	0.693225	0.523638	0	0.833061	0.571242	0.655838	1.06215	0	0	0.261819	0	0	0.351076	0.717398	2.88894	0	1.52034	0	0.235042	0	0	0	0.443307	0	0	0	0.458183	0.496861	0	0	0.868763	0.636696	0	0	0	0	0.603969	0	0	0.327274	0	0	0.749755	0.163637	0.734878	0.618845	0.312398
K01523	hisE; phosphoribosyl-ATP pyrophosphohydrolase [EC:3.6.1.31]	0	0	0	0	0	0	0	0	0	0	0	1.79703	0	0	0	0	0	0	0	0	0.422481	0.505787	0	0.309423	0	0	0.538514	0	0	0	0	0	0	0	0	1.0086	0	0	0	0	0	0.943144	0	0.841986	0	0.571242	0	0
K01524	ppx-gppA; exopolyphosphatase / guanosine-5'-triphosphate,3'-diphosphate pyrophosphatase [EC:3.6.1.11 3.6.1.40]	0	0	3.01092	0	0	1.30612	0	0	0.728928	0	0	5.82547	0	0	0	5.37027	2.4605	0	1.29143	0	2.06182	1.23769	0.836036	1.28232	0	0	0	0	1.6929	0	0	5.12332	1.07405	0	0	2.83836	0	0	0.818185	0.841986	0	4.02844	0	3.62097	0	2.16298	0	0
K01525	apaH; bis(5'-nucleosyl)-tetraphosphatase (symmetrical) [EC:3.6.1.41]	0	0	0	0	0	0.666448	0	0	0	0	0	2.94249	0	0	0	0	0	0	0	0	0	0	0	0	0	0	0	0	1.71417	0	0	0	0	0	0	0	0	0	0	0	0	0	0	1.63339	0	0	0	0
K01529	yjjX; inosine/xanthosine triphosphatase [EC:3.6.1.73]	0	0	0	0	0	0	0	0	0	0	0	0	0	0	0.333224	0	0	0	0	0	0	0	0	0	0	0	0	0	0	0	0	0	0	0	0.523638	0	0	0	0	0	0	0	0	0	0	0	0	0
K01531	mgtA, mgtB; P-type Mg2+ transporter [EC:7.2.2.14]	0	0	0	0	0	0	0	0	0	0	0	0	0	0	0	0	0	0	0	0	0	0	0	0	0	0	0	0	0	0	0	0	0	0	0	0	0	0	0	0	0	0	0	0	0	0	0	0
K01533	copB; P-type Cu2+ transporter [EC:7.2.2.9]	0	0	0	0	0	0	0	0	0	0	0	11.3058	0	2.82943	2.21059	0	0	0	4.27242	0	0	0	0	0	0	0	0	0	0	0	0	11.6271	3.89753	0	0	0	0	5.61721	0	0	0	0	0	0	0	0	0	0
K01534	zntA; Zn2+/Cd2+-exporting ATPase [EC:7.2.2.12 7.2.2.21]	0	0	2.10645	0	0	0	0	0	0	0	0	0	0	1.48761	1.56794	0	0	0	3.0853	0	0	0	0	0	0	0	0	0	0	0	0	0	0	0.794383	0	0	0	0	0	1.47273	0	0	0	0	0	0	3.70712	3.1091
K01537	ATP2C; P-type Ca2+ transporter type 2C [EC:7.2.2.10]	0	0	0	0	0	0	0	0	0	0	0	0	0	0	0	0	10.3889	0	0	0	0	0	0	0	0	0	0	0	0	0	2.4724	0	0	0	0	0	0	0	0	0	0	0	0	0	0	0	0	0
K01546	kdpA; potassium-transporting ATPase potassium-binding subunit	0	0	0	0	0	0	0	0	0	0	0	0	0	0	0	0	0	0	0	0	0	0	0	0	0	0	0	0	0	0	0	0	0	0	0	0	0	0	0	0	0	0	0	0	0	0	0	0
K01547	kdpB; potassium-transporting ATPase ATP-binding subunit [EC:7.2.2.6]	0	0	0	0	0	0	0	0	0	0	0	0	0	0	0	0	11.3028	0	0	0	0	0	0	0	0	0	0	0	0	0	0	0	0	0	0	0	0	0	0	0	0	0	0	0	0	0	0	0
K01548	kdpC; potassium-transporting ATPase KdpC subunit	0	0	0	0	0	0	0	0	0	2.44563	0	0	0	0	0	0	1.49058	0	0	0	0	0	0	0	0	0	0	0	0	0	0	0	0	0	0	0	0	0	0	0	0	0	0	0	0	0	0	0
K01551	arsA, ASNA1, GET3; arsenite/tail-anchored protein-transporting ATPase [EC:7.3.2.7 7.3.-.-]	0.96397	0	1.31207	0	0	0	0	1.86844	0	0	0.360001	0	0	0	0	0	0	0	4.80795	0	0	0	0	0	0	0	0	0	0	0	0	5.79288	1.10678	0	0	0	0	2.10055	0	3.53665	0	0	0	0	0	0	0	0
K01552	ecfA; energy-coupling factor transport system ATP-binding protein [EC:7.-.-.-]	0	0	0	0	5.3911	0	0	0	0	0	0	0	0	0	0	0	0	0	0	0	0	0	0	0	0	0	0	0	0	0	0	0	0	0	0	0	0	0	0	0	0	0	0	0	0	0	0	0
K01554	K01554; 8-oxo-dGDP phosphatase [EC:3.6.1.58]	0	0	0	0	0	0	0	0	0	0	0	0	0	0	0	0	0	0	0	0	0	0	0	0	0	0	0	0	0	0	0	0	0	0	0	0	0	0	0	0	0	0	0	0	0	0	0	0
K01555	FAH, fahA; fumarylacetoacetase [EC:3.7.1.2]	0	0	0	0	0	0	0	0	0	0	0	0	0	0	0	0	0	0	0	0	0	0	0	0.595043	0	0	0	0	0	0	0	0	0	0	0	0	0	0	0	0	0	0	0	0	0	0	0	0
K01556	KYNU, kynU; kynureninase [EC:3.7.1.3]	0	3.04662	17.4301	0	0	0	0	0	0	0	0	0	2.49918	0	0.699176	0	0	0	0	0	2.6896	0	0	2.80085	0	0	0	1.21984	0	0	0	0	0	0	0	2.4129	0	0	0	0	0	0	0	0	0	0	0	0
K01557	FAHD1; acylpyruvate hydrolase [EC:3.7.1.5]	0	1.85058	0	0	0	0	0	0	0	0	0	0	0	0	0	0	0	0	0	0	0	0	0	0	0	0	0.987772	0	0	0	0	1.83273	0	0	0	0	0	0	0	0	0	0	0	0	0	0	0	0
K01559	oiaT; 3-oxoisoapionate-4-phosphate transcarboxylase/hydrolase [EC:3.7.1.28]	0	0	0	0	0	0	0	0	0	0	0	0	0	0	0	0	0	0	0	0	0	0	0	0	0	0	0	0	0	0	0	0	0	0	0	0	0	0	0	0	0	0	0	0	0	0	0	0
K01560	E3.8.1.2; 2-haloacid dehalogenase [EC:3.8.1.2]	0	0	0	0	0	0	0	0	0	0	0	2.56761	0	0	0.559341	0	0	0	0	0	0	0	0	0.910416	0	0	1.13356	0	0	0	0	0	0	0	0	0	0	0	0	0	0	0	0	0	0	3.43935	0	0
K01561	dehH; haloacetate dehalogenase [EC:3.8.1.3]	0	0	0	0	0	0	0	0	0	0	0	0	0	0	0	0	0	2.86513	0	0	0	0	0	0	0	0	0	0	0	0	0	0	0	0	0	0	0	0	0	0	0	0	0	0	0	3.16861	0	0
K01563	dhaA; haloalkane dehalogenase [EC:3.8.1.5]	0	0	0	0	0	0	0	0.955044	0	0	0	0	0	0	0	0	0	2.46348	0	0	1.08298	0	0	0	0	0	0	0	0	0	0	0	0	0	0	0	0	0	0	0	0	0	0	0	0	0	0	0
K01565	SGSH; N-sulfoglucosamine sulfohydrolase [EC:3.10.1.1]	0	0	0	0	0	0	0	0	0	0	0	0	0	0	23.4495	0	0	0	0	0	0	0	1.69885	0.937193	0	0	0	0	0	0	0	0	0	0	0	0	0	0	0	0	0	0	0	0	0	0	2.38612	0
K01567	pdaA; peptidoglycan-N-acetylmuramic acid deacetylase [EC:3.5.1.-]	0	0	0	0	0	0	0	0	0	0	0	0	0	0	0	0	0	0	0	0	0	0	0	0	0	0	0	0	0	0	0	0	0	0	0	0	0	0	0	0	0	0	0	0	0	0	0	0
K01571	oadA; oxaloacetate decarboxylase (Na+ extruding) subunit alpha [EC:7.2.4.2]	0	0	0	0	0	0	0	0	0	0	0	12.2609	0	0	0	0	0	0	0	0	0	0	0	0	0	0	0	0	0	0	0	0	0	0	0	6.60201	0	0	0	0	0	0	0	0	0	0	0	0
K01573	oadG; oxaloacetate decarboxylase (Na+ extruding) subunit gamma	0	0	0	0	0.511737	0	0	0	0	0	0.240993	1.59769	0	0	0	0	0	0	0	0	0	0	0	0	0	0	0	0	0	0	0	0	0	0	0	0.633721	0	0	0	0.0803308	0	0	0	0	0	0	0	0
K01574	adc; acetoacetate decarboxylase [EC:4.1.1.4]	0	0	0	0	0	0	0	0	0	0	0	0	0	0	0	0	0	0	0	0	0	0	0	0	0	0	0	0	0	0	0	0	0	0	0	0	0	0	0	0	0	0	0	0	0	0	0	0
K01575	alsD, budA, aldC; acetolactate decarboxylase [EC:4.1.1.5]	0	0	0	0	0	0	0	0	0	0	0	0	0	0	0	0	0	0	0	0	0	0	0	0	0	0	0	0	0	0	0	0	0	0	0	0	0	0	0	0	0	0	0	0	0	0	0	0
K01576	mdlC; benzoylformate decarboxylase [EC:4.1.1.7]	0	0	0	0	0	0	0	0	0	0	0	0	0	0	0	0	0	0	0	0	0	0	0	0	0	0	0	0	0	0	0	0	0	0	0	0	0	0	0	0	0	0	0	0	0	0	0	0
K01578	MLYCD; malonyl-CoA decarboxylase [EC:4.1.1.9]	0	0	0	0	1.92794	0	0	0	0	0	0	0	0	0	0	0	0	0	0	0	0	1.78759	0	0	0	0	0	0	0	0	0	0	0	0	0	0	0	0	0	0	0	0	0	0	0	0	0	0
K01579	panD; aspartate 1-decarboxylase [EC:4.1.1.11]	0	0	0	0	0	0.791408	0.27372	0	0	0	0	0	0	0	0.346946	2.58844	0	0	0.422481	0	0	0	0.160662	0	0	0	0	0.398679	0	0	0	0	0	0	0	0	0.288596	0	0.252893	0	0.389753	0	0	1.21941	0.181488	0	0.666448	0.249918
K01580	E4.1.1.15, gadB, gadA, GAD; glutamate decarboxylase [EC:4.1.1.15]	0	0	0	0	0	0	0	0	0	0	0	0	0	0	0	0	0	0	0	0	0	0	0	0	0	0	0	0	0	0	0	0	0	0	0	0	0	0	0	0	0	0	0	0	0	0	0	0
K01581	E4.1.1.17, ODC1, speC, speF; ornithine decarboxylase [EC:4.1.1.17]	0	0	0	0	0	0	0	0	0	0	0	0	0	0	0	0	0	0	0	0	0	0	0	0	0	0	0	0	0	0	0	0	0	0	0	0	0	0	0	0	0	0	0	0	0	2.53191	0	0
K01584	adiA; arginine decarboxylase [EC:4.1.1.19]	0	0	0	0	0	0	0	0	0	0	0	0	0	0	0	0	0	0	0	0	0	0	0	0	0	0	0	0	0	0	0	0	0	0	0	0	0	0	0	0	0	0	0	0	0	0	0	0
K01585	speA; arginine decarboxylase [EC:4.1.1.19]	0	0	0	0	0	11.1571	0	0	0	0	0	0	0	0	0	0	0	0	2.42778	0	0	0	0	0	0	0	0	0	0	0	0	0	0	0	0	4.62349	0	0	0	0	0	0	0	0	0	0	0	0
K01586	lysA; diaminopimelate decarboxylase [EC:4.1.1.20]	0	0	1.50487	1.74689	2.0172	2.67472	0	1.52034	0	0	0	7.86052	2.7848	0.996698	0	0	4.63539	3.50183	1.87737	0	1.59346	1.43405	2.8227	2.03207	0	0	0	0	0	0	0	5.30982	0	0	0	2.53191	0	0	0	0	0	0	0	11.8295	0.517688	1.76133	3.64288	0
K01588	purE; 5-(carboxyamino)imidazole ribonucleotide mutase [EC:5.4.99.18]	0	0	0.61587	0	0	1.11273	0	0	0.267769	0	0.568266	2.13621	0	0	0.389753	0	2.00827	0	0.368927	0	0.69025	0	0.27372	0.434382	0	0	0.969921	0	0.678349	0	0	0	0	0.252893	0	0	0.496861	0	0.34215	0	0	0	0	1.24364	0.306447	0	0	1.93175
K01589	purK; 5-(carboxyamino)imidazole ribonucleotide synthase [EC:6.3.4.18]	0	1.48761	0	0	0	1.22281	0	0	0	0	0	4.32001	0	0	0.693225	0	0	0	1.17224	0	1.86844	0	0	0.636696	0	0	0	0	0	0	0	2.46943	0	0.656923	0	1.42513	0	0	0	0.47901	0	0	0	2.65092	0	0	0	0
K01591	pyrF; orotidine-5'-phosphate decarboxylase [EC:4.1.1.23]	1.54116	0	0	0.333224	0.946119	0.595043	0.452233	0	0	0	0.499836	0	2.37829	0.738015	0.803308	0	0	1.80893	0.407605	0	0.949094	0	0.550415	0.217191	0	0	1.10678	0	0	0	0	0	0	1.07703	0	1.25852	0.449258	0	0	1.66017	0	0	0	0	0.383803	0	1.17224	0
K01593	DDC, TDC; aromatic-L-amino-acid/L-tryptophan decarboxylase [EC:4.1.1.28 4.1.1.105]	0	0	0	0	1.08298	1.85951	0	0	0	0	0	0	0	0	0	0	0	0	0	0	0	0	0	0	0	0	0	0	0	0	0	0	0	0.583142	0	0	0	0	0	0	0	0	0	0	0	0	0	0
K01595	ppc; phosphoenolpyruvate carboxylase [EC:4.1.1.31]	0	3.01092	0	0	0	2.92761	0	0	0	0	0	9.5683	0	0	0	0	0	0	2.00232	0	4.55208	0	0	0	0	8.16102	0	0	0	0	0	7.02746	0	0	0	0	0	0	0	0	0	0	0	7.64631	0	0	0	0
K01596	E4.1.1.32, pckA, PCK; phosphoenolpyruvate carboxykinase (GTP) [EC:4.1.1.32]	0	0	0	0.574217	2.39207	0	0	0	0	0	0	0	0	0	0	0	0	0	0	0	0	0	0	0	0	0	0	0	0	0	0	0	0	0	0	0	0	0	0	0	0	0	0	0	0	0	3.16861	1.31802
K01597	MVD, mvaD; diphosphomevalonate decarboxylase [EC:4.1.1.33]	0	0	0	0	0	0	0	0	0	0	0	0	2.66877	0	0	0	0	0	0	0	0	0	0.678349	0	0	2.98117	0	0	1.19306	0	0	2.37422	0	0.603969	0	0	0	0	0	0	0	0	0	0	0	0	0	0
K01598	PPCDC, coaC; phosphopantothenoylcysteine decarboxylase [EC:4.1.1.36]	0	0	0	0	0	0	0	0	0	0	0	0	0	0	0	0	0	0	0	0	0	0	0	0	0	0	0	0	0	0	0	0	0	0	0	0	0	0	0	0	0	0	0	0	0	0	0	0
K01599	hemE, UROD; uroporphyrinogen decarboxylase [EC:4.1.1.37]	0	0	0	0	1.86844	2.46645	0	0	0	0	0	4.76035	2.51136	0	0	0	0	0	0.734878	0	2.99307	0	0	1.4043	0	0	0	0	0	0	0	3.89456	0	0	0	0	0	0	0	0	0	0	0	9.12796	0	0	0	0
K01601	rbcL, cbbL; ribulose-bisphosphate carboxylase large chain [EC:4.1.1.39]	0	0	0	0	0	0	0	0	0	0	0	0	0	0	0	0	0	0	1.53224	0	0	0	0	0	0	0	0	0	0	0	0	0	0	0	0	0	0	0	0	0	0	0	0	4.4777	0	0	0	0
K01602	rbcS, cbbS; ribulose-bisphosphate carboxylase small chain [EC:4.1.1.39]	0	0	0	0	0	1.29295	0	0	0	0	0	0	0	0	0	0	0	0	0.220166	0	0	0	0	0	0	0	0	0	0	0	0	0	0	0	0	0	0	0	0	0	0	0	0	0.639672	0	0	0	0
K01604	mmdA; methylmalonyl-CoA decarboxylase subunit alpha [EC:7.2.4.3]	0	0	0	0	0	0	0	0	0	0	0	0	0	0	0	0	4.5134	0	0	0	0	0	0	0	0	0	0	0	0	0	0	0	2.06778	0	0	0	0	0	0	0	0	0	0	0	0	0	0	0
K01607	pcaC; 4-carboxymuconolactone decarboxylase [EC:4.1.1.44]	0.827423	0	0	0	0	0.699176	0	0	0	0	0	1.44298	0	0	0	3.27668	0	1.68397	0	0	0	0.163637	0.240993	0.571241	1.45191	0	0	0	0.648597	0	0	0	0	0	0	0	0	0	0	0	0.431406	1.43717	0	0	0.184463	1.87438	0	0
K01608	gcl; tartronate-semialdehyde synthase [EC:4.1.1.47]	0	0	0	0	0	0	0	0	0	0	0	0	0	0	0	0	0	0	0	0	0	0	0	0	0	0	0	0	0	0	0	0	0	0	0	0	0	0	0	0	0	0	0	0	0	0	0	0
K01609	trpC; indole-3-glycerol phosphate synthase [EC:4.1.1.48]	0	0	0	0	1.10678	0	0	1.20794	0	0	0	2.79373	0	0	0.345125	0	0	0	1.13356	0	1.22579	0.458183	1.31505	0	0	0	1.68397	0	0	0	0	1.10381	0	0	0	0	0	0	0	0	0	0	0	1.87439	0	0	0	0.782482
K01610	E4.1.1.49, pckA; phosphoenolpyruvate carboxykinase (ATP) [EC:4.1.1.49]	0	5.04255	1.9934	0	0	2.30282	0	3.36199	1.67802	0	0	6.47705	0	0	1.06139	0	0	4.98051	0	0	3.71902	0	0	0	0	0	2.52298	2.06778	0	0	0	4.03737	0	0	0	2.67174	0	3.08827	1.3567	0	0	0	0	0	0	0	0	0
K01611	speD, AMD1; S-adenosylmethionine decarboxylase [EC:4.1.1.50]	0	0	0.377852	0	0	0	0	0.809259	0.333224	0	0	0	0	0	0	0	0	2.56761	0.318348	0	0	0.943144	0	0	0	0	0	0	0	0	0	0	0.853887	0	0	0	0	0	0.934218	0	0	0	0	2.76695	0	2.57745	0	0
K01612	bsdC; vanillate/4-hydroxybenzoate decarboxylase subunit C [EC:4.1.1.- 4.1.1.61]	0	0	0	0	0	0	0	0	0	0	0	0	0	0	0	0	0	0	0	0	0	0	0	0	0	0	0	0	0	0	0	0	0	0	0	0	0	0	0	0	0	0	0	0	0	0	0	0
K01613	psd, PISD; phosphatidylserine decarboxylase [EC:4.1.1.65]	0	0	0.901491	0	1.37753	0.984797	1.50618	0.714052	0.365952	0	0	3.35902	0	0	0	0	0	2.48336	0	0	2.07075	0	0.568266	0.407605	1.45786	0	2.18084	0.401654	0	0	0	0	0.984325	0	0	0	0	0	0	0	0	0	0	2.0053	1.30612	0	0	0
K01615	gcdA; glutaconyl-CoA decarboxylase subunit alpha [EC:7.2.4.5]	0	0	0	0	0	0	0	0	0	0	0	0	0	0	0	0	0	0	0	0	0	0	0	0	3.37687	0	0	0	0	0	0	0	0	0	0	0	0	0	0	0	0	0	0	0	0	0	0	0
K01616	kgd; multifunctional 2-oxoglutarate metabolism enzyme [EC:2.2.1.5 4.1.1.71 1.2.4.2 2.3.1.61]	0	0	0	0	0	0	0	0	0	0	0	0	0	0	0	0	0	0	0	0	0	0	0	0	0	0	0	0	0	0	0	19.9875	0	0	0	0	0	0	0	0	0	0	0	0	0	0	0	0
K01617	dmpH, xylI, nahK; 2-oxo-3-hexenedioate decarboxylase [EC:4.1.1.77]	0	0	0	0	0	0	0	0	0	0	0	0	0	0	0	0	0	0	0	0	0	0	0	0	0	0	0	0	0	0	0	0	0	0	0	0	0	0	0	0	0	0	0	0	0	0	0	0
K01619	deoC, DERA; deoxyribose-phosphate aldolase [EC:4.1.2.4]	0	0.767606	0.761655	0	0	0	0	0	0	1.37455	0.458183	3.95704	0	0	0.288596	0	3.51671	0	0.663473	0	0	0	0.327274	0	0	0	1.13356	3.00199	0	1.02645	0	2.62371	0	1.5107	0	0	0	1.58579	0	0	0	0	0	0	0	0	0	0
K01620	ltaE; threonine aldolase [EC:4.1.2.48]	0	1.85356	1.3567	0	1.77323	0	0	0	0	0	0	4.33787	0	0.770581	0.583142	0	0	0	0	0	0	1.27339	0.574217	0.833061	0	3.02282	0	1.06513	1.51736	0	0	0	0	0	0	1.46976	0.946119	0	0	0.461159	0	0	0	0	0	0	0	1.55901
K01621	xfp, xpk; xylulose-5-phosphate/fructose-6-phosphate phosphoketolase [EC:4.1.2.9 4.1.2.22]	0	0	0	0	0	0	0	0	0	0	0	0	0	0	0	0	0	0	2.04992	0	5.30481	0	0	0	0	0	0	0	0	0	0	0	0	0	0	0	0	0	0	0	0	0	0	0	0	0	0	0
K01622	K01622; fructose 1,6-bisphosphate aldolase/phosphatase [EC:4.1.2.13 3.1.3.11]	0	0	0	0	0	0	0	0.830085	0	0	0	0	0	0	0	0	0	3.48695	0	0	0	0	0	0	0	0	0	0	0	0	0	0	0	0	0	0	0	0	0	0	0	0	0	0	0	0	0	0
K01623	ALDO; fructose-bisphosphate aldolase, class I [EC:4.1.2.13]	0	0	0	0	0	0	0	0	0	0	0	0	0	0.589093	0	0	2.85621	0	1.16331	0	0	3.08668	0	0	0	0	0	0	0	0	0	0	0	0	0	0	0	0	0	0	0	0	0	3.35307	0	0	0	0
K01624	FBA, fbaA; fructose-bisphosphate aldolase, class II [EC:4.1.2.13]	0	0	0	0	0	1.98149	1.16033	0	2.17191	1.40133	1.80893	4.91506	0	0	0.502812	0	2.90381	4.83473	1.12761	0	0	0	0.722978	0	2.61819	3.89456	1.80318	0	1.62298	0	0	0	0	0	0	0	0	1.64827	0	0.535539	0	0	0	5.29589	1.3538	0	1.3567	1.95023
K01625	eda; 2-dehydro-3-deoxyphosphogluconate aldolase / (4S)-4-hydroxy-2-oxoglutarate aldolase [EC:4.1.2.14 4.1.3.42]	0	0	0	0	0	0	0	0	0	0	0	2.95439	0	0	0.276695	0	0	0	0	0	0	0.574217	0	0.526613	0	1.63934	0	0	0	0	0	0	0	0	0	1.0919	0	1.19604	0	0	0	0	0	0	0	0	0	0.975871
K01626	E2.5.1.54, aroF, aroG, aroH; 3-deoxy-7-phosphoheptulonate synthase [EC:2.5.1.54]	0	0	0	0	2.55274	0	0	0	0	0	0	10.8982	0	0	0	0	0	0	0	0	2.85068	1.08595	0	0	0	2.9953	0	0	1.16033	0	0	0	0	0	0	6.64961	0	0	0	0	0	0	0	4.08497	0	3.1091	0	0
K01627	kdsA; 2-dehydro-3-deoxyphosphooctonate aldolase (KDO 8-P synthase) [EC:2.5.1.55]	0	0	1.13951	0	1.11571	0.922317	0.630746	0.904466	0.595043	0	0	3.43935	0	0	0	0	0	0	0	0	1.29124	0	1.26744	0.470084	1.85356	0	0	1.42837	0	0	0	0	0	0	0	1.57389	0.69025	0	6.55355	0	0	0	0	1.08595	0.800333	0	1.32992	0
K01628	fucA; L-fuculose-phosphate aldolase [EC:4.1.2.17]	0	0	0.743804	0.255869	0	0	0	0	0	0	0	0	0	0.368927	0	0	1.88034	0	0	0	0	0.797358	0	0	0	0	0	0	0	0	0	0	0.657523	0.520663	0	0	0	0	0.505787	0	0	0	0	0	0	0	1.38669	0
K01629	rhaD; rhamnulose-1-phosphate aldolase [EC:4.1.2.19]	0	0	0	0	0	0	0	0	0	0	0	0	0	0	0	0	0	0	0	0	0	0	0	0	0	0	0	0	0	0	0	0	0	0	0	0	0	0	0	0	0	0	0	0	0	0	0	0
K01631	dgoA; 2-dehydro-3-deoxyphosphogalactonate aldolase [EC:4.1.2.21]	0	0	0	0	0	0	0	0	0	0	0	0	0	0	0	0	0	0	0	0	0	0	0	0.285621	0	0	0	0	0	0	0	0	0	0	0	0	0	0	0	0	0	0	0	0	0	0	0	0
K01633	folB; 7,8-dihydroneopterin aldolase/epimerase/oxygenase [EC:4.1.2.25 5.1.99.8 1.13.11.81]	0	0	0	0	0	0.458183	0	0	0	0.624795	0	1.48166	0	0.238017	0.223141	0	0	0	0	0	0.574217	0	0	0.538514	0	0	0	0.437357	0	0	0	0	0	0	0	0	0	0	0.267769	0	0	3.76365	0	0.666448	0	0	0.476035	0
K01634	SGPL1, DPL1; sphinganine-1-phosphate aldolase [EC:4.1.2.27]	0	0	0	0	0	0	0	1.80263	0	0	0	0	0	0	0	0	0	3.91538	0	0	0	0	0	0	0	0	0	0	0	0	0	0	0	0	0	0	0	0	0	0	0	0	0	0	0	0	0	0
K01635	lacD; tagatose 1,6-diphosphate aldolase [EC:4.1.2.40]	0	0	0	0	0	0	0	0	0	0	0	0	0	0	0	0	0	0	0	0	0	0	0	0	0	0	0	0	0	0	0	0	0	0	0	0	0	0	0	0	0	0	0	0	0	0	0	0
K01636	K01636; ribulose 1-phosphate aldolase [EC:4.1.2.-]	0	0	0	0	0	0	0	0	0	0	0	0	0	0	0	0	0	0	0	0	0	0	0	0	0	0	0	0	0	0	0	0	0	0	0	0	0	0	0	0	0	0	0	0	0	0	0	0
K01637	E4.1.3.1, aceA; isocitrate lyase [EC:4.1.3.1]	0	1.62744	0	0	0	1.73455	0	2.01422	0	0	0	23.1561	0	0	0	0	0	4.04332	0	0	6.14977	0	0	0	0	0	0	0	0	0	0	0	0	0	0	0	0	0	0	0	0	0	0	0	0	0	0	0
K01638	aceB, glcB; malate synthase [EC:2.3.3.9]	0	0	0	0	0	11.7929	0	0	0	0	0	0	0	0	0	0	0	5.44762	0	0	0	0	0	0	0	0	0	0	0	0	0	0	0	0	0	0	0	0	0	0	0	0	0	0	0	0	0	0
K01639	E4.1.3.3, nanA, NPL; N-acetylneuraminate lyase [EC:4.1.3.3]	0	0	0	0	0	0	0	0	0	0	0	0	0	0	0	0	0	0	0	0	0	0	0	0	0	0	0	0	0	0	0	0	0	0	0	0	0	0	0	0	0	0	0	0	0	0	0	0
K01640	HMGCL, hmgL; hydroxymethylglutaryl-CoA lyase [EC:4.1.3.4]	0	0	1.13653	0	0	0	0	0	0	0	0	4.30514	1.73975	0	0	0	0	6.93523	0	0	3.39174	0	0	0	0	0	0	0	0	0	0	0	0	0	0	1.49951	0	0	0	0	0	0	0	0	0	0	0	0
K01641	HMGCS; hydroxymethylglutaryl-CoA synthase [EC:2.3.3.10]	0	1.74348	0	0	0	0	0	0	0	0	0	0	0	0	0	0	0	0	0	0	0	0	0	0	0	0	0	0	0	0	0	0	0	0	0	0	0	0	0	0	0	0	0	0	0	0	0	0
K01643	citF; citrate lyase subunit alpha / citrate CoA-transferase [EC:2.8.3.10]	0	0	0	0	0	0	0	0	0	0	2.39207	0	0	0	0	0	0	0	0	0	0	0	0.940168	0	0	0	2.90679	0	0	0	0	0	1.72563	0	0	0	0	0	2.04695	0	0	0	0	0	0	0	0	0
K01644	citE; citrate lyase subunit beta / citryl-CoA lyase [EC:4.1.3.34]	0	0	0	0	0	0	0	0	0	0	0	0	0	0	0	0	0	0	0	0	2.78183	0.75868	7.63441	0	0	0	1.22579	1.37983	0	0	0	0	1.43703	0	0	0	0	0	1.17521	0	0	0	0	0	0	1.36562	0	0
K01646	citD; citrate lyase subunit gamma (acyl carrier protein)	0	0	0	0	0	0	0	0	0	0	0.324299	0	0	0	0	0	0	0	0	0	0	0	0	0	0	0	0	0	0	0	0	0	0.238017	0	0	0	0	0	0	0	0	0	0	0	0	0	0	0
K01647	CS, gltA; citrate synthase [EC:2.3.3.1]	0	0	0	0	3.64167	1.60364	0	0	1.97613	0	0	6.37886	0	0	0	0	0	0	0	0	2.54976	0	0	0	0	0	0	0	0	0	0	3.18943	0	0	0	0	0	0	0	0	0	0	0	3.76662	0	2.87108	2.16893	1.12463
K01648	ACLY; ATP citrate (pro-S)-lyase [EC:2.3.3.8]	0	0	0	0	0	0	0	0	0	0	0	0	0	0	0	0	0	0	0	0	0	0	0	0	0	0	0	0	0	0	0	0	0	0	0	0	0	0	0	0	0	0	0	0	0	0	0	0
K01649	leuA, IMS; 2-isopropylmalate synthase [EC:2.3.3.13]	0	0	0	0	5.58448	2.48133	0	2.7372	1.63934	0	1.19306	0	0	2.72232	0.990747	0	0	11.7283	2.56761	0	3.75191	1.29422	0.737854	0	6.56631	6.45919	0	0	0	0	0	9.21257	0	1.48502	0	3.57621	1.52034	3.94811	0	0.984797	0	0	0	0	0.978846	0	3.21026	1.05323
K01652	E2.2.1.6L, ilvB, ilvG, ilvI; acetolactate synthase I/II/III large subunit [EC:2.2.1.6]	0	0	0	0	8.44961	4.77225	1.4728	2.39207	1.45786	0	1.321	8.32466	0	1.72563	2.3532	0	0	7.39936	2.14513	0	2.16596	0	0	3.98976	4.55803	4.89721	4.68894	0	1.95472	0	0	4.83175	1.87736	1.47868	0	7.33391	1.88629	6.50873	0	1.29124	0	0	0	9.46119	1.20794	0	6.29853	0
K01653	E2.2.1.6S, ilvH, ilvN; acetolactate synthase I/III small subunit [EC:2.2.1.6]	0	0	0	0	2.22678	1.47868	0.630997	0.502812	0.34215	0	0.255869	2.53786	0	0.398679	0	0	0	1.97554	0.446282	0	0	0.428431	0.470084	0	2.54381	1.82083	0.75273	0	0.740829	0	0	1.89224	0.642647	0.300497	0	1.20199	0	0	0	0.267769	0	0	0	1.49653	0.175538	1.12166	0	0.420848
K01654	neuB, nnaB; N-acetylneuraminate synthase [EC:2.5.1.56]	0	0	0	0	0	0	0	0	0	0	0	0	0	0	0	0	0	0	0	0	0	0	0	0	0	0	0	0	0	0	0	0	0	0	0	0	0	0	0	0	0	0	0	0	0	0	0	0
K01655	LYS21, LYS20; homocitrate synthase [EC:2.3.3.14]	0	0	0	0	0	0	0	0	0	0	0	0	0	0	0	0	0	0	0	0	0	0	0	0	0	0	0	0	0	0	0	0	0	0	0	0	0	0	0	0	0	0	0	0	0	0	0	0
K01657	trpE; anthranilate synthase component I [EC:4.1.3.27]	0	0	1.72563	0	2.14513	9.34515	0.666448	1.48463	0	0	0	7.47374	0	1.3448	0.916367	0	0	7.39936	1.4281	0	4.70092	2.10126	1.26447	1.36562	0	5.25721	2.04397	0	0	0	0	0	0	0	0	0	1.36265	0	0	0	0	0	0	5.31969	1.21984	0	0	0
K01658	trpG; anthranilate synthase component II [EC:4.1.3.27]	0	1.18711	1.64827	0.779506	0.922317	1.92794	0	1.77621	0	0.755705	0	4.72464	0	0.499836	0.243968	6.17952	0	7.16135	0.803308	0	0	1.321	0.633721	2.87739	2.92166	0	1.56496	0.651572	0	0	0	3.64762	0	0	0	0	0.96992	0	0	0	0	0	0	0	0.458183	0	0.699176	0
K01659	prpC; 2-methylcitrate synthase [EC:2.3.3.5]	0	1.56496	0	0	0	1.44596	0	0	0	0	0	0	0	0	0	0	0	3.7577	0.642647	0	0	0	0	0	0	0	0	0	1.79406	0	0	3.58514	0	0.708102	0	0	0	0	0	0	0	0	0	0	0	0	0	0
K01661	menB; naphthoate synthase [EC:4.1.3.36]	0	4.80795	0	0	0	1.3924	0	0	0	0	0	0	0	0	1.26774	0	0	0	0.592068	0	0	0	0	0	0	0	0	0	0	0	0	2.09753	0	0	0	0	0	0	0	0	0	0	0	0	0	0	0	0.657523
K01662	dxs; 1-deoxy-D-xylulose-5-phosphate synthase [EC:2.2.1.7]	0	0	1.90116	0.987772	3.15075	4.40927	0	0	1.88331	0	0	0	0	1.27339	0	0	0	0	1.86844	0	0	0	1.56496	3.43935	3.43042	0	4.67108	0	0	0	0	4.88828	0	0	0	3.89158	2.87703	0	0	0	0	0	0	15.7151	0	0	3.48992	0
K01663	HIS7; imidazole glycerol-phosphate synthase [EC:4.3.2.10]	0	0	0	2.83836	5.2572	0	0	0	3.04662	0	0	0	0	0	0	0	0	8.2949	0	0	0	0	0	0	0	0	0	0	0	0	0	0	0	0	0	0	0	0	0	0	0	0	0	0	0	0	0	0
K01664	pabA; para-aminobenzoate synthetase component II [EC:2.6.1.85]	0	0	0	0	0	0	0	0	0	0	0	0	0	0	0	0	0	0	0	0	0	0	0	0	0	0	0	0	0	0	0	0	0	0	0	0	0	0	0	0	0	0	0	0	0	0	0	0
K01665	pabB; para-aminobenzoate synthetase component I [EC:2.6.1.85]	0	0	0	0	0	0	0	0	0	0	0	6.32829	0	0	0	0	0	5.5458	1.14248	0	2.01422	0	0	0	0	0	0	0	0	0	0	0	0	0	0	0	0	0	0	0	0	0	0	0	0	0	0	0
K01666	mhpE; 4-hydroxy 2-oxovalerate aldolase [EC:4.1.3.39]	0	0	0	0	0	0	0	0	0	0	0	0	0	0	0	0	0	0	0	0	0	0	0	0	0	0	0	0	0	0	0	0	0	0	0	0	0	0	0	0	0	0	0	0	0	2.7134	2.09158	0
K01667	tnaA; tryptophanase [EC:4.1.99.1]	0	1.49356	0	0	0	0	0	0	0	0	0	0	0	1.16033	0	0	4.29919	0	0	0	0	0	0	0	0	0	0	0	0	0	1.25554	0	0	0	0	0	0	0	1.73158	0	0	0	0	0	0	0	0	0
K01668	E4.1.99.2; tyrosine phenol-lyase [EC:4.1.99.2]	0	0	0	0	0	0	0	0	0	0	0	0	0	0	0	0	0	0	0	0	0	0	0	0	0	0	0	0	0	0	0	3.80233	0	0	0	0	0	0	0	0	0	0	0	0	0	0	0	0
K01669	phr, PHR1; deoxyribodipyrimidine photo-lyase [EC:4.1.99.3]	0	2.65389	0	0	0	1.44298	0	0	0	0	0	5.05787	2.52596	0	0.693225	0	0	0	1.16628	0	1.7405	0.984797	0	0	0	0	1.82678	0	0	0	0	0	0	0	0	2.25224	0	0	0	0	0	0	0	0	0	2.45753	0	0
K01673	cynT, can; carbonic anhydrase [EC:4.2.1.1]	0	0.916367	0.428431	0	1.05918	0	0	0	0	0	0	0	7.53712	0	0.455208	0	0	0	0	0	0.931243	0.550415	0.291571	1.27934	0	0	1.90711	0	0	0	0	0	0	0	0	1.21984	0	0	0	0	0	2.72872	0	0	0	0	0	0
K01674	cah; carbonic anhydrase [EC:4.2.1.1]	0	0	0	0	0	0	0	0	0	0	0	0	0	0	0	0	0	0	0	0	0	0	0	0	0	0	0	0	0	0	0	0	0	0	0	0	0	0	0	0	0	0	0	0	0	0	0	0
K01676	E4.2.1.2A, fumA, fumB; fumarate hydratase, class I [EC:4.2.1.2]	0	0	0	0	3.78745	0	0	0	0	0	0	10.4728	0	0	0	0	0	5.50713	0	0	0	0	0	0	0	0	2.62414	2.0172	0	0	0	0	0	0	0	5.38514	0	0	0	0	0	0	0	0	0	0	0	0
K01677	E4.2.1.2AA, fumA; fumarate hydratase subunit alpha [EC:4.2.1.2]	0	0	0	0	0	0	0.476035	0	0	0	0	0	0	0	0	0	0	0	0	0	0	0	0	0	0	0	0	0	0	0	0	0	0.913391	0	0	0	0.711077	0	1.69125	0	0	0	0	0	0	0	0	0
K01678	E4.2.1.2AB, fumB; fumarate hydratase subunit beta [EC:4.2.1.2]	0	0	0	0	0	0	0.21124	0	0	0	0	0	0	0.434382	0	0	0	0	0	0	0	0	0	0	0	0	0	0	0	0	0	0	0	0	0	0	0.6843	0	0	0	0	0	0	0	0.362976	0	0	0
K01679	E4.2.1.2B, fumC, FH; fumarate hydratase, class II [EC:4.2.1.2]	0	0	0	0	0	0	0	0	0	0	1.55013	0	0	0	0	0	0	4.07605	0	0	0	0	0	2.0816	0	5.7868	0	0	0	0	0	3.02504	0	0	0	0	0	0	0	0	0	0	0	2.66877	0	0	0	10.3342
K01682	acnB; aconitate hydratase 2 / 2-methylisocitrate dehydratase [EC:4.2.1.3 4.2.1.99]	0	0	0	0	0	0	0	0	0	0	0	17.9465	0	0	0	0	0	8.62813	2.50607	0	12.7101	0	0	0	0	0	3.88563	0	0	0	0	0	0	0	0	4.91208	0	0	0	0	0	0	0	0	0	0	0	0
K01683	araD; D-arabinonate dehydratase [EC:4.2.1.5]	0	0	0	0	0	0	0	0	0	0	0	0	0	0	0.734878	0	0	0	0	0	0	0	0	0	0	0	0	0	0	0	0	0	0	0	0	0	0	0	0	0	0	0	0	0	0	0	0	0
K01684	dgoD; galactonate dehydratase [EC:4.2.1.6]	0	0	0	0	0	0	0	0	0	0	0	0	0	0	0	0	0	0	0	0	0	0	0	0	0	2.58546	0	0	0	0	0	0	0	0	0	0	0	0	0	0.495255	0	0	0	0	0	0	0	0
K01685	uxaA; altronate hydrolase [EC:4.2.1.7]	0	0	0	0	0	0	0	0	0	0	0	0	0	0	0	0	0	0	0	0	0	0	0	0	0	0	0	0	0	0	0	0	0	0	0	0	0	0	0	0	0	0	0	0	0	0	0	0
K01686	uxuA; mannonate dehydratase [EC:4.2.1.8]	0	0	0	0	0	0	0	0	0	0	0	0	0	0	1.18116	0	0	0	0	0	0	0	1.84463	0	0	0	0	0	0	0	0	3.40067	0	0	0	0	0	0	0	0	0	0	0	0	0	0	0	0.809259
K01687	ilvD; dihydroxy-acid dehydratase [EC:4.2.1.9]	0	0	2.00232	0	8.39308	7.01853	0	1.45191	0	0	0	0	0	0	0	0	0	6.30746	2.03207	0	2.92166	2.52001	0	0	3.37092	12.6894	5.34349	0	2.46943	0	0	6.39672	4.09092	0	0	0	0	7.36664	0	0	0	0	0	20.4111	1.58892	0	4.03142	0
K01689	ENO, eno; enolase [EC:4.2.1.11]	0	0	1.31207	1.04728	0	0	1.74943	1.55009	0	2.23479	0	5.77787	0	1.24959	1.30314	0	0	4.37357	1.14248	0.773556	2.08265	0.972896	1.28232	2.93059	0	6.19738	0	0	0	0	0	6.05457	3.72832	0	1.10976	3.24299	0	0	0	1.61852	1.19009	0	0	0	0	0	2.48728	0
K01690	edd; phosphogluconate dehydratase [EC:4.2.1.12]	0	0	0	0	0	0	0	0	0	0	0	10.2794	0	0	0	0	0	0	0	0	3.4691	0	0	2.51703	0	0	0	0	0	0	0	0	0	0	0	0	0	0	0	0	0	0	0	0	0	0	0	0
K01692	paaF, echA; enoyl-CoA hydratase [EC:4.2.1.17]	0	0	0	0	0	0	0	0	0	0	0	0	0	0	0	0	0	0	0	0	0	1.77095	0	0	0	0	0	0	0	0	0	0	0	0	0	0	0	0	0	0	0	0	0	0	0	1.55901	0	0
K01693	hisB; imidazoleglycerol-phosphate dehydratase [EC:4.2.1.19]	0.800333	0	0	0	0.871738	0	0	0	0	0	0	2.86218	0	0	0	0	2.30877	0	0.642647	0	0.907441	0.446282	0	0.422481	0	0	0.782482	0	0	0	0	0	0	0	0	0	0	0	0	0	0	0	0	2.0886	0	1.81191	1.18711	0.541489
K01695	trpA; tryptophan synthase alpha chain [EC:4.2.1.20]	0	1.57091	0	0	1.24959	1.3329	0.324299	0.96397	0	0	0	3.75175	0	0.541489	0	0	0	2.29092	0.636696	0	0.737854	0.839011	0.354051	0.877689	0	0	0.999673	1.4162	0.946119	0	0	1.78215	0	0.654548	0	1.39538	0	0	0	1.43405	0	0	0	2.31472	0.705126	0	0	0
K01696	trpB; tryptophan synthase beta chain [EC:4.2.1.20]	2.09158	0	0	0	1.82976	2.93952	0.702151	0	0	0	0	11.1154	0	0	0.630746	0	0	4.54018	1.15438	0	1.64232	1.11981	2.22844	0	0	0	2.0529	1.60364	1.9934	0	1.07405	2.51108	1.31207	0	0	0	0.904466	3.62395	0	0.779507	0	0	0	6.03374	2.24926	0	1.99637	1.27415
K01697	CBS; cystathionine beta-synthase [EC:4.2.1.22]	0	1.61852	0	0	0	0	0	0	0	0	0	0	2.96629	0	0.996698	0	0	0	0	0	0	0	0	0	0	0	0	0	0	0	0	0	0	0	0	0	0	0	0	0	0	0	0	0	0	0	0	0
K01698	hemB, ALAD; porphobilinogen synthase [EC:4.2.1.24]	0	0	0	0	0	1.3805	0.968645	1.6572	0	0	0	5.68266	0	0	0.678349	0	0	5.14415	0.975871	0	1.41918	0.580167	0	1.14248	0	0	0	0	0	0	0	0	0	0	0	0	0	0	0	0	0	0	0	3.30844	0.612895	0	0	0
K01699	pduC; propanediol dehydratase large subunit [EC:4.2.1.28]	0	0	0	0	0	0	0	0	0	0	0	0	0	0	0	0	0	0	0	0	0	0	0	0	0	0	0	0	0	0	0	0	0	0	0	0	0	0	0	0	0	0	0	0	0	0	0	0
K01703	leuC, IPMI-L; 3-isopropylmalate/(R)-2-methylmalate dehydratase large subunit [EC:4.2.1.33 4.2.1.35]	0	0	1.52926	0	4.29621	0	0.78803	0	0	0	0	7.63441	0	1.16331	0	0	0	4.76088	1.10976	0	3.57621	2.52596	4.80795	1.81488	0	0	0	0	1.88034	0	0	3.71605	0	0.844961	0	2.76993	0	4.09092	0	0.639672	0	0	0	0	0.89554	1.7762	0	1.4043
K01704	leuD, IPMI-S; 3-isopropylmalate/(R)-2-methylmalate dehydratase small subunit [EC:4.2.1.33 4.2.1.35]	0	0	1.6279	0	1.61852	0.580167	0.250242	0	0	0	0	2.8086	0	0	0.386778	0	0	4.21808	0.687275	0	2.35637	0	0	0.258844	0	2.27083	1.99934	0	0.919342	0	0	1.58579	0.598019	0.264794	0	1.06215	0	1.35372	0	0	0	2.7491	0	1.27934	0.27967	1.25852	0.95802	0.767606
K01706	gudD; glucarate dehydratase [EC:4.2.1.40]	0	0	0	0	0	0	0	0	0	0	0	0	0	0	0.809259	0	0	0	0	0	0	0	0	0	0	0	0	0	0	0	0	0	0	0	0	0	0	0	0	0	0	0	0	0	0	0	0	0
K01707	kdgD; 5-dehydro-4-deoxyglucarate dehydratase [EC:4.2.1.41]	0	0	0	0	0	0	0	0	0	0	0	0	0	0	0	0	0	0	0	0	0	0	0	0	0	0	0	0	0	0	0	0	0	0	0	0	0	0	0	0	0	0	0	0	0	0	0	0
K01708	garD; galactarate dehydratase [EC:4.2.1.42]	0	0	0	0	0	0	0	0	0	0	0	0	0	0	0	0	0	0	0	0	0	0	0	0	0	0	0	0	0	0	0	0	0	0	0	0	0	0	0	0	0	0	0	0	0	0	0	0
K01709	rfbG; CDP-glucose 4,6-dehydratase [EC:4.2.1.45]	0	0	0	0	0	0	0	0	0	0	0	0	0	0.943144	0	0	0	0	0	0	0	0	0	0	0	0	0	0	0	0	0	0	0	0	0	0	0	0	0	0	0	0	0	0	0	0	0	0
K01710	rfbB, rmlB, rffG; dTDP-glucose 4,6-dehydratase [EC:4.2.1.46]	0	0	0	0	0	0	0	1.34777	0	0	0	0	6.65853	0	0.598019	0	0	4.19803	1.21686	0	1.66017	1.24662	1.37455	0	0	0	0	5.42382	0	0	0	3.26084	0	0	0	0	0	0	1.85951	0	0	0	0.824135	0	0.800333	0	1.63339	0
K01711	gmd, GMDS; GDPmannose 4,6-dehydratase [EC:4.2.1.47]	0	0	0	0	1.89521	0	0	1.48761	0	0	0	0	0	0	0	0	0	3.56728	0.883639	0	0	0	0	0	0	0	0	0	0	0	0	0	0	0	0	0	0	0	0	0	0	0	0	2.90381	0	0	0.952069	1.32695
K01712	hutU, UROC1; urocanate hydratase [EC:4.2.1.49]	0	0	0	0	0	0	0	0	0	0	0	0	0	4.58235	0	18.006	0	0	0	0	0	0	0	0	0	0	0	7.13457	0	0	0	0	0	0	0	0	0	0	0	0	0	0	0	0	0	0	0	0
K01713	pheC; cyclohexadienyl dehydratase [EC:4.2.1.51 4.2.1.91]	0	0	1.35075	0	0	0	0	0	0	0	0	0	0	0	0	0	0	0	0	0	0	0	0	0	0	0	0	0	0	0	0	0	0	0	0	0	0	0	0	0	0	0	0	0	0	0	0	0
K01714	dapA; 4-hydroxy-tetrahydrodipicolinate synthase [EC:4.3.3.7]	1.78111	1.47571	0.987772	0	1.21091	2.33852	0	0.886615	1.14205	0	1.03835	4.84068	0	0	3.03601	7.17027	0	3.1448	0.711077	0	1.13356	0	0.443307	0.544465	0	0	0.952069	0	0.95802	0	0	0	0	0.513171	0	3.67737	1.97257	1.88629	0	0.499836	0	0	0	2.22546	0	0	1.34182	0
K01715	crt; enoyl-CoA hydratase [EC:4.2.1.17]	0	0	0	0	0.978846	0	0	1.77918	0	0	0	3.75472	0	0.556365	0	0	0	2.69555	0	0	0	0	0	0	0	0	1.12761	0	0	0	0	0	0	0	0	0	0	0	0	0	0	0	0	0	0	0	0	0
K01716	fabA; 3-hydroxyacyl-[acyl-carrier protein] dehydratase / trans-2-decenoyl-[acyl-carrier protein] isomerase [EC:4.2.1.59 5.3.3.14]	0	0	0	0	0	0.960995	0	0.443307	0	0	0	2.08563	0	0	0	0	0	1.91604	0	0	0.654548	0.455208	0	0.580167	0	0	0	0	0	0	0	0	0	0	0	1.17819	0	0	0	0	0	2.02612	0	1.48166	0	1.3448	0	0
K01719	hemD, UROS; uroporphyrinogen-III synthase [EC:4.2.1.75]	0	0	0	0	0	0.892565	0	0	0	0	0	0	1.3686	0	0	0	0	0	0.657523	0	0.99491	0	0.404629	0.55339	0	0	0	2.14811	0	0	0	0	0	0	0	0	0	0	0.413555	0	0	0	0	1.95174	0	0	0	0
K01720	prpD; 2-methylcitrate dehydratase [EC:4.2.1.79]	0	0	0	0	0	0	0	0	0	0	0	8.03606	0	0	0	0	0	0	0	0	0	0	0	0	0	0	0	0	0	0	0	0	0	0	0	0	0	0	0	0	0	0	0	0	0	0	0	0
K01721	nthA; nitrile hydratase subunit alpha [EC:4.2.1.84]	0	0	0	0	0	0	0	0	0	0	0	0	0	0	0	0	0	0	0.425456	0	0	0.401654	0	0	0	0	0	0	0	0	0	0	0	0	0	0	0	0	0	0	0	1.97257	0	0	0	0	0	0
K01724	PCBD, phhB; 4a-hydroxytetrahydrobiopterin dehydratase [EC:4.2.1.96]	0	0.55339	0	0	0	0.598018	0	0	0	0	0	0	0.923397	0	0.181488	0	0	0	0.562316	0	0.557853	0.124959	0.133885	0.151736	0	1.8984	0	0	0.571242	0	0	0.874714	0	0	0	0.699176	0	0	0	0	0	0.928268	0	10.4356	0	1.41323	0	0.303472
K01725	cynS; cyanate lyase [EC:4.2.1.104]	0	0	0	0	0	0	0	0	0	0	0	0	0	0	0	0	0	0	0.428431	0	0	0	0	0	0	0	0	0	0	0	0	0	0	0	0	0	0	0	0	0	0	0	0	0	0	0	0	0
K01726	GAMMACA; gamma-carbonic anhydrase [EC:4.2.1.-]	0	1.61834	0	0	0	0	0	0	0	0	0	3.4334	1.67802	0.398679	0.175538	3.90943	0	0	0	0	1.43406	0.386778	0	0	0	2.92927	0	0	0.702151	0	0	1.31802	0	0.701562	0	2.95439	0	1.23769	0	0	0	0	0	0	0	0	0	0
K01728	pel; pectate lyase [EC:4.2.2.2]	0	0	0	0	0	0	0	0	0	0	0	0	0	0	0	0	0	0	0	0	0	0	0	0	0	0	0	0	0	0	0	0	0	0	0	0	0	0	0	0	0	0	0	0	0	0	0	0
K01729	algL; poly(beta-D-mannuronate) lyase [EC:4.2.2.3]	0	0	0	0	0	0	0	0	0	0	0	0	0	0	0	0	0	0	0	0	0	0	0	0	0	0	0	0	0	0	0	0	0	0	0	0	0	0	0	0	0	0	0	0	0	0	0	0
K01730	ogl; oligogalacturonide lyase [EC:4.2.2.6]	0	0	0	0	0	0	0	0	0	0	0	0	0	0	0	0	0	0	0	0	0	0	0	0	0	0	0	0	0	0	0	0	0	0	0	0	0	0	0	0	0	0	0	0	0	0	0	0
K01733	thrC; threonine synthase [EC:4.2.3.1]	0	0	4.5015	0	2.55571	0.88959	0	0	0	1.35296	1.22876	7.08102	0	1.0681	0	0	6.08729	5.01026	2.25522	0	2.1124	0	0	0	0	11.2529	0	0	1.90116	0	2.13067	0	1.82381	1.07108	0	2.80563	0	0	0	0	0	0	0	3.44233	1.19604	0	0	0.892565
K01734	mgsA; methylglyoxal synthase [EC:4.2.3.3]	0.336199	0.875574	0	0	0	0	0	0	0	0	0	2.14811	0	0	1.93216	8.76201	0	0	0	0	0	0	0.288596	0	0	0	0	0	0.651572	0	0	0	0	0.184463	0	0	0	0	0	0	0	0	0	0	0	0	0	0
K01735	aroB; 3-dehydroquinate synthase [EC:4.2.3.4]	0	0	0	0.464134	0	1.09785	0	1.13058	0	0	0.976063	4.19506	0	0.797358	0.816369	0	0	3.32629	0.939507	0	1.48166	1.47571	0	0	2.38315	3.09125	0	0	1.98447	0	0	2.09158	0	0	0	2.42183	0	1.72563	0	0	0	0	0	0	0	0	4.32001	0.987772
K01736	aroC; chorismate synthase [EC:4.2.3.5]	0	2.39207	1.64827	0	1.47868	0	0	0	0.847937	0	0.642647	7.42867	2.68067	1.41025	1.22633	0	0	0	0.675374	0	2.78778	0	0	2.98712	2.38612	0	1.82083	0	1.60662	0	0	2.7253	0	0.764631	0	2.29389	0	2.65389	0	0	0	0	0	0	0.969921	0	1.7643	0
K01737	queD, ptpS, PTS; 6-pyruvoyltetrahydropterin/6-carboxytetrahydropterin synthase [EC:4.2.3.12 4.1.2.50]	0.261819	0.541489	0.360001	0.0624795	0.517688	1.14546	0.169587	0.458183	6.82045	0	0.163637	0	0.898515	0	0.181488	2.50811	0	1.05323	0.609919	0	0.910417	0.544465	0	0	1.78513	0	0.592068	1.52331	0.865865	0	0	0.6843	0	0.592068	0	1.50843	0	0	0	0	0	0	0	0.960995	0.229092	0.87396	0.526613	0
K01738	cysK; cysteine synthase [EC:2.5.1.47]	0	0	0	0	1.43703	0	0	0.987772	0	2.19571	0	0	0	0.458183	0	0	0	4.92851	2.42778	0	0	1.3448	0.470084	0	0	0	1.57686	0	1.13951	0	0	0	0	0	0	0	1.0205	0	0	0	0	0	0	0	0	1.64827	1.62744	0
K01739	metB; cystathionine gamma-synthase [EC:2.5.1.48]	0	0	0	0	0	0	0	0	0	0	0	0	0	0	0	0	0	0	0	0	0	0	0	0	0	0	0	0	0	0	0	0	0	0	0	0	0	0	0	0	0	0	0	0	0	0	0	0
K01740	metY; O-acetylhomoserine (thiol)-lyase [EC:2.5.1.49]	0	0	0	0	0	0	0	1.39835	0	0	0.571242	7.43263	0	0	0	0	0	4.68299	0	0	1.99042	3.38579	2.38315	0	0	0	0	0	0	0	0	0	0	1.08595	0	0	0	2.09455	0	0.934218	0	0	0	0	0	0	0	0
K01743	E4.2.1.1; carbonic anhydrase [EC:4.2.1.1]	0	0	0	0	0	0	0	0	0	0	0	0	0	0	0	0	0	0	0	0	0	0	0	0	0	0	0	0	0	0	0	0	0	0	0	0	0	0	0	0	0	0	0	0	0	0	0	0
K01744	aspA; aspartate ammonia-lyase [EC:4.3.1.1]	0	0	0	0	0	0	0	0	0	0	0	0	0	0	0	0	0	0	0	0	0	0	0	0	0	0	0	3.15075	0	0	0	0	0	0	0	0	0	0	0	0	0	0	0	0	0	0	0	0
K01745	hutH, HAL; histidine ammonia-lyase [EC:4.3.1.3]	0	1.99637	1.52629	0.731903	0	0	0	0	0	0	0	0	3.95725	1.19901	0	0	5.43275	4.98646	0	0	0	1.0205	0	0	0	0	2.68662	1.84761	0	0	0	0	1.63934	0	0.743804	0	1.42513	0	2.00801	0	0	0	0	0	0	0	0	0
K01749	hemC, HMBS; hydroxymethylbilane synthase [EC:2.5.1.61]	0	1.56868	0	0	1.83571	0.847937	0	0	1.02347	0	0	0	0	0	0.535539	0	0	5.1382	0.476035	0	1.57229	0	0	0	0	0	0	0	0	0	0	2.53488	0	0	0	2.05587	0	0	0	0	0	0	0	0	0	0	0	0
K01750	E4.3.1.12, ocd; ornithine cyclodeaminase [EC:4.3.1.12]	0	0	0	0	0	0	0	0	0	0	0	0	0	0	0	0	0	0	0	0	0	0	0	0	0	0	0	0	0	0	0	0	0	0	0	0	0	0	0	0	0	0	0	0	0	0	0	0
K01751	E4.3.1.15; diaminopropionate ammonia-lyase [EC:4.3.1.15]	0	0	0	0	0	0	0	0	0	0	0	0	0	0	0	0	0	0	0	0	0	0	0	0	0	0	0	0	0	0	0	0	0	0	0	0	0	0	0	0	0	0	0	0	0	0	0	0
K01752	E4.3.1.17, sdaA, sdaB, tdcG; L-serine dehydratase [EC:4.3.1.17]	0	0	1.50154	0	2.0648	0	0	0	0	0	0	0	0	0	0.907441	0	0	0	0	0	0	0	0	0	0	0	0	0	0	0	1.25257	0	0	0	0	0	0	0	0	0	0	0	0	0	1.0205	0	0	0
K01753	dsdA; D-serine dehydratase [EC:4.3.1.18]	0	0	0	0	0	0	0.75273	0	0	0	0	0	0	0	0	0	0	0	0	0	0	0	0	0	0	0	0	0	0	0	0	0	0	0.538514	0	0	0	0	0	0	0	0	0	0	0	0	0	0
K01754	E4.3.1.19, ilvA, tdcB; threonine dehydratase [EC:4.3.1.19]	0	0	2.17786	0	0	3.0853	0	0	0	0	0	5.65589	3.03213	0	0.839011	6.27455	0	0	0	0	2.40397	0.987772	0	10.2901	0	0	0	2.75505	0	0	0	0	2.39802	0	0	2.70447	0	0	1.05918	0	0	0	0	3.47208	0	1.86913	0	1.681
K01755	argH, ASL; argininosuccinate lyase [EC:4.3.2.1]	0	0	1.49356	0	0	0	0	1.46083	0	0	0	7.92895	0	0	0.580167	0	0	4.94778	1.321	0	3.93865	0	0	0	0	4.24266	2.71637	0	0	0	0	0	0	0	0	3.01984	1.11273	0	0	0	0	0	0	11.044	0.770581	0	0	1.50843
K01756	purB, ADSL; adenylosuccinate lyase [EC:4.3.2.2]	0	1.57091	1.18414	0	0	2.32662	0.874714	0	0	0	0	7.27143	0	1.79406	0.818185	0	3.97191	4.42415	1.05323	0	0	0	0	0	0	0	2.33257	0	0	0	0	3.90998	0	0	0	0	0	0	0	0	0	0	0	0	0.722978	0	8.7333	1.87591
K01758	CTH; cystathionine gamma-lyase [EC:4.4.1.1]	0	0	0	0	0	0	0	0	0	0	0	0	0	0	0	0	0	0	0	0	0	0	0	0	0	0	0	0	0	0	0	5.09358	0	0	0	0	0	0	0	0	0	0	0	0	0	0	0	0
K01759	GLO1, gloA; lactoylglutathione lyase [EC:4.4.1.5]	0	0	0	0	0.461159	0	0	0	0	0	0	3.8291	0	0	0	0	0	0	0	0	1.20794	0.662181	0	0.223141	0	0	0.520663	0	0	0	0	0	0	0	0	0	0	0	0	0	0	3.33053	0	1.21686	0	0.844961	0	0
K01760	metC; cysteine-S-conjugate beta-lyase [EC:4.4.1.13]	0	0	0	0	0	0	0	0	0	0	0	0	0	0	0	0	0	0	0	0	0	0	0	0	0	0	0	0	0	0	0	0	0	0	0	0	0	0	0	0	0	0	0	0	0	0	0	0
K01761	E4.4.1.11; methionine-gamma-lyase [EC:4.4.1.11]	0	0	0	0	0	0	0	0	0	0	0	0	0	0	0	0	0	0	0	0	0	0	0	0	0	0	0	0	0	0	0	0	0	0	0	0	0	0	0	0	0	0	0	0	0	0	0	0
K01767	cupin; S-methyl-1-thioxylulose 5-phosphate methylthiotransferase [EC:2.8.4.6]	0	0	0	0	0	0	0	0	0	0	0	0	0	0	0	0	0	0	0	0	0	0	0	0	0	0	0	0	0	0	0	0.847937	0	0	0	0	0	0.82116	0	0	0	0	0	0	0	0	0	0
K01768	E4.6.1.1; adenylate cyclase [EC:4.6.1.1]	0	0	0	0	0	1.60067	1.29422	9.52962	0	0	4.64134	0	0	0	0	0	0	3.31737	1.30314	0	2.95141	0	2.06182	0	0	4.69192	0	0	3.21918	0	0	0	0	0.577192	0	2.37422	1.86249	4.06821	0	0	0	0	2.54679	3.89753	2.99604	0	0	0
K01770	ispF; 2-C-methyl-D-erythritol 2,4-cyclodiphosphate synthase [EC:4.6.1.12]	0	0	0	0	0	0.41058	0	0	0	0	0	2.05885	0	0	0.330249	0	0	1.19604	0.937193	0	0.711077	0	0.648597	0	1.16628	0	0	0	0	0	0	1.03835	0	0	0	0	0	0	0	0	0	0	0	0	0	0	0	0
K01772	hemH, FECH; protoporphyrin/coproporphyrin ferrochelatase [EC:4.98.1.1 4.99.1.9]	0	0	0	0	0	0	0	0	0	0	0	4.1296	2.56761	0	0.592068	0	0	0	1.86249	0	1.37157	0.975871	0.568266	0.969921	0	0	0	0	0	0	0	0	0	0	0	1.75835	0	0	0	0	0	0	0	3.81125	0	0	0	0.630746
K01775	alr; alanine racemase [EC:5.1.1.1]	0	2.04695	1.24959	0	1.98447	1.26744	0.687275	1.09785	0	0	0	6.01291	0	0.859838	1.27339	0	0	3.81125	1.05323	0	1.71968	0.773556	0.714052	1.45488	0	3.65369	1.88034	1.14248	0	0	0	2.91869	1.34777	0	0	1.78811	1.15736	0	0	0	0	0	0	0	0	0	0	0
K01776	murI; glutamate racemase [EC:5.1.1.3]	0	0	0	0	0	0	0	1.4043	0	0	0.481985	3.63869	0	0.711077	0.374877	0	0	2.23439	0.69025	0	0	0	0.624795	0	0	0	1.52629	2.38612	0	0	0	0	0	0	0	0	0	0	0.443307	0.428431	0	0	0	0	0	0	1.25852	0
K01777	prdF; proline racemase [EC:5.1.1.4]	0	0	0	0	0	0	0	0	0	0	0	0	0	0	0	0	0	0	0	0	0	0	0	0	0	0	0	0	0	0	0	0	0	0	0	0	0.401654	0	0	0	0	0	0	0	0	0	0	0
K01778	dapF; diaminopimelate epimerase [EC:5.1.1.7]	0	0	0	0	0	0.937193	0	0	0.535539	0	0	3.82613	0	0	0.606944	0	0	2.60331	0.901491	0	1.26951	0.678349	0.493886	0.717027	1.31505	0	1.35075	0.592068	0	0	0	1.62643	2.99604	0	0	1.57389	0.577192	0	0	0	0	0	0	0	0	0	3.07042	0
K01779	racD; aspartate racemase [EC:5.1.1.13]	0	2.04992	0.687275	0.303472	0	0	0	0	0	0	0	0	0	0	0	0	0.925292	0	0	0	0	0	0	0	0	0	0	0	0	0	0	0	1.30612	0	0	0	0	1.25257	0	0	0	3.15968	0	0	0.362976	0	0	0
K01782	fadJ; 3-hydroxyacyl-CoA dehydrogenase / enoyl-CoA hydratase / 3-hydroxybutyryl-CoA epimerase [EC:1.1.1.35 4.2.1.17 5.1.2.3]	0	0	0	0	0	0	0	0	0	0	0	0	0	0	0	0	0	0	0	0	0	0	0	0	0	0	0	0	0	0	0	0	0	0	0	0	0	0	0	0	0	0	0	0	0	0	0	0
K01783	rpe, RPE; ribulose-phosphate 3-epimerase [EC:5.1.3.1]	0	1.12463	0.836036	0	0.871738	0.901491	0	0.800333	0	0.779507	0.252893	2.67769	1.78513	0.437357	0	5.39704	1.7405	1.69587	0.458183	0	1.15438	0.603969	0.401654	1.56199	1.26447	6.63843	1.29422	2.10645	0.54744	0	0.581541	2.27604	0.746779	0.365952	0	0	0	0	0.458183	0	0	2.97224	0	2.401	0.407605	1.99042	1.02347	0.508762
K01784	galE, GALE; UDP-glucose 4-epimerase [EC:5.1.3.2]	0	0.946119	0	0	0	2.3601	0	0	0	0	0	0	0	0	0.470084	0	4.43009	3.41852	0.657523	0	3.46869	2.13918	0	1.37753	0	0	0	0	0	0	0	1.96662	0	0	0	0	0	2.13918	1.36265	0	0	0	1.91711	5.12927	0.800333	1.79108	0	0
K01785	galM, GALM; aldose 1-epimerase [EC:5.1.3.3]	0	0	0	0	0	0	0	0	0	0	0	0	0	0	2.56602	0	0	0	0	0	0	0	0.571242	0	0	0	0	1.25257	0	0	0	0	0	0.770581	0	0	0	2.29092	0	0	0	0	0	0	0	0	0	0
K01787	RENBP; N-acylglucosamine 2-epimerase [EC:5.1.3.8]	0	0	0	0	0	0	0	0	0	0	0	0	0	0	0	0	0	0	0.663473	0	0	0	0	0	0	0	0	0	0	0	0	0	0	0	0	0	0	0	0	0	0	0	0	0	0	0	0	0
K01788	nanE; N-acylglucosamine-6-phosphate 2-epimerase [EC:5.1.3.9]	0	0	0	0	0	0	0	0	0	0	0	0	0	0	0	0	0	0	0	0	0	0	0	0	0	0	0	0	0	0	0	0	0	0	0	0	0	0	0	0	0	0	0	0	0	0	0	0
K01790	rfbC, rmlC; dTDP-4-dehydrorhamnose 3,5-epimerase [EC:5.1.3.13]	0	0.592068	0	0	0	0	0.232067	0.595043	0	0	0	0	1.0681	0.583142	0	0	0	1.23174	0.252893	0	0.592068	0.377852	0	0.386778	0	0	0	0.514712	0	0	0	1.04133	0	0	0	0.633721	0	0	0.282646	0	0	0	0	0	0.351076	0	0	0
K01791	wecB; UDP-N-acetylglucosamine 2-epimerase (non-hydrolysing) [EC:5.1.3.14]	0	0	0	0	0	0	0	0	0	0	0	0	0	0	0	0	3.90646	0	0.886615	0	1.06215	0	0	0	0	0	0	0	0	0	0	0	0	0	0	0	0	0	0	0	0	0	0	0	0	0	0	0
K01792	E5.1.3.15; glucose-6-phosphate 1-epimerase [EC:5.1.3.15]	0	0	0	0	0	0	0	0	0	0	0	3.95704	0	0	0	0	0	0	1.82083	0	0	0	0	0	0	0	0	0	0	0	0	0	0	0	0	0	0	0	0	0	0	0	0	2.47538	0	0	0	0
K01796	E5.1.99.4, AMACR, mcr; alpha-methylacyl-CoA racemase [EC:5.1.99.4]	0	0	0	0	1.98744	0	0	2.63725	0	0	0	0	0	0	0	0	0	2.77588	0	0	0.975871	0	0	0	0	0	0	0	0	0	0	0	0	0	0	2.23439	0	0	0	0	0	0	0	0	0	2.01125	0	0
K01798	alr-murF; Alr-MurF fusion protein [EC:5.1.1.1 6.3.2.10]	0	0	0	0	0	0	0	0	0	0	0	0	0	0	0	0	0	0	0	0	0	0	0	0	0	0	0	0	0	0	0	0	0	0	0	0	0	0	0	0	0	0	0	0	0	0	0	0
K01799	nicE, maiA; maleate isomerase [EC:5.2.1.1]	0	0	0	0	0	0	0	0	0	0	0	0	0	0	0	0	0	0	0	0	1.24364	1.23769	0	0.514712	0	0	0	0	0	0	0	0	0	0	0	0	0	0	0	0	0	0	0	0	0	1.02289	0	0
K01800	maiA, GSTZ1; maleylacetoacetate isomerase [EC:5.2.1.2]	0	0	0	0	0	0	0	0	0	0	0	0	0	0	0	0	0	0	0	0	0	0	0	0	0	0	0	0	0	0	0	0	0	0	0	0	0	0	0	0	0	0	0	0	0	0	0	0
K01802	E5.2.1.8; peptidylprolyl isomerase [EC:5.2.1.8]	0	0	0	0	1.3329	0	0	0	0	0	0	0	0	0	1.23391	8.91904	0	0	0	0	0	0	0	0	0	0	0	0	0	0	0	0	0	0	0	0	0	2.16893	0.657523	0	0	0	0	0	0	0	0	0
K01803	TPI, tpiA; triosephosphate isomerase (TIM) [EC:5.3.1.1]	1.12463	0	0.75868	0	1.96959	0	0	0	0	0	0.330249	3.23406	1.66612	0.565291	0.401654	6.08276	4.07337	2.761	0.648597	0.493886	1.06215	0.606944	0	0.956806	1.98784	2.3653	0	0.833061	0	0	0	2.38688	0.791408	0.300497	0.598019	1.38943	0	2.02612	0	0	0	2.91274	0	0	0.678349	0	1.56496	0.505787
K01804	araA; L-arabinose isomerase [EC:5.3.1.4]	0	0	0	0	0	0	0	0	0	0	0.699176	0	0	0	0	0	5.67374	0	0	0	0	0	0	0	0	0	0	0	0	0	0	0	0	0.877689	0	0	0	0	0	0.645622	0	0	0	0	0	0	4.00842	0
K01805	xylA; xylose isomerase [EC:5.3.1.5]	0	0	0	0	0	0	0	0	0	0	0	0	0	0	0.972896	0	4.18018	0	0	0	0	0	1.38645	0	0	0	0	0	0	0	0	0	0	4.96415	0	0	0	0	0	0	0	0	0	0	0	0	2.23141	1.42215
K01807	rpiA; ribose 5-phosphate isomerase A [EC:5.3.1.6]	0	0	0	0	0	0	0	0	0	0	0	2.81455	0	0	0	0	0	0	0.630746	0	0.883639	0	0	0.380828	0	1.09488	0	0	0.984797	0	0	0	0	0.178513	0	1.35372	0	1.74477	0	0	0	0	0	1.92794	0	0	0	0.476035
K01808	rpiB; ribose 5-phosphate isomerase B [EC:5.3.1.6]	0	0	0	0.154711	0.711077	0	0.43347	0.574217	0.90149	0	0	0	0	0.389753	0.276695	0	0	1.44596	0	0	0	0.169587	0	0	1.43034	0	0.687275	0	0	0	0	1.32288	0	0.499483	0	0	0	0.95802	0	0	0	0	0	0	0.21124	0	0	0
K01809	manA, MPI; mannose-6-phosphate isomerase [EC:5.3.1.8]	0	0	0	0	0	0	0	1.09488	0	0	0.556365	0	0	0	0	9.27375	0	3.32927	0	0	0	0	1.49951	0	0	3.69522	0	0	1.49356	0	0.737854	0	0	0	0	0	0	0	1.23174	0	0	0	0	0	0	0	1.41323	0
K01810	GPI, pgi; glucose-6-phosphate isomerase [EC:5.3.1.9]	1.93687	0	0	0	4.68894	0	0.669424	4.8262	0	0	0	12.362	0	0	1.16926	12.1436	5.97721	0	1.63339	0	2.61522	1.58282	1.26447	0	0	0	2.99009	0	2.63902	0	0	2.761	1.31505	0	0	3.43637	0	0	0	0	0	0	0	0	0.699176	0	0	0
K01811	xylS, yicI; alpha-D-xyloside xylohydrolase [EC:3.2.1.177]	0	0	0	0	0	0	0	0	0	0	0	0	0	0	0	0	0	0	0	0	0	0	0	0	0	0	0	0	0	0	0	0	0	0	0	0	0	0	0	0	0	0	0	0	0	0	0	0
K01812	uxaC; glucuronate isomerase [EC:5.3.1.12]	0	0	0	0	0	0	0	0	0	0	1.73158	0	0	0	0.722978	0	0	0	0	0	0	0	0	0.702151	0	0	0	0	0	0	0	0	0	0.597293	0	0	0	0	0	0	0	0	0	0	0	0	2.21059	0
K01813	rhaA; L-rhamnose isomerase [EC:5.3.1.14]	0	0	0	0	0	0	0	0	0	0	0	0	0	0	0	0	0	0	0	0	0	0	0	0	0	0	0	0	0	0	0	0	0	0	0	0	0	0	0	0.812234	0	0	0	0	0	0	2.31769	0
K01814	hisA; phosphoribosylformimino-5-aminoimidazole carboxamide ribotide isomerase [EC:5.3.1.16]	0	0	0	0	1.36562	0	1.34182	0.696201	0	0	0	3.23809	0	0.386778	0.407605	0	0	2.74679	0.577192	0	0	0.711077	0.318348	0	0	2.46943	0.898515	0	0.874714	0	0	1.38943	0	0	0	2.9256	0.675374	1.52629	0	0	0	0	0	2.24629	0.532564	1.81191	1.10976	0.511737
K01815	kduI; 4-deoxy-L-threo-5-hexosulose-uronate ketol-isomerase [EC:5.3.1.17]	0	0	0	0	0	0	0	0	0	0	0	0	0	0	0	0	0	0	0	0	0	0	0.574217	0	0	0	0	0	0	0	0	0	0	0.490911	0	0	0	0	0	0	0	0	0	0	0	0	0	0
K01816	hyi, gip; hydroxypyruvate isomerase [EC:5.3.1.22]	0	0	0	0	0	0	0	0	0	0	0	0	0	0	0.502812	0	0	0	0	0	0	0	0	0	0	0	0	0	0	0	0	0	0	0	0	0	0	0	0	0	0	0	0	0	0	1.14843	0	0
K01817	trpF; phosphoribosylanthranilate isomerase [EC:5.3.1.24]	0	1.0681	0.894364	0.264794	0	0.603969	0	0.446282	0	0	0	3.21918	0	0.496861	0	0	0	0	0.407605	0	0.788432	0.757917	0	0.413555	1.29719	0	0	0	0	0	0	0.987772	0	0	0	1.64827	0	0	0	0	0	0	0	1.31802	0	0	0.969921	0
K01818	fucI; L-fucose/D-arabinose isomerase [EC:5.3.1.25 5.3.1.3]	0	0	0	0	0	0	0	0	0	0	0	0	0	0	0	0	0	0	0	0	0	0	2.48728	0	0	0	0	0	0	0	0	0	0	1.2972	0	0	0	0	0	1.69002	0	0	0	0	0	0	3.05555	0
K01820	rhaA; L-rhamnose isomerase / sugar isomerase [EC:5.3.1.14 5.3.1.-]	0	0	0	0	0	0	0	0	0	0	0	0	0	0	0.583142	0	0	0	0	0	0	0	0	0	0	0	0	0	0	0	0	3.65059	0	0	0	0	0	0	0	0	0	0	0	0	0	0	0	0
K01821	praC, xylH; 4-oxalocrotonate tautomerase [EC:5.3.2.6]	0	0	0.327274	0	0.371902	0.255869	0	0	0.481985	0	0	0	0	0	0	0	0	0	0	0	0	0	0	0	0.523638	0	1.7167	0	0	0	0	0	0.842178	0	0	0	0	0	0	0	0	0	0	0	0	0	0	0
K01822	E5.3.3.1; steroid Delta-isomerase [EC:5.3.3.1]	0	0	0	0	0	0	0	0	0	0	0	0	0	0	0	0	0	0	0	0	0	0	0	0	0	0	0	0	0	0	0	0	0	0	0	0	0	0	0	0	0	0	0	0	0	0	0	0
K01823	idi, IDI; isopentenyl-diphosphate Delta-isomerase [EC:5.3.3.2]	1.13356	0	0	0	0	0	0	0	0	0	0	0	0	0	0	0	0	0	0	0	0.833061	0	0	0.371902	0	0	0	0	0	0	0	0	0	0	0	1.17224	0.630746	0	0	0	0.556365	0	0	0	0	0	0	0
K01825	fadB; 3-hydroxyacyl-CoA dehydrogenase / enoyl-CoA hydratase / 3-hydroxybutyryl-CoA epimerase / enoyl-CoA isomerase [EC:1.1.1.35 4.2.1.17 5.1.2.3 5.3.3.8]	0	0	0	0	0	0	0	0	0	0	0	0	0	0	0	0	0	0	0	0	6.39076	0	0	0	0	0	0	0	0	0	0	0	0	0	0	0	0	0	0	0	0	0	0	0	0	0	0	0
K01826	hpaF, hpcD; 5-carboxymethyl-2-hydroxymuconate isomerase [EC:5.3.3.10]	0	0	0	0	0	0	0	0	0	0	0	0	0	0	0	0	0	0	0	0	0	0	0	0	0	0	0	0	0	0	0	0	0	0	0	0	0	0	0	0	0	0	0	0	0	0	0	0
K01829	dsbH; disulfide reductase [EC:1.8.-.-]	0	0	0	0	0	0	0	0	0	0	0	0	0	0	0	0	0	0	0	0	0	0	0	0	0	0	0	0	0	0	0	0	0	0	0	0	0	0	0	0	0	0	0	0	0	0	2.27901	0
K01834	PGAM, gpmA; 2,3-bisphosphoglycerate-dependent phosphoglycerate mutase [EC:5.4.2.11]	0	0	0.836036	0	0	0	0	1.13058	0	0	0	0	0	0	0	0	0	2.7967	0	0.708102	0	0	0	0	1.01767	2.62712	0	0	0	0	0	0	0	0.327274	0	0	0	0	0	0	0	0	1.29634	0	0	2.4605	0	0
K01835	pgm; phosphoglucomutase [EC:5.4.2.2]	0	0	0	0	0	0	0	0	0	0	0	0	0	0	0.696201	0	0	0	1.55901	0	0	0	0	0	0	8.01821	0	6.46812	2.68365	0	0	0	0	0	0	0	0	4.68597	0	0	0	0	0	3.49588	0	0	0	0
K01838	pgmB; beta-phosphoglucomutase [EC:5.4.2.6]	0	0	0	0	0	0	0	0	0	0	0	0	0	0	0	0	2.01457	0	0	0	0	0	0	0	0	1.89224	0	0	1.32695	0	0.61587	0	0	0	0	0	0	1.12761	0	0	0	0	0	0	0	0	0	0
K01839	deoB; phosphopentomutase [EC:5.4.2.7]	0	1.60067	0	0	0	0	0	0	0	0	0	4.94481	0	0	0	0	0	0	0	0	0	0	0	0.75868	0	0	1.4043	0	0	0	0	2.57654	0	0	0	0	0	0	0	0	0	0	0	0	0	0	0	0
K01840	manB; phosphomannomutase [EC:5.4.2.8]	0	0	0	0	0	3.30547	0	0	0	0	0	0	0	0	0	0	0	0	0	0	8.43771	0	0	0.705126	0	0	0	0	0	0	0	0	0	0	0	4.8496	0	0	0	0	0	0	0	0	0	0	2.4724	0
K01841	pepM; phosphoenolpyruvate phosphomutase [EC:5.4.2.9]	0	0	0	0	0	0	0	0	0	0	0	0	0	0	0	0	0	0	0	0	0	0	0	0	0	0	0	0	0	0	0	0	0	0	0	0	0	0	0	0	0	0	0	0	0	0	0	0
K01843	kamA; lysine 2,3-aminomutase [EC:5.4.3.2]	0	4.4802	0	0	6.66151	0	1.08893	0.996698	0	0	0	0	0	2.55471	0	0	0	3.93621	0	0	0	0	2.44532	0	2.14513	0	1.55306	1.50248	1.58877	0	0	0	0	0.523638	0	0	0	0	0	0	0	0	0	0	1.20199	0	0	0
K01844	kamD; beta-lysine 5,6-aminomutase alpha subunit [EC:5.4.3.3]	0	0	0	0	0	0	0	0	0	0	0	0	0	1.71372	0	0	0	0	0	0	0	0	0	0	0	0	0	0	0	0	0	0	0	0	0	0	0	0	0	0	0	0	0	0	0	0	0	0
K01845	hemL; glutamate-1-semialdehyde 2,1-aminomutase [EC:5.4.3.8]	0	0	0	0	3.62382	7.33094	0	0	0	0	0	0	0	1.18116	3.3501	0	0	0	2.1957	0	9.485	0	0	0	0	0	0	0	0	0	0	0	0	0	0	0	0	0	0	0	0	0	0	13.2635	1.85058	0	0	0
K01846	glmS, mutS, mamA; methylaspartate mutase sigma subunit [EC:5.4.99.1]	0	0	0	0	0	0	0	0	0	0	0	0	0	0	0	0	0	0	0	0	0	0	0	0	0	0	0	0	0	0	0	0	0	0	0	0	0	0	0	0	0	0	0	0	0	0	0	0
K01847	MUT; methylmalonyl-CoA mutase [EC:5.4.99.2]	0	0	0	0	3.87671	0	0	0	0	0	0	0	0	0	0	0	0	9.6159	0	0	0	4.24563	0	0	0	0	6.45324	10.8387	0	0	0	0	0	0	0	0	0	0	0	0	0	0	0	0	0	4.78712	0	0
K01848	E5.4.99.2A, mcmA1; methylmalonyl-CoA mutase, N-terminal domain [EC:5.4.99.2]	0	0	2.10645	0	0	0	0	0	0	0	0	0	0	0	0	0	7.56598	0	0	0	0	0	0	0	0	7.90853	0	0	0	0	0	0	4.43169	0	0	0	0	0	0	0	0	0	0	0	0	0	0	0
K01849	E5.4.99.2B, mcmA2; methylmalonyl-CoA mutase, C-terminal domain [EC:5.4.99.2]	0	0	0.592068	0	0	0	0	0.565291	0.889589	0	0.753038	0	0	0.678349	0	0	2.21059	0	0	0	0	0	0	0	0	1.70777	0	0	0	0	0	0	0	0	0	0	0	0	0	0	0	0	0	0	0	0	0	0
K01850	E5.4.99.5; chorismate mutase [EC:5.4.99.5]	0	0	0	0	0	0	0	0	0	0	0	0	0	0	0	0	0	0	0	0	0	0	0	0	0	0	0	0	1.13356	0	0	0	0	0	0	0	0	0	0	0.455208	0	0	0	0	0	0	1.15141	0
K01854	glf; UDP-galactopyranose mutase [EC:5.4.99.9]	0	0	0	0	0	0	0	0	0	0	0	0	0	0	0	0	0	0	0	0	0	0	0	0.476035	0	0	0	0	0	0	0	0	0	0	0	0	0	0	0	0	0	0	0	0	0	0	0	0
K01856	catB; muconate cycloisomerase [EC:5.5.1.1]	0	0	0	0	0	0	0	0	0	0	0	0	0	0	0	0	0	0	0	0	0	0	0	0	0	0	0	0	0	0	0	0	0	0	0	0	0	0	0	0	0	0	0	0	0	0	0	0
K01857	pcaB; 3-carboxy-cis,cis-muconate cycloisomerase [EC:5.5.1.2]	0	0	0	0	0	0	0	0	0	0	0	0	0	0	0	0	0	0	0	0	0	0	0	0	0	0	0	0	0	0	0	0	0	0	0	0	0	0	0	0	0	0	0	0	0	0	0	0
K01858	INO1, ISYNA1; myo-inositol-1-phosphate synthase [EC:5.5.1.4]	0	0	0	0	0	0	0	0	0.853887	0	0	0	0	0	0	0	0	3.4096	0	0	0	0.743804	0	0	0	0	0	0	0	0	0	0	0	0	0	0	0	0	0	0	0	0	0	0	0	0	0	0
K01865	hab; (hydroxyamino)benzene mutase [EC:5.4.4.1]	0	0	0	0	0	0	0	0	0	0	0	0	0	0	0	0	0	0	0	0	0	0	0	0	0	0	0	0	0	0	0	0	0	0	0	0	0	0	0	0	0	0	0	0	0	0	0	0
K01866	YARS, tyrS; tyrosyl-tRNA synthetase [EC:6.1.1.1]	0	2.99072	1.34182	0	0	1.55901	0.598019	1.3805	5.88326	2.50441	0	4.57588	0	0.95802	1.24662	0	0	3.91538	0.806284	0	2.27604	0	0	0	2.49323	4.77522	2.40695	0	2.15406	0	0	4.33787	0	0.82116	0	0	1.32992	0	0	0	0	0	2.04397	2.97224	0.89554	0	0	0
K01867	WARS, trpS; tryptophanyl-tRNA synthetase [EC:6.1.1.2]	0	0	1.0324	0	1.02347	1.21984	1.22579	0.770581	0	0	0.487935	3.67737	0	0.583142	0.55339	0	3.62381	2.81455	0.782482	0.886615	1.08595	0	0	13.6666	0	3.05852	1.76133	1.25554	1.54711	1.80596	0	0	0	0.535539	1.14248	1.78513	0.847937	2.33257	1.52331	0.556365	1.70182	0	1.56496	0	0	0	1.99637	0
K01868	TARS, thrS; threonyl-tRNA synthetase [EC:6.1.1.3]	0	3.73092	3.13885	0	0	0	2.48133	7.27738	2.47836	0	1.57091	8.31573	0	1.43703	1.46678	0	0	0	1.99637	0	0	0	0	2.0767	0	6.5187	0	0	0	0	0	4.52233	2.30282	1.47273	1.55901	0	0	0	2.27009	0	0	0	0	5.53688	31.9181	0	3.4215	0
K01869	LARS, leuS; leucyl-tRNA synthetase [EC:6.1.1.4]	0	0	3.29952	0	3.95406	6.11705	2.15406	0	2.89786	0	0	17.9257	0	0	2.49026	0	0	9.58317	2.16298	18.96	0	6.8787	0	0	0	12.24	0	0	0	0	0	0	0	0	0	7.75044	0	0	0	0	0	0	0	9.3035	0	0	6.21523	0
K01870	IARS, ileS; isoleucyl-tRNA synthetase [EC:6.1.1.5]	0	0	0	0	4.29919	0	0	0	2.93059	0	0	0	0	3.39472	2.69852	0	10.7435	9.53335	0	0	7.32796	0	0	0	0	0	0	0	4.69787	5.45952	0	0	0	0	0	9.48797	0	0	0	0	0	0	5.12667	14.4506	2.39505	0	0	0
K01872	AARS, alaS; alanyl-tRNA synthetase [EC:6.1.1.7]	0	0	3.22811	2.28794	4.06712	2.99902	0	0	0	0	0	12.2162	6.95308	2.0529	2.56464	0	0	9.19342	0	1.21984	0	0	0.345125	0	0	3.17456	4.82283	0	0	5.70839	0	0	0	0	0	0	0	3.94216	2.75505	0.955044	0	0	0	9.68433	0	0	0	0
K01873	VARS, valS; valyl-tRNA synthetase [EC:6.1.1.9]	0	0	2.79373	0	5.82845	0	3.1567	0	0	0	0	13.9746	0	2.97522	0	0	12.3055	0	0	0	0	0	4.68894	0	6.06647	0	0	6.02184	0	3.23704	0	7.18812	0	0	0	0	0	13.0344	0	7.54514	0	0	0	0	0	0	8.89292	0
K01874	MARS, metG; methionyl-tRNA synthetase [EC:6.1.1.10]	0	0	0	0	2.7253	0	0	4.44645	0	2.63511	0	9.64863	0	1.68695	0	0	0	0	1.60662	0	0	0.955044	3.85291	7.36961	2.82646	0	2.58844	0	0	0	0	0	2.82348	0	0	0	0	7.1792	0	1.07355	0	0	0	0	0	3.97191	0	1.94579
K01875	SARS, serS; seryl-tRNA synthetase [EC:6.1.1.11]	2.61209	1.85356	0	0.526613	1.81786	0	0	1.26744	0.996698	0	0	5.882	0	1.3924	0.839011	0	0	3.46613	0.847937	0	1.73158	0.660498	0.931243	2.35421	0	6.38481	2.401	0	2.22546	0	0	0	0	2.72827	0	2.33257	0	0	0	0.606944	0	0	1.75538	2.95141	2.66529	0	1.7048	1.07405
K01876	DARS2, aspS; aspartyl-tRNA synthetase [EC:6.1.1.12]	0	0	2.32067	0	3.11505	4.48663	1.39538	2.71796	1.7762	0	0	0	0	6.38482	0	0	5.69159	0	1.46976	1.48463	0	0	0	0	0	0	2.75208	0	2.71042	0	0	0	0	0	1.75835	4.91506	0	4.67407	0	0	0	0	3.17456	0	0	0	0	0
K01878	glyQ; glycyl-tRNA synthetase alpha chain [EC:6.1.1.14]	0	0	0	0	1.19009	0	1.3686	1.22579	0	0	0	4.802	0	0	0	0	2.86216	2.86216	0	0	2.9039	0.517688	0	1.11034	3.29665	0	1.62662	0	0	0	0	0	1.27934	0	0	0	0.794383	0	0	0	0	0	0	2.35935	0.675374	2.0172	0	0
K01879	glyS; glycyl-tRNA synthetase beta chain [EC:6.1.1.14]	0	0	0	0	0	0	0	1.95769	0	0	0	10.806	0	1.45786	0	0	0	0	1.87736	0	0	0	0	0	6.8119	0	0	0	0	0	0	0	2.18678	0	0	0	0	0	0	0	0	0	0	5.86415	1.47571	0	0	0
K01880	GARS, glyS1; glycyl-tRNA synthetase [EC:6.1.1.14]	0	0	0	0	0	0	0	0	0	0	0	0	0	0	0	0	0	0	0	1.3091	0	0	3.55571	0	0	4.38844	0	0	1.55306	0	0	0	0	1.40133	1.3567	0	0	0	0	0.779507	0	0	0	0	0	0	0	0
K01881	PARS, proS; prolyl-tRNA synthetase [EC:6.1.1.15]	0	2.53786	2.28199	0	2.92761	0	1.7643	1.65125	0	0	0	0	0	1.08893	0	12.0092	0	4.65026	1.27934	1.07752	1.94841	0.708102	0	0	0	0	2.93654	1.69587	2.34447	1.69587	0.960995	3.1448	1.85654	0.648597	0	3.24001	0	0	1.37753	2.7491	1.3686	0	0	4.4658	0	3.06447	2.93951	0
K01883	CARS, cysS; cysteinyl-tRNA synthetase [EC:6.1.1.16]	1.94579	0	1.59472	0	1.7524	2.28497	0.88959	1.60959	1.40133	0	1.46083	5.75704	0	1.13951	0	0	5.92374	19.6364	1.44893	0	2.30579	0	2.37422	0	2.37125	4.09985	2.54083	0	2.1005	0	0	3.121	0	0	0	0	0	2.55869	3.63274	0.901491	0	0	0	0	0.749755	0	0	1.32397
K01884	cysS1; cysteinyl-tRNA synthetase, unknown class [EC:6.1.1.16]	0	0	0	0	0	0	0	0	0	0	0	0	0	0	0	0	0	0	0	0	0	0	0	0	0	0	0	0	0	0	0	0	0	0	0	0	0	0	0	0	0	0	0	0	0	0	0	0
K01885	EARS, gltX; glutamyl-tRNA synthetase [EC:6.1.1.17]	0	0	0	0	2.01125	1.52926	0	1.6929	0	2.17199	0	6.64366	0	1.33587	0.946119	0	0	0	1.39538	0	0	6.57897	1.19306	0.841986	0	3.52861	2.63307	0	0	0	0	7.92003	0	0.981821	0	3.62679	0	0	2.16602	0	0	0	0	3.50183	0	2.39505	0	0
K01886	QARS, glnS; glutaminyl-tRNA synthetase [EC:6.1.1.18]	0	0	0	0	0	7.11077	0	0	2.58546	0	0	0	5.01026	0	0	0	0	6.42647	0	0	2.80563	0	0	0	9.66764	4.78415	0	0	0	0	0	0	0	3.86598	0	3.3858	2.1005	5.15307	0	0	0	0	0	0	1.37753	0	4.20993	0
K01887	RARS, argS; arginyl-tRNA synthetase [EC:6.1.1.19]	0	4.92108	2.15406	0	2.68365	2.60331	0	0	2.25224	0	1.08	7.94383	0	0	0	0	0	0	1.53521	1.61852	0	7.61698	0	1.26149	0	4.75142	2.67174	1.66017	2.47538	0	0	0	1.69885	0	0	0	0	0	0	0	1.41323	0	0	5.07274	0	0	2.9526	0
K01889	FARSA, pheS; phenylalanyl-tRNA synthetase alpha chain [EC:6.1.1.20]	0	1.43405	0	0	1.18116	1.92199	0.508762	1.27637	0	1.6691	0	4.78712	2.84431	0.69025	0.771715	0	3.53456	3.15373	0.972896	0	0	1.64232	0	1.25852	1.44893	5.59638	1.03835	0	2.79373	1.29124	0	1.7286	0	0	0	0	0	2.93059	0	0	0	0	2.29984	2.67174	25.0339	0	1.77323	0.865788
K01890	FARSB, pheT; phenylalanyl-tRNA synthetase beta chain [EC:6.1.1.20]	0	3.85291	0	0	3.26381	2.20166	1.61852	0	0	0	0	9.6516	0	1.6691	0	0	0	8.04499	1.7762	1.0919	0	0	3.18646	0	4.51638	0	3.26679	2.0291	2.29687	2.29984	0	0	0	0.708102	0	0	2.10645	0	0	0	2.05885	0	3.00794	4.20993	42.1913	0	3.98381	1.91009
K01892	HARS, hisS; histidyl-tRNA synthetase [EC:6.1.1.21]	0	1.61257	0.75868	0	1.49951	1.50546	1.38348	0	0.89554	0	0	0	2.75208	0	0	0	0	3.55836	0	0	1.49653	1.4043	0	0	0	3.88563	1.72563	0	0	1.88331	0	0	1.41918	0	2.13252	0	0	0	3.27274	0.565291	1.48166	0	2.04695	2.73125	0	0	0	0
K01893	NARS, asnS; asparaginyl-tRNA synthetase [EC:6.1.1.22]	0	0	0	0	1.80001	0	1.0919	1.40728	0	1.63637	0	0	0	1.17521	1.78513	0	3.76067	4.57886	1.05025	0.847937	2.65687	0	1.65422	0	2.54083	3.62976	0	6.99473	0	0	0	3.67737	1.48166	0	1.09488	0	0	0	0	0	0	0	0	0	0.868763	0	2.32959	0
K01894	gluQ; glutamyl-Q tRNA(Asp) synthetase [EC:6.1.1.-]	0	0	0	0	0	0.934218	0	0	0	0	0	4.27539	0	0	0	0	0	0	0	0	0.972896	1.1194	0	0	0	0	1.97554	0	0	0	0	0	0	0	0	1.57984	0	0	0	0	0	0	0	1.82083	0	0	0	0
K01895	ACSS1_2, acs; acetyl-CoA synthetase [EC:6.2.1.1]	3.01212	4.62646	0	0	3.95406	4.47175	2.20761	3.24001	2.62117	0	0	9.36003	6.30448	3.02484	0	0	0	14.0936	1.6929	0	0	0	0	2.67174	0	7.9349	0	0	0	0	0	7.81599	0	0	0	4.56696	1.86546	0	0	0	0	0	0	9.14189	1.64529	0	0	0
K01897	ACSL, fadD; long-chain acyl-CoA synthetase [EC:6.2.1.3]	0	0	0	1.681	4.79902	0	0.949094	13.9708	0	3.43935	0	0	0	2.53488	0	0	0	16.0275	1.19306	0	0	0	2.52184	0	0	22.3885	2.96332	0	2.26116	0	0	7.73259	0	0	0	0	0	8.44069	0	0	0	0	0	0	2.12736	0	0	0
K01899	LSC1; succinyl-CoA synthetase alpha subunit [EC:6.2.1.4 6.2.1.5]	0	0	0	0	0	0	0	0	0	0	0	0	0	0	0	0	0	0	0	0	0	0	0	0	0	0	0	0	0	0	0	0	0	0	0	0	0	0	0	0	0	0	0	0	0	0	0	0
K01900	LSC2; succinyl-CoA synthetase beta subunit [EC:6.2.1.4 6.2.1.5]	0	0	0	0	0	0	0	0	0	0	0	0	0	0	0	0	0	0	0	0	0	0	0	0	0	0	0	0	0	0	0	0	0	0	0	0	0	0	0	0	0	0	0	0	0	0	0	0
K01902	sucD; succinyl-CoA synthetase alpha subunit [EC:6.2.1.5]	0	0	1.36265	0	1.24662	0.663473	0	0	1.30358	0	0.565291	0	0	0	0	0	0	4.08795	0	0	1.60662	1.75538	0.714052	0.859838	0	2.78049	2.06487	0	1.41918	0	0	2.39207	0	0	0	0	0	0	0.798154	0.670128	0	0	0	2.08563	0	0	1.77339	0.764631
K01903	sucC; succinyl-CoA synthetase beta subunit [EC:6.2.1.5]	0	1.79108	0	0	1.74943	3.53456	0	1.06513	0	0	0	6.5901	2.60926	0	0	0	0	4.63241	0	0	0	0	0.654548	0	0	3.33971	2.80278	0	1.78811	0	0	0	0	0.797358	0	0	0	2.49621	0	0	0	0	0	5.87423	0	3.02877	0	0
K01904	4CL; 4-coumarate--CoA ligase [EC:6.2.1.12]	0	0	0	0	0	0	0	0	0	0	0	0	0	0	0	0	0	0	0	0	0	0	0	0	0	0	0	0	0	0	0	0	0	0	0	0	0	0	0	0	0	0	0	0	0	0	0	0
K01905	acdA; acetate---CoA ligase (ADP-forming) subunit alpha [EC:6.2.1.13]	0	0	0	0	0	0	0	0	0	0	0	0	0	0	0	0	0	0	0	0	0	0	0	0	0	0	0	0	0	0	0	0	0	0	0	0	0	0	0	0	0	0	0	0	0	0	0	0
K01906	bioW; 6-carboxyhexanoate--CoA ligase [EC:6.2.1.14]	0	0	0	0	0	0	0	0	0	0	0	0	0	0	0	0	0	0	0	0	0	0	0	0	0	0	0	0	0	0	0	0	0	0	0	0	0	0	0	0	0	0	0	0	0	0	0	0
K01907	AACS, acsA; acetoacetyl-CoA synthetase [EC:6.2.1.16]	0	0	0	0	0	0	0	3.27984	0	0	0	0	0	0	0	0	0	0	0	0	0	2.01422	0	0	0	0	0	0	0	0	0	0	0	0	0	0	0	0	0	0	0	0	0	0	0	0	0	0
K01908	ACSS3, prpE; propionyl-CoA synthetase [EC:6.2.1.17]	0	3.12695	0	0	3.58216	3.1567	0	0	0	0	0	0	0	0	0	0	0	6.60498	0	0	0	0	0	1.91901	4.08497	0	0	0	0	0	0	0	0	0	0	4.65026	0	0	0	0	0	0	0	0	0	0	0	0
K01910	citC; [citrate (pro-3S)-lyase] ligase [EC:6.2.1.22]	0	0	0	0	0	0	0	0	0	0	0	0	0	0	0	0	0	0	0	0	0	0	0	0	0	0	1.51141	0	0	0	0	0	0	0	0	0	0	0	0	0	0	0	0	0	0	0	0	0
K01911	menE; o-succinylbenzoate---CoA ligase [EC:6.2.1.26]	0	0	0	0	0	0	0	0	0	0	0	0	0	0	0	0	0	0	1.05918	0	0	0	0	0	0	0	0	0	0	0	0	0	0	0	0	0	0	0	0	0	0	0	0	0	0	0	0	0
K01912	paaK; phenylacetate-CoA ligase [EC:6.2.1.30]	0	0	0	1.18414	4.03141	0	1.93687	6.51573	0	0	0	0	0	0	0	0	0	6.95373	0	0	0	0	0	0	8.35441	0	2.18678	0	0	0	0	0	0	0	0	0	1.43108	0	0	0	0	0	0	0	5.97126	0	0	0
K01914	asnA; aspartate--ammonia ligase [EC:6.3.1.1]	0	0	0	0	0	0	0	0	0	0	0.556365	0	0	0	0.776531	0	0	0	0	0	0	0	0.886615	0	0	0	0	0	0	0	0	0	0	0.377852	0	0	0	0	0	0	0	0	0	0	0	0	3.63274	0
K01915	glnA, GLUL; glutamine synthetase [EC:6.3.1.2]	3.55538	0	2.96629	0	0	2.31174	0	1.99042	1.22281	0	1.90711	8.11412	4.43902	1.17224	1.52331	0	9.20532	0	1.29124	0	3.66547	5.66822	2.46943	7.50176	9.11785	6.59308	2.04992	3.6803	0	0	1.41025	4.69192	1.7286	0.96397	1.16628	6.20928	0	0	1.22281	1.47571	0	0	0	4.36762	1.28529	0	5.49225	1.18116
K01916	nadE; NAD+ synthase [EC:6.3.1.5]	0	0	0.844961	0	0	0	0	0	0	0	0	0	0	0	0	0	0	0	0	0	0	0	0	0	0	0	0	0	0	0	0	0	1.12761	0	0	2.52001	0	0	0	0	0	0	0	0	0	0	0	0
K01918	panC; pantoate--beta-alanine ligase [EC:6.3.2.1]	0	0	0	0	0	0.868763	0.470084	0	0.648597	0	0	4.99241	0	0	0	0	0	2.7729	0	0	0	0.913391	0	0	1.51736	0	1.21389	1.25852	0	0	0	0	1.23471	0	0	1.92199	0	0	0.47901	0	0	0	0	2.24629	0	0	1.14843	0
K01919	gshA; glutamate--cysteine ligase [EC:6.3.2.2]	0	0	0	0	1.88034	1.57091	0	0	0	0	0	0	0	0	0	0	0	0	0	0	2.24629	2.64497	0	2.64794	0	0	1.99042	0	0	0	0	0	0	0	0	0	0	0	0	0	0	0	0	3.51373	0	0	0	0
K01920	gshB; glutathione synthase [EC:6.3.2.3]	0	0	0	0	1.57984	0	0	0	0	0	0	4.65026	0	0	0	0	0	2.4367	0.669424	0	0	0	0	0.550415	1.59174	0	0	0	0	0	0	0	0	0	0	0	0	0	0	0	0	3.86183	0	2.33257	0	0	0	0
K01921	ddl; D-alanine-D-alanine ligase [EC:6.3.2.4]	0	1.76801	0	0.586118	1.36562	0.859838	0.431406	1.21389	0.612895	2.05885	0	4.39737	0	0.782482	0	7.20597	2.52893	0	0.743804	0	0	2.16854	0.559341	0.743804	0	0	1.52926	0	1.4043	1.3805	0	0	0.996698	0.624795	0	1.61852	0.580167	1.89521	0	0	0	0	0	2.08265	0	0	0	0
K01923	purC; phosphoribosylaminoimidazole-succinocarboxamide synthase [EC:6.3.2.6]	0	0	0.949094	0.657523	0	1.08595	2.31078	0.919342	0	0	0	3.86778	0	0.493886	0.493668	8.46507	3.3929	0	0.568266	0	1.21389	0.61587	0.922317	0.464134	1.51736	0	1.04728	0.770581	0	0	0	1.7762	0.624795	0	0	2.72827	0	0	0	0	0	0	0	2.35042	0.422481	1.64021	2.13025	1.09926
K01924	murC; UDP-N-acetylmuramate--alanine ligase [EC:6.3.2.8]	0	0	1.57984	0	4.14746	1.80298	0	0	0	0	0	7.04234	0	0	0	0	3.57621	0	1.26149	0	0	0	1.0443	1.29422	3.28166	0	2.09158	1.45488	0	0	0	4.23076	0	0	0	0	1.34182	0	1.3567	0	0	0	0	4.09687	0	0	0	1.96364
K01925	murD; UDP-N-acetylmuramoylalanine--D-glutamate ligase [EC:6.3.2.9]	0	1.80893	1.96959	0	2.27009	0	0	1.04728	1.0086	0	0	5.54878	0	1.13951	0	0	3.29952	0	1.11868	0	0	1.93092	0	0	0	4.17125	1.94877	0	0	0	0	2.90084	1.49653	1.52355	0	0	0.725953	0	1.66315	0	0	0	0	3.82315	0.728928	0	2.29984	0
K01926	rex; redox-sensing transcriptional repressor	0	0	0.62182	0	0	0	0	0	0	1.23471	0	0	0	0.514712	0	7.38574	2.1387	0	0	0	0	0	0.660498	0	0	3.10018	0	0.92453	1.43703	0	0	0	0	0.303472	0	0	0.592068	2.55869	0	0.69025	0	0	0	0	0.389753	0	0	0
K01928	murE; UDP-N-acetylmuramoyl-L-alanyl-D-glutamate--2,6-diaminopimelate ligase [EC:6.3.2.13]	0	0	1.62447	0	0	1.92199	0	0	1.07405	0	0	7.48267	0	0	0	0	3.88858	4.27241	1.18116	0	0	2.60926	1.12463	2.03815	0	0	2.22546	1.65422	0	0	0	2.89786	1.61554	0.89554	0	2.53488	0	2.34447	2.40397	0	0	0	0	3.63274	1.32397	0	2.51108	0
K01929	murF; UDP-N-acetylmuramoyl-tripeptide--D-alanyl-D-alanine ligase [EC:6.3.2.10]	0	2.01125	1.46678	0	0	1.16628	0.785457	0	1.26447	0	0	5.55175	0	1.35967	1.01752	0	0	4.54613	1.30017	0	0	1.04728	0	2.0249	0	0	1.69885	0	0	0	0	4.78117	0	0	0	2.84728	1.10976	2.82051	0	0	0	0	0	3.21323	0.82116	0	1.99935	0
K01932	capB, pgsB; gamma-polyglutamate synthase [EC:6.3.2.-]	0	0	1.20496	0	0	0	0	0	0	0	0	0	0	0	0	0	0	0	0	0	0	0	0	0	0	0	0	0	0	0	0	0	0	0	0	0	0	0	0	0	0	0	0	0	0	0	0	0
K01933	purM; phosphoribosylformylglycinamidine cyclo-ligase [EC:6.3.3.1]	0	0	0.993722	0	1.45786	1.35372	0	0	0.850912	0	0	5.73324	0	0	1.16331	0	0	0	0.776531	0	1.35967	0	0.746779	0.966945	2.10348	0	1.47273	0	1.19901	0	0	0	0	0	0	0	0.75273	0	0	0.556365	0	0	0	2.27307	0.728928	0	0	0
K01934	MTHFS; 5-formyltetrahydrofolate cyclo-ligase [EC:6.3.3.2]	0	0	0	0	0.681325	0.595043	0.163637	0.481985	0	0	0.34215	2.90679	0	0.389753	0	0	0.800333	1.61852	0.434382	0	0	0.648597	0	0	0	0	0.818185	0	0	0	0	1.36265	0	0.315373	0	1.0562	0.407605	1.43132	0	0	0	0	0	1.55901	0.452233	1.14546	0.95802	0.612895
K01935	bioD; dethiobiotin synthetase [EC:6.3.3.3]	0	0	0	0	0	0.434382	0.830085	0	0	0	0	0	0	0	0	0	0	0	0	0	0	0	0	0	0	0	0	0	0	0	0	0	0	0	0	0	0	0	0	0	0	0	0	1.64827	0.461159	0	0.984797	0
K01937	pyrG, CTPS; CTP synthase [EC:6.3.4.2]	0	0	2.23736	1.66017	2.16893	3.3977	1.73753	2.03505	0	0	1.48463	10.1931	0	2.27604	0	0	0	6.483	1.41918	2.0767	6.64366	1.56496	2.1284	0	0	0	2.46645	2.3891	0	0	0	0	2.28794	0	0.862813	9.00226	1.31207	5.13225	2.51108	0	0	0	2.59439	0	0.931243	0	3.62679	0
K01938	fhs; formate--tetrahydrofolate ligase [EC:6.3.4.3]	0	0	0	0	0	0	0	0	0	0	0	0	0	0	0	0	0	0	0	0	0	2.28199	1.23769	0	0	0	0	0	0	0	2.05587	0	0	0	0	0	0	0	0	0	0	0	0	0	0	0	0	0
K01939	purA, ADSS; adenylosuccinate synthase [EC:6.3.4.4]	0	1.97852	1.74348	0.907441	1.88034	0	1.11273	1.48761	4.95591	0	0.639672	6.36101	0	1.02645	0	0	0	4.37059	1.55901	0	2.98712	0	0	3.69828	4.38572	4.49555	2.74315	2.04397	1.54414	0	0	0	1.83571	0.559341	0	0	0	2.54381	1.321	0.455208	0	0	0	0	0	0	0	1.16628
K01940	argG, ASS1; argininosuccinate synthase [EC:6.3.4.5]	0	0	0	0.975871	0	1.68397	1.05025	0	0	0	1.66315	11.5795	0	0.952069	0.598019	0	3.77852	4.37059	0.975871	0	0	3.87968	0	0	0	4.19803	0	1.37157	1.79108	0	0	0	0	0	0	4.25753	1.17819	0	0	0	0	0	0	4.45687	0.955044	0	2.11835	0
K01941	E6.3.4.6; urea carboxylase [EC:6.3.4.6]	0	0	0	0	0	0	0	0	0	0	0	0	0	0	0	0	0	0	0	0	0	0	0	0	0	0	0	0	0	0	0	0	0	0	0	0	0	0	0	0	0	0	0	0	0	0	0	0
K01945	purD; phosphoribosylamine---glycine ligase [EC:6.3.4.13]	0	1.88331	1.63934	2.17786	5.3792	1.58877	1.0562	0	0	1.7762	0	5.38217	5.27937	1.53224	0	0	4.41522	0	1.76728	0	2.32662	1.01752	0	0	7.78985	3.56133	1.74645	0	1.64529	0	0	3.01847	0	0	0	0	0	0	0	1.78215	0	0	0	2.61522	0.818185	0	0	0
K01950	E6.3.5.1, NADSYN1, QNS1, nadE; NAD+ synthase (glutamine-hydrolysing) [EC:6.3.5.1]	0	0	0	0	0	0	0	0	0	0	0	0	0	0	0	0	0	0	1.45786	0	0	0	0	0	0	0	3.32927	0	0	0	0	0	0	0	0	0	0	0	0	0	0	0	0	0	0.806284	0	0	0
K01951	guaA, GMPS; GMP synthase (glutamine-hydrolysing) [EC:6.3.5.2]	0.357026	5.06977	1.84761	0.743804	2.63604	10.0057	0.960995	2.87707	1.73158	0	0	16.4113	3.30249	1.24067	0	0	6.43242	9.12202	1.96662	0	7.75341	0	0	0	2.40397	0	0	0	0	0	0	3.23406	1.73324	0	0	0	0	3.722	0	0.404629	0	0	0	0	1.74943	0	2.91869	0
K01952	PFAS, purL; phosphoribosylformylglycinamidine synthase [EC:6.3.5.3]	0	0	0	0	6.77754	0	0	0	0	0	0	0	0	0	0	0	0	0	0	0	0	0	0	0	0	0	0	0	0	0	0	0	0	0	0	0	0	0	0	0	0	0	0	0	0	0	0	0
K01953	asnB, ASNS; asparagine synthase (glutamine-hydrolysing) [EC:6.3.5.4]	0	0	1.19604	1.67207	0	3.61786	0	1.73455	0	0	0	0	0	1.04133	0	0	0	0	2.27605	2.77372	0	0	0	0	0	0	0	0	0	0	0	4.35274	1.86844	0	0	0	0	0	0	0	0	0	1.91009	0	0	1.67505	0	0
K01955	carB, CPA2; carbamoyl-phosphate synthase large subunit [EC:6.3.5.5]	0	0	0	0	0	0	3.10018	14.7419	3.96596	0	0	0	0	0	0	0	0	17.1878	2.76398	0	0	0	5.16498	0	9.9164	11.2612	6.82812	0	0	0	0	0	0	0	0	0	0	0	0	0	0	0	0	0	4.1534	14.043	6.66448	0
K01956	carA, CPA1; carbamoyl-phosphate synthase small subunit [EC:6.3.5.5]	0	1.64232	0	0	2.21654	1.49951	0.886615	0	0.886615	0	0	0	0	0	0.505787	0	0	0	0.687275	0	2.4605	1.19306	0	0	0	0	0	0	0	0	0	6.2492	0	0	0	1.97554	2.52893	0	0	0	0	4.49258	0	0	0.589093	0	1.95472	0
K01958	PC, pyc; pyruvate carboxylase [EC:6.4.1.1]	0	0	0	0	0	0	0	0	0	0	0	0	0	0	0	0	0	0	0	0	0	0	0	0	0	0	4.17125	0	0	0	0	0	0	0	0	0	0	0	0	0	0	0	0	0	3.26976	0	0	0
K01959	pycA; pyruvate carboxylase subunit A [EC:6.4.1.1]	0	0	0	0	0	3.57622	0	0	0	0	0	0	0	0	0	0	0	0	0	0	0	0	0	0	0	0	0	0	0	0	0	0	0	0	0	0	0	0	0	0	0	0	0	0	0	0	0	0
K01960	pycB; pyruvate carboxylase subunit B [EC:6.4.1.1]	0	0	0	0	0	0	0	0	0	0	0	0	0	0	0	0	0	0	0	0	0	0	0	0	0	0	0	0	0	0	0	0	0	0	0	0	0	0	0	0	0	0	0	0	0	0	0	0
K01961	accC; acetyl-CoA carboxylase, biotin carboxylase subunit [EC:6.4.1.2 6.3.4.14]	0	0	0	0	0	2.46348	0	1.54414	0	0	0	6.63176	0	0	0	0	0	3.66844	1.17819	0	0	0	0	0	0	0	2.13621	0	0	0	0	2.91869	0	0	0	0	0	0	0	0	0	0	0	3.70712	0	3.841	2.27307	0
K01962	accA; acetyl-CoA carboxylase carboxyl transferase subunit alpha [EC:6.4.1.2 2.1.3.15]	0	1.77918	0	0	0	1.37157	0	0	0	1.47128	0.592068	3.97191	0	0	0.41653	6.92333	0	0	1.24959	0	0	0	0	0.776531	0	2.29092	1.13356	0	0	0	0	0	0	0.34215	0	2.10962	0	0	0	0	0	0	0	1.93629	0	2.49918	0	0
K01963	accD; acetyl-CoA carboxylase carboxyl transferase subunit beta [EC:6.4.1.2 2.1.3.15]	0	0.910416	0	0	0	1.53521	0	0	0	1.60662	0.431406	5.05192	0	0	0	6.08406	0	0	0.88959	0	1.7167	0.583142	0	1.87195	0	2.83241	1.11273	0	0	0	0.999836	0	0	0.404629	0	1.6929	0	1.58579	0	0	0	0	0	1.82381	0	0	1.19009	0.398679
K01965	PCCA, pccA; propionyl-CoA carboxylase alpha chain [EC:6.4.1.3]	0	0	0	0	0	0	0	0	0	0	0	0	0	0	0	0	0	0	0	0	0	0	0	0	0	0	0	0	0	0	0	0	0	0	0	0	0	0	0	0	0	0	0	0	0	0	0	0
K01966	PCCB, pccB; propionyl-CoA carboxylase beta chain [EC:6.4.1.3 2.1.3.15]	0	0	0	0	0	0	0	0	0	0	0	0	0	0	0	31.7574	0	0	0	0	0	3.01389	0	0	0	0	0	0	0	0	0	0	0	0	0	0	0	0	0	0	0	0	0	0	0	3.14778	0	0
K01968	E6.4.1.4A; 3-methylcrotonyl-CoA carboxylase alpha subunit [EC:6.4.1.4]	0	0	0	0	0	0	0	0	0	0	0	9.07739	0	0	0	0	0	0	0	0	2.59736	0	0	0	0	0	0	0	0	0	0	0	0	0	0	0	0	0	0	0	0	0	0	0	0	0	0	0
K01969	E6.4.1.4B; 3-methylcrotonyl-CoA carboxylase beta subunit [EC:6.4.1.4]	0	0	0	0	0	0	0	1.43405	0	0	0	0	0	0	0	0	0	0	0	0	3.11208	0	1.71372	0	0	0	0	0	0	0	0	0	0	0	0	3.70712	0	0	0	0	0	0	0	0	0	0	0	0
K01970	accD2; acyl-CoA carboxylase subunit beta [EC:6.4.1.-]	0	0	0	0	0	0	0	0	0	0	0	0	0	0	0	0	0	0	0	0	0	0	0	0	0	0	0	0	0	0	0	0	0	0	0	0	0	0	0	0	0	0	0	0	0	0	0	0
K01971	ligD; bifunctional non-homologous end joining protein LigD [EC:6.5.1.1]	0	0	0	0	0	0	0	0	0	0	0	0	0	0	0	0	0	0	0	0	1.54414	0	0	0	0	0	0	0	0	0	0	0	0	0	0	0	0	0	0	0	0	0	0	0	0	0	0	0
K01972	E6.5.1.2, ligA, ligB; DNA ligase (NAD+) [EC:6.5.1.2]	0	0	3.01687	0	2.7134	2.26116	0	0	0	0	0	0	0	2.31174	0	0	7.92003	6.67044	1.54711	0	0	2.23798	1.14546	2.42778	0	0	3.22216	1.96067	2.89489	3.28464	0	4.05522	0	0	0	3.8053	0	0	0	0	0	0	0	0	1.42513	0	0	0
K01974	RTCA, rtcA; RNA 3'-terminal phosphate cyclase (ATP) [EC:6.5.1.4]	0	0	0	0	0	0	0	0	0	0	0	0	0	0	0	0	0	0	0	0	0	0	0	0	0	0	0	0	0	0	0	0	0	0	0	0	0	0	0	0	0.69025	0	0	0	0	0	0	0
K01975	thpR; RNA 2',3'-cyclic 3'-phosphodiesterase [EC:3.1.4.58]	0	0	0.586118	0	0.705126	0	0.550941	0	0.327274	0	0	0	0	0.449258	0.208265	0	0	1.26149	1.02858	0	0	0.336199	0	0	1.04133	1.78811	0.928268	0	0	0	0	0	0.825191	0.332636	0	0.779507	0.425456	0	0	0.360001	0	0	0	1.45488	0.386778	0.907441	0.800333	0.481985
K01989	K01989; putative tryptophan/tyrosine transport system substrate-binding protein	0	0	0	0	0	0	0	0	0	0	0	0	0	0	0	0	9.0977	0	0	0	0	0	0	0	1.73753	0	0	0	0	0	0	0	0	0.437357	0	0	0	0	0	0	0	0	0	0	0	0	0	0
K01990	ABC-2.A; ABC-2 type transport system ATP-binding protein	0	1.44	0	1.64325	6.82817	1.03538	0	2.57951	0	1.24067	0.54744	8.52613	1.91306	0.600994	0	0	2.55571	7.57788	5.162	0.499836	0	0.919342	0	0.728928	3.39175	0	5.35138	0	0	0	0	0	0	0.270745	0	4.8615	0	0	0	0	2.77588	3.99572	0	0	0	2.54083	3.11803	1.57984
K01991	wza, gfcE; polysaccharide biosynthesis/export protein	0	4.01517	0	0.592068	0.824135	0.711077	0	0	0	0	0	4.68299	0	0	0.538514	0	0	1.93092	2.27901	0	1.23769	1.87141	0	2.50079	1.15141	0	0	0	0	0	0	5.26015	0	0	0	0	0	0	0	0	0	4.23373	0	0	0	1.23471	1.99042	0
K01992	ABC-2.P; ABC-2 type transport system permease protein	0	0	0	0	1.21389	0	0	0	0	0	0	0	0	0	0.987772	10.3567	1.47868	0	3.69225	0.853887	1.91901	0	2.04397	0	2.16001	10.205	0	10.6067	0	0	0	0	0	0.389753	0	0	0	0	3.68356	0.476035	0.574217	0	4.82577	0	0	0	0.990747	0.583142
K01993	ABC-2.TX; HlyD family secretion protein	0	0	0	0	0	0	0	0	0	0	0	0	0	0	0	0	0	0	0	0	0	0	0	0	0	0	0	0	0	0	0	0	0	0	0	0	0	0	0	0	0	0	0	0	0	0	0	0
K01994	gerE; LuxR family transcriptional regulator, transcriptional regulator of spore coat protein	0	0	0	0	0	0	0	0	0	0	0	0	0	0	0	0	0	0	0	0	0	0	0	0	0	0	0	0	0	0	0	0	0	0	0	0	0	0	0	0	0	0	0	0	0	0	0	0
K01995	livG; branched-chain amino acid transport system ATP-binding protein	0	0	0.978846	0.496861	5.63803	0.955044	0.514712	2.041	2.08265	0.82116	0	6.58416	0	0.955279	0	0	0	13.0582	0	0	0	3.87429	0	3.02282	3.43042	0.847937	2.79105	0	1.0443	0	0	0	3.4388	0.639672	0	0	0.666448	1.8981	0	0	0	7.4914	0	0	1.24959	7.5035	0	0
K01996	livF; branched-chain amino acid transport system ATP-binding protein	0	0	0.657523	0.333224	5.48332	1.37157	0.374877	3.66249	1.91604	1.0562	0	7.42317	0	0.907781	0	0	2.76993	10.9518	0	0	0	5.4405	0	0.702151	3.47505	0.755705	2.25233	0	0.844961	0	0.702151	0	3.66845	0.714052	0	0	0.449258	2.23509	0	0	0	0	0	0	2.18976	7.48816	0	0
K01997	livH; branched-chain amino acid transport system permease protein	0	0	0.82116	0.737854	5.20068	0.972896	0	4.00464	2.4248	1.07703	0	7.08102	0	0.75273	0	0	2.94249	7.14647	0	0	0	5.94448	0	5.23935	4.18413	1.96959	2.83254	0	1.11868	0	0.681325	0	0.898515	0	0	0	1.6691	2.61537	0	0.398679	0	8.32168	0	0	2.0767	7.39043	0	0
K01998	livM; branched-chain amino acid transport system permease protein	0	0	0.916367	0.303472	6.94416	1.35372	0.449258	1.78215	0.806284	4.50448	0	3.82018	0	0	0	0	2.52596	8.14019	0	0	0	4.34382	0	4.78414	4.37952	0	1.89224	0	1.93092	0	0	0	2.22249	0.523638	0	0	1.81191	4.1929	0	0	0	3.36795	0	0	1.18116	7.02745	0	0
K01999	livK; branched-chain amino acid transport system substrate-binding protein	0	0	0	0.398679	4.5015	1.07405	0.541489	2.96034	2.08563	2.23814	0	11.7997	0	2.18423	0	0	0	3.7815	5.50342	0	0	6.12598	0	3.08232	4.46791	3.1567	4.09985	0	1.75161	0	0	0	2.7491	9.55424	0	0	0.728928	2.66967	0	1.14976	0	0	0	0	1.681	1.99935	0	0
K02000	proV; glycine betaine/proline transport system ATP-binding protein [EC:7.6.2.9]	0	1.55604	3.61191	2.82755	0	1.98744	1.85653	0	0	0	0	4.56398	0	0	0	0	4.95374	0	1.13058	0	0	3.2043	0.886615	0.702151	2.66282	8.33656	1.97852	0	0	0	0	3.28166	1.59472	1.03538	0	0	1.51439	0	0	1.12166	0	0	0	3.0853	1.61554	0	0	0
K02001	proW; glycine betaine/proline transport system permease protein	0	1.03835	1.96662	2.13181	0	0	3.02375	0.901491	0.618845	0	0	4.48365	0	0	0	0	0	0	0.791408	0	0	6.17953	0.41058	1.46976	1.91901	8.71739	1.63934	0	0	0	0.678349	0	1.63339	0	0	0	0.755705	1.35075	0	1.20199	0	0	0	0	1.10083	0	3.14168	0
K02002	proX; glycine betaine/proline transport system substrate-binding protein	0	0	8.28195	0.404629	4.1177	2.13918	1.32992	0.856862	1.00265	0	1.86081	3.66844	0	0	0	6.27473	3.70414	6.64346	1.0681	0	0	3.76068	1.06513	0.717027	6.23605	11.05	3.31142	0	0	0	1.04133	10.2407	2.19571	1.32903	0	0	3.29654	4.26581	0	0	0	0	0	1.94877	2.05587	7.29559	4.55437	0
K02003	ABC.CD.A; putative ABC transport system ATP-binding protein	0	1.11273	1.17521	0	0.806284	2.20464	0	0	0	0	0	3.99274	3.23109	0	1.12166	15.7581	10.1812	0	0.636696	0.464134	2.34745	0.583142	2.45158	0.425456	0	0	1.85654	0	3.481	0	1.63042	9.70157	0	0.261819	0	2.4486	0	1.51736	0.886615	0	0.839011	0	1.09488	1.23769	0.392729	2.29984	2.38611	0.609919
K02004	ABC.CD.P; putative ABC transport system permease protein	0	1.98744	3.06125	0	3.3858	6.42052	0	0	0	0	0	9.98483	0	0	8.58954	0	4.4777	0	2.27306	1.55901	7.74746	0	6.1587	0	0	3.77852	2.62117	1.20794	5.67671	0	0	12.2801	1.47868	1.55604	2.506	5.1144	0	0	1.99935	0	3.24002	0	4.16828	4.91208	1.07703	2.35637	2.22668	1.0681
K02005	ABC.CD.TX; HlyD family secretion protein	0	1.7405	2.15703	0	0	0	0	0	1.19901	0	0	0	4.90911	0	0.871738	0	4.45092	0	1.44596	0	0	0	0	0	0	0	0	3.14778	0	0	0	0	1.3686	0	0	0	1.92861	0	2.52893	0.589093	0	0	0	0	1.27042	0	3.67737	0
K02006	cbiO; cobalt/nickel transport system ATP-binding protein	0	0	0	0	0	0	0	0	0	0	0	0	0	0	0	0	0	0	0.556365	0	0	0	0	0	0	0	0	0	0	0	0	0	0	0	0	0	0	0	0	0	0	0	0	0	0	0	0	0
K02007	cbiM; cobalt/nickel transport system permease protein	0	0	0	0.318348	1.08298	0	0	4.31878	0.529589	0	0	0	0	0	0	0	0	2.63617	0.577192	0	0	0	0	0.413555	0	0	0	0	0	0	0	0	0	0	0	0	0	0	0	0	0	0	0	0	0	0	0	0
K02008	cbiQ; cobalt/nickel transport system permease protein	0	0	0	0	1.36265	0	0	3.87341	0	0	0	0	0	0	0	0	0	4.17482	0.642647	0	0	0	0	0	0	0	0	0	0	0	0	0	0	0	0	0	0	0	0	0	0	0	0	0	0	0	0	0.532564
K02009	cbiN; cobalt/nickel transport protein	0	0	0	0	0	0	0	0	0	0	0	0	0	0	0	0	0	0	0	0	0	0	0	0	0	0	0	0	0	0	0	0	0	0	0	0	0	0	0	0	0	0	0	0	0	0	0	0
K02010	afuC, fbpC; iron(III) transport system ATP-binding protein [EC:7.2.2.7]	0	1.55306	0	0	1.42215	1.30017	0	0	0	0	0	0	0	0	0	0	0	0	0.75273	0	0	0	0	0	0	0	2.02612	0	0	0	0	2.33852	0	0	0	0	0	0	0	0	0	0	0	3.96894	0	0	0	0
K02011	afuB, fbpB; iron(III) transport system permease protein	2.06182	1.99042	0.934218	0	1.88629	0	0	0	0	0	0	0	0	0	1.03835	0	0	0	2.70745	0	0	1.41918	0	1.40133	0	0	3.01687	0	1.57389	0	0	0	0	0	0	3.29654	0	1.15736	0	1.1466	0	0	0	3.93621	0	9.08036	0	0
K02012	afuA, fbpA; iron(III) transport system substrate-binding protein	0	1.25852	0.574217	0	0	0.839011	0	0	0.523638	0	0	5.25423	0	0	0.928268	0	0	0	1.61852	0	1.89224	0.562316	0	0	0	3.27571	1.49356	0	0.740829	0	0	2.21951	0	1.01752	0	1.63339	0	0	0	4.10823	0	0	0	2.97522	0	1.75835	0	0
K02013	ABC.FEV.A; iron complex transport system ATP-binding protein [EC:7.2.2.-]	0	2.88192	1.82678	0	2.20463	1.88629	0.978846	2.3891	0.830085	0	0	6.81324	0	1.54116	0.880664	0	2.77588	7.97655	0	0	0	1.13951	0	0.717027	1.58282	2.72827	1.3805	0.943144	1.3448	0	0	0	0.847937	0.437357	0	0	6.43177	0	1.59769	0.836036	0	0	0	0	0.556365	0	0	1.327
K02014	TC.FEV.OM; iron complex outermembrane recepter protein	0	21.0134	1.41918	0	0	4.52232	0	1.77025	0	0	0	0	0	0	2.62117	35.3545	0	11.4635	2.3415	0	79.0891	3.85811	6.05457	0	0	0	0	10.0354	0	0	0	9.10492	1.92199	0	0	75.3295	0	0	2.02612	0	0	0	0	2.7015	0	0	0	0
K02015	ABC.FEV.P; iron complex transport system permease protein	0	1.28827	0.946119	0	2.03802	2.52894	1.11571	1.95769	0	0	0	4.1296	0	0.708102	0	0	2.7967	6.05754	0	0	0	0	0	0	0	0	1.67802	0	0	0	0	0	1.51736	0	0	0	0.898515	0	0	0.499836	0	0	0	0	0.75273	0	0	0
K02016	ABC.FEV.S; iron complex transport system substrate-binding protein	0	1.28827	0	0	0	0	0	0.972896	0	0	0	0	0	0	0	0	3.18348	0	0	0	0	0	0	0	0	0	0	0	0	0	0	0	0	0	0	1.70777	0	0	0	0.529589	0	0	0	0	0.785457	0	0	0
K02017	modC; molybdate transport system ATP-binding protein [EC:7.3.2.5]	0	0	0	0	0	1.50248	0	0	0	0	0	4.25158	0	0	0	0	0	0	3.55836	0	0	0.952069	0	0.62182	0	0	0	0	1.74943	0	0	0	0	0	0	1.60067	0	0	0	0	0	0	0	0	0	0	0	0
K02018	modB; molybdate transport system permease protein	0	0	0	0	0	0.904466	0	0	0	0	0	0	0	0	0.678582	0	0	0	0	0	0.928268	0.734878	0	0.41653	0	0	0	0	0.922317	0	0	0	0	0	0	0	0	0	0	0	0	0	0	0	0	0	0	0
K02019	modE; molybdate transport system regulatory protein	0	0	0	0	2.00674	0	0.151736	0	0	0	0	0	0	0.395704	0.157686	2.30877	1.0324	1.49356	0	0	0	0.336199	0	0.297522	0	0	0.839242	0.496861	0	0	0	0	0	0	0	0	0	0	0	0	0	0	0	0	0	0	0	0
K02020	modA; molybdate transport system substrate-binding protein	0	0	0	0	1.06215	0.720002	0	0	0	0	0	3.38282	0	0	0	0	0	0	0.47901	0	1.28827	0.508762	0	0.565291	0	0	0.88959	0	0	0	0	0	0.675374	0	0	1.61554	0	0	0	0	0	0	0	0	0	0	0	0
K02022	ABC.MR.TX; HlyD family secretion protein	0	0	0	0	0	0	0	0	0	0	0	0	0	0	0	0	0	0	0	0	0	0	0	0	0	0	0	0	0	0	0	0	0	0	0	0	0.785457	0	0	0	0	0	0	0	0	0	0	0
K02024	lamB; maltoporin	0	0	0	0	0	0	0	0	0	0	0	0	0	0	0	0	0	0	0	0	0	0	0	0	0	0	0	0	0	0	0	0	0	0	0	0	0	0	0	0	0	0	0	0	0	0	0	0
K02025	ABC.MS.P; multiple sugar transport system permease protein	0	0	0	0	0	0	0	0	0	1.27042	0	0	0	0	0	0	0	0	0.490911	0	0	0	0	1.90711	0	3.7408	0	0	1.66621	0	3.15542	0	0	0	0	2.26414	0	6.49908	0	0.592068	0	0	0	0	0	1.91604	0	0
K02026	ABC.MS.P1; multiple sugar transport system permease protein	0	0	0	0	0	0	0	0	0	2.24332	0.437357	0	0	0	0	0	0	0	0.529589	0	0	0	0	0	0	0	0	0	0	0	0.678349	0	0	0.624796	0	1.79703	0	2.99306	0	0.333224	0	0	0	0	0	0	0	0
K02027	ABC.MS.S; multiple sugar transport system substrate-binding protein	0	0	0	0	0	0	0	0	0	0	1.71967	0	0	0	0	0	0	0	1.89819	0	0	0	0	0	0	9.19192	0	0	0.490911	0	1.10678	0	0	0.574217	0	2.27307	0	10.4728	0	1.64827	0	0	0	0	0	0	0	0
K02028	ABC.PA.A; polar amino acid transport system ATP-binding protein [EC:7.4.2.1]	1.06513	0	1.95472	0	3.34414	0	1.71827	0	0.773556	0	1.0086	6.38481	0	0	0	0	3.45125	0	0	0	0	0.464134	0	29.3028	2.02931	2.7848	4.05819	0	1.18711	0	0	0	1.23471	0.345125	0	1.81786	0.502812	1.3091	0	0.646381	0	0	0	0	4.42451	2.38932	0	0
K02029	ABC.PA.P; polar amino acid transport system permease protein	0	0	1.36562	0.523638	6.72993	0	3.84695	0	1.23174	1.82678	1.38293	2.93654	0	0	0	0	2.61224	0	0	0	0	0	0	0	5.45952	4.83473	5.70646	0	1.19901	0	0	0	0.699176	0.544465	0	0	2.68717	1.52034	0	0	0	0	0	0	5.62918	0	0	0
K02030	ABC.PA.S; polar amino acid transport system substrate-binding protein	1.10083	0	53.7485	0	4.35573	0	2.38522	0	1.31802	0.856862	3.21606	3.54348	13.6057	0	0	0	4.8615	8.86615	0	0	3.97191	4.95076	0	0.462192	1.19604	2.90084	4.4301	0	2.69024	0	0	0	3.67142	1.02645	0	3.96596	3.92672	3.52563	1.59472	0.401654	0	0	0	4.21701	5.92054	2.13621	6.25986	0
K02031	ddpD; peptide/nickel transport system ATP-binding protein	0	0	7.77423	0.502812	5.21966	4.50448	0.862813	1.321	0	4.04034	0.975871	4.17125	0	3.22811	0	13.323	8.32764	3.48993	3.362	0	3.90348	3.79637	0	0.95802	3.25191	20.6629	1.49653	0	5.54879	0	0	0	2.38613	1.10083	0	3.28464	5.5466	5.87605	0	2.1124	0	0	0	4.70382	0	5.47439	7.5273	0
K02032	ddpF; peptide/nickel transport system ATP-binding protein	0	0	0.922317	5.89093	1.01157	0	0.809259	0.800333	1.51439	0	0	4.65621	0	2.61522	0	0	8.86316	2.52001	0	0	0	3.48088	0	3.47506	0	9.40764	0	0	1.61852	0	1.52331	0	2.58844	0.708102	0	2.73422	0	5.60059	0	4.18315	0	0	0	0	0	1.92199	0	0
K02033	ABC.PE.P; peptide/nickel transport system permease protein	0	0	0.928268	0	2.76397	0	0.883481	0	0.916367	4.8139	1.33885	4.1653	0	2.52151	0	8.69082	22.0226	0	0.931243	0	1.15141	2.07671	0	1.48166	4.1891	14.4417	1.36562	0	3.75472	0	0	0	3.32629	2.33554	0	0	2.37059	8.32489	0	3.45423	0	4.25456	0	0	1.31207	15.6531	0	0
K02034	ABC.PE.P1; peptide/nickel transport system permease protein	0	0	0	0	2.94249	1.681	1.24364	0	3.38841	2.35042	1.16629	3.98381	0	2.29092	0	11.1719	31.552	0	0.708102	0	1.98447	1.61554	0	0.800333	4.10917	10.7584	1.12463	0	7.17462	0	0	0	3.07638	1.37455	0	0	0.82711	8.50218	0	4.08497	0	0	0	3.93621	1.30017	17.1792	0	0
K02035	ABC.PE.S; peptide/nickel transport system substrate-binding protein	0	0	1.66017	1.00511	2.21654	0	2.89786	0	3.95406	6.6981	1.03835	0	0	2.25224	0	0	27.9916	0	1.31505	0	0	4.80224	1.07405	3.99869	0	15.4235	1.76728	0	2.7015	0	0	0	10.0533	5.01722	0	0	3.453	16.1733	0	2.19868	1.30017	0	0	4.64431	2.3772	16.2686	0	0
K02036	pstB; phosphate transport system ATP-binding protein [EC:7.3.2.1]	2.27492	1.06513	1.22579	0	2.1124	1.17224	0	0	0	1.62052	0	8.18184	0	0.773556	0	0	0	2.3534	4.13258	0	0	0.61587	0	0.784203	0	0	1.24959	0	1.72989	0	1.15141	0	0	1.16362	0	0	0.642647	3.7101	0	0.580167	0	3.67142	0	0	0.6843	0	1.76728	0.559341
K02037	pstC; phosphate transport system permease protein	1.94877	0	1.06215	0	1.80903	0	0.490911	1.24364	0	1.40246	0	0	0	0	0	0	2.7253	3.17158	1.65125	0	0	0	0	0	0	0	3.51373	0	1.98412	0	0.589093	0	1.57423	0.696201	0	0	0.746779	0	0	0	0	0	0	0	0.853887	0	2.48133	0
K02038	pstA; phosphate transport system permease protein	0	0.925292	0.981821	0	0	0	0	0	0	2.015	0	0	0	0.770581	0	0	0	2.77588	4.86151	0	0	0	0	0	0	2.48728	0	0	1.61313	0	0	0	0	1.13356	0	0	0	0	0	0	0	0	0	0	0.562316	0	1.9934	0.996698
K02039	phoU; phosphate transport system protein	0.645622	3.34477	0.761655	0	1.02942	0	0.681325	0	0	0	0	4.42415	0	0.583142	0	0	2.16596	2.18678	0	0	0	0.592068	0	0	0	2.81455	0.841986	0	1.29241	0	0	0	1.29719	0.600994	0	1.66017	0	0	0	0.538514	0	3.15075	0	0	0.374877	1.9858	1.09785	0.351076
K02040	pstS; phosphate transport system substrate-binding protein	1.19604	0	1.09785	0	0	0	0.476035	0	0	0	0	8.34647	0	1.17819	0	0	4.10282	5.81357	5.58775	0	2.62116	0	0	0	0	0	0	0	0	0	1.13951	0	1.02942	0.481985	0	2.77958	0.544465	0	0	0.797358	0	0	0	0	0.589093	0	0	0
K02041	phnC; phosphonate transport system ATP-binding protein [EC:7.3.2.2]	0	0	0	0	3.51076	0.782482	0	0	0	1.77299	0	11.9278	0	0	0	0	0	0	0	0	0	0	0	2.02315	0	0	5.43222	0	5.95458	0	0	0	0	0	0	0	0	0	0	0	0	0	0	0	0	4.33786	0	0
K02042	phnE; phosphonate transport system permease protein	0	0	0	0	1.93687	1.26447	0	0	0	2.25764	0.351076	7.59243	0	0	0	0	0	0	0	0	0	3.18207	0	3.93621	0	0	3.11208	0	6.41753	0	0	0	0	0.595044	0	0	0	0	0	1.20794	0	0	0	0	0	1.89819	0	0
K02043	phnF; GntR family transcriptional regulator, phosphonate transport system regulatory protein	0	0	0	0	1.0443	0	0	0	0	0	0	0	0	0	0	0	0	0	0	0	0	0	0	0	0	0	0	0	0	0	0	0	0	0	0	0	0	0	0	0	0	0	0	0	0	0	0	0
K02044	phnD; phosphonate transport system substrate-binding protein	2.01422	0	0	0	2.93952	1.22876	0	1.0443	0	0	0.642647	0	0	0	0	0	0	2.48431	0	0	0	1.94598	0	1.51736	1.64827	0	1.97256	0	3.99869	0	0	0	0	0.47901	0	0	0	0	0	0.871738	0	0	0	0	0	0	0	0
K02045	cysA; sulfate/thiosulfate transport system ATP-binding protein [EC:7.3.2.3]	0	0	0	0	0	0	0	0	0	0	0	4.65621	0	0	0	0	0	0	0	0	0	0	0	0	0	0	0	0	0	0	0	0	0	0	0	0	0	0	0	0	0	0	0	0	0	0	0	0
K02046	cysU; sulfate/thiosulfate transport system permease protein	0	0	0	0	0	0	0	0	0	0	0	3.74282	0	0	0	0	0	0	0	0	0	0	0	0	0	0	0	0	0	0	0	0	0	0	0	0	0	0	0	0	0	0	0	0	0	0	0	0
K02047	cysW; sulfate/thiosulfate transport system permease protein	0	0	0	0	0	0	0	0	0	0	0	4.04034	0	0	0	0	0	0	0	0	0	0	0	0	0	0	0	0	0	0	0	0	0	0	0	0	0	0	0	0	0	0	0	0	0	0	0	0
K02049	ABC.SN.A; NitT/TauT family transport system ATP-binding protein	0	0	0	0	0	0.839011	0	0	0	0	0	0	0	0	0	0	0	0	1.10678	0	0	1.13664	0	0.934218	0	0	0	0	2.54678	0	0	0	0	0.714052	0	0	2.88596	0	0	0	0	0	0	0	0	2.72575	0	0
K02050	ABC.SN.P; NitT/TauT family transport system permease protein	0	0	1.84847	0	0	0.731903	0	0	0.62182	0	0	2.53488	0	0.428431	0	4.76927	6.88101	0	0.708102	0	0	0.392729	0	0.452233	0	4.74547	0	0	1.10976	0	0	0	0	0.336199	0	0	0	0	0	1.28827	0	3.70712	0	4.54613	0	3.49529	0	0
K02051	ABC.SN.S; NitT/TauT family transport system substrate-binding protein	0	0	0	1.45642	0	1.04728	0	0	0	0	0	2.85026	0	0	0	0	0	0	1.0562	0	0	0.41653	0	0	0	0	1.24364	0	1.34182	0	0	0	0	0	0	0	0	0	0	0	0	0	0	0	0	2.78813	0	0
K02052	ABC.SP.A; putative spermidine/putrescine transport system ATP-binding protein	0	0	0	0	0	0	0	0	0	0	0	0	0	0	0	0	0	0	0	0	0	2.80447	0	2.38483	0	0	0	0	0	0	0	0	0	0	0	0	0	0	0	0	0	0	0	0	0	0	0	0
K02053	ABC.SP.P; putative spermidine/putrescine transport system permease protein	0	0	0	0	0	0	0	0	0	0	0	0	0	0	0	0	0	0	0	0	0	4.8871	0	0.473059	0	0	0	0	0	0	0	0	0	0	0	0	0	0	0	0	0	0	0	0	0	2.27009	0	0
K02054	ABC.SP.P1; putative spermidine/putrescine transport system permease protein	0	0	0	0	0	0	0	0	0	0	0	0	0	0	0	0	0	0	0	0	0	0.794383	0	0	0	0.61587	0	0	0	0	0	0	0	0	0	0	0	0	0	0	0	0	0	0	0	0	0	0
K02055	ABC.SP.S; putative spermidine/putrescine transport system substrate-binding protein	0	0	1.34836	0	1.31802	0	0	0	0	0	0	0	0	0	0	0	0	0	0	0	0	0.937193	0	0	0	0.95802	0	0	0	0	0	0	0	0	0	2.29984	0.755705	0	0	0	0	0	0	0	0	0	0	0
K02056	ABC.SS.A; simple sugar transport system ATP-binding protein [EC:7.5.2.-]	0	0	0	0	0	0	0	0	0	0	0	0	0	0	0	0	0	0	0	0	0	0	0	0	0	0	0	0	0	0	0	0	0	0	0	0	0	2.60331	0	0	0	0	0	0	0	0	0	0
K02057	ABC.SS.P; simple sugar transport system permease protein	0	0	0	0	0	0	0	0	0	0	0	0	0	0	0	0	0	0	0	0	0	0	0	0	0	0	0	0	0	0	0	0	0	0	0	0	0	0	0	0	0	0	0	0	0	0	0	0
K02058	ABC.SS.S; simple sugar transport system substrate-binding protein	0	0	0	0	0	0	0	0	0	0	0	0	0	0	0	0	0	0	0	0	0	0	0	0	0	0	0	0	0	0	0	0	0	0	0	0	0	0	0	0	0	0	0	0	0	0	0	0
K02062	thiQ; thiamine transport system ATP-binding protein [EC:7.6.2.15]	0	0	0	0	0	0	0	0	0	0	0	0	0	0	0	0	0	0	0	0	0	0	0	0	0	0	0	0	0	0	0	0	0	0	0	0	0	0	0	0	0	0	0	0	0	0	0	0
K02063	thiP; thiamine transport system permease protein	0	0	0	0	2.4248	0	0	0	0	0	1.27934	0	0	0	0	0	0	0	0	0	0	0	0	0	0	0	0	0	0	0	0	0	0	0	0	0	0	0	0	0	0	0	0	0	0	0	0	0
K02064	thiB, tbpA; thiamine transport system substrate-binding protein	0	0	0	0	1.17521	0	0	0	0	0	0	0	0	0	0	0	0	0	0	0	0	0	0	0.770581	0	0	0	0	1.71968	0	0	0	0	0.395704	0	0	0	0	0	0	0	0	0	0	0	0	0	0
K02065	mlaF, linL, mkl; phospholipid/cholesterol/gamma-HCH transport system ATP-binding protein	0	1.18711	0	0.868327	0	2.58249	0	0	0	0	0	6.09919	0	0	0.339175	0	0	2.21356	0.618845	0	1.4043	2.03803	0.910416	1.08893	0	17.3504	0.95802	0	0.952069	0	0	1.7048	0	0	0	1.55901	0	0	0	0	0	0	0	3.02877	0.520663	0	2.13025	0.725953
K02066	mlaE, linK; phospholipid/cholesterol/gamma-HCH transport system permease protein	0	1.14843	0	0	0.981821	2.02017	0	0	0	0	1.11868	8.1402	0	0	0.434382	6.79837	0	3.61191	0.886615	0	1.43703	1.95472	0.19934	1.44298	0	13.1992	2.28693	0	2.04397	0	0	1.55306	0	0.654548	0	2.33257	0	1.98744	0	0.808278	0	2.56464	0	4.82877	1.0086	2.90084	2.03207	0.589093
K02067	mlaD, linM; phospholipid/cholesterol/gamma-HCH transport system substrate-binding protein	0	1.73753	0	0	0	1.62744	0.464134	0	0.425456	0	2.401	1.76133	0	0	0.458183	8.36928	0	3.05852	1.10678	0	1.60067	1.26447	0.853887	0.874714	0	8.12235	0	0	3.17158	0	0	2.40993	1.52629	2.06778	0	2.16893	0.641471	6.95308	1.05025	0	0	2.79151	0	3.21918	0.55339	0	0	0
K02068	STAR1, fetA; UDP-glucose/iron transport system ATP-binding protein	0	0	0	0	0	0	0	0	0	0	0	0	0	0	0	0	0	0	0	0	0	0	0	0	0	0	0	0	0	0	0	0	0	0	0	0	0	0	0	0	0	0	0	0	0	0	0	0
K02069	STAR2, fetB; UDP-glucose/iron transport system permease protein	0	0	0	0	0	0.913391	0	0	0	0	0	0	0	0.642647	0	0	2.041	0	0.776531	0	0	0.949094	0.636696	0	0	0	0	0	0	0	0	0	0	0	0	0	0	0	0	0	0	0	0	2.09753	0	0	0	0
K02071	metN; D-methionine transport system ATP-binding protein	0	0	1.08	0	0	0	0	0	0	0	0	9.41358	0	0	0	0	0	0	0	0	0	0	0	0	0	0	0	0	0	0	0	0	0	0	0	0	0	0	0	0	0	0	0	0	0	0	0	0
K02072	metI; D-methionine transport system permease protein	0	0	1.14248	0	0	0	0	0	0	0	0	0	0	0	0	0	0	0	0	0	0	0	0	0	0	0	0	0	0	0	0	0	1.05323	0	0	0	0	0	0	0	0	0	0	0	0	0	0	0
K02073	metQ; D-methionine transport system substrate-binding protein	0	0	0.800333	0	0	0	0	0	0	0	0	0	0	0	0	0	0	0	0	0	0	0	0	0	0	0	0	0	0	0	0	0	1.08893	0	0	0	0	0	0	0	0	0	0	0	0	0	0	0
K02074	ABC.ZM.A; zinc/manganese transport system ATP-binding protein	0	0	0	0	0	0	0	0	0	0	0	0	0	0	0	0	0	0	0	0	0	0	0	0	0	0	0	0	0	0	0	0	0	0	0	0	0	0	0	0	0	0	0	0	0	0	0	0
K02075	ABC.ZM.P; zinc/manganese transport system permease protein	0	0	0	0	0	0	0	0	0	0	0	0	0	0	0	0	0	0	0	0	0	0	0	0	0	0	0	0	0	0	0	0	0	0	0	0	0	0	0	0	0	0	0	0	0	0	0	0
K02076	zurR, zur; Fur family transcriptional regulator, zinc uptake regulator	0	0	0	0	0	0	0	0	0	0	0	0	0	0	0	0	0	0	0	0	0	0	0	0	0	0	0	0	0	0	0	0	0	0	0	0	0	0	0	0	0	0	0	0	0	0	0	0
K02077	ABC.ZM.S; zinc/manganese transport system substrate-binding protein	0	0	0	0	0	0	0	0	0	0	0	0	0	0	0	0	0	0	0	0	0	0	0	0	0	0	0	0	0	0	0	0	0	0	0	0	0	0	0	0	0	0	0	0	0	0	0	0
K02078	acpP; acyl carrier protein	0	1.66173	0.365952	0.21124	2.54083	0.190414	0.627771	1.04133	0.458183	0.487935	0.139835	0	0	0.238017	0.148761	1.9934	0.770581	8.02822	0.202315	0	0.377852	0.618844	0.148761	0.586118	1.65699	0.791408	1.46678	0.75868	1.66995	0	0.27372	0	0.493886	0.291571	0	0.288596	0.822321	0.960995	0.166612	0.160662	0	2.29792	0	0.645622	0.288596	1.63637	0.556365	0.330282
K02081	agaR; DeoR family transcriptional regulator, aga operon transcriptional repressor	0	1.70076	0	0	0	0	0	0	0	0	0	0	0	0	0	5.73324	0	0	0	0	0	0	0	0	0	0	0	0	0	0	0	3.83802	0	0	0	0	0	0	0	0	0	0	0	0	0	0	0	0
K02082	agaS; D-galactosamine 6-phosphate deaminase/isomerase [EC:3.5.99.-]	0	0	0	0	0	0	0	0	0	0	0	0	0	0	0	0	0	0	0	0	0	0	0	0	0	0	0	0	0	0	0	0	0	0	0	0	0	0	0	0	0	0	0	0	0	0	0	0
K02083	allC; allantoate deiminase [EC:3.5.3.9]	0	0	0	0	0	0	0	0	0	0	0	0	0	0	0	0	0	0	0	0	0	0	0	0.75498	0	0	0	0	0	0	0	0	0	0	0	0	0	0	0	0	0	0	0	0	0	2.22844	0	0
K02086	dnaD; DNA replication protein	0	0	0	0	0	0	0	0	0	0	0	0	0	0	0	0	0	0	0	0	0	0	0	0	0	0	0	0	0	0	0.645622	0	0	0	0	0	0	0	0	0	0	0	0	0	0	0	0	0
K02092	apcA; allophycocyanin alpha subunit	0	0	0	0	0	0	0	0	0	0	0	0	0	0	0	0	0	0	0.54744	0	0	0	0	0	0	0	0	0	0	0	0	0	0	0	0	0	0	0	0	0	0	0	0	0	0	0	0	0
K02093	apcB; allophycocyanin beta subunit	0	0	0	0	0	0	0	0	0	0	0	0	0	0	0	0	0	0	0.913391	0	0	0	0	0	0	0	0	0	0	0	0	0	0	0	0	0	0	0	0	0	0	0	0	0	0	0	0	0
K02094	apcC; phycobilisome core linker protein	0	0	0	0	0	0	0	0	0	0	0	0	0	0	0	0	0	0	0.243968	0	0	0	0	0	0	0	0	0	0	0	0	0	0	0	0	0	0	0	0	0	0	0	0	0	0	0	0	0
K02095	apcD; allophycocyanin-B	0	0	0	0	0	0	0	0	0	0	0	0	0	0	0	0	0	0	0.452233	0	0	0	0	0	0	0	0	0	0	0	0	0	0	0	0	0	0	0	0	0	0	0	0	0	0	0	0	0
K02096	apcE; phycobilisome core-membrane linker protein	0	0	0	0	0	0	0	0	0	0	0	0	0	0	0	0	0	0	2.49918	0	0	0	0	0	0	0	0	0	0	0	0	0	0	0	0	0	0	0	0	0	0	0	0	0	0	0	0	0
K02097	apcF; phycobilisome core component	0	0	0	0	0	0	0	0	0	0	0	0	0	0	0	0	0	0	0.407605	0	0	0	0	0	0	0	0	0	0	0	0	0	0	0	0	0	0	0	0	0	0	0	0	0	0	0	0	0
K02099	araC; AraC family transcriptional regulator, arabinose operon regulatory protein	0	0	0	0	0	0	0	0	0	0	0	0	0	0	0	0	0	0	0	0	0	0	0	0	0	1.50248	0	0	0	0	0	0	0	0	0	0	0	1.3924	0	0	0	0	0	0	0	0	0	0
K02100	araE; MFS transporter, SP family, arabinose:H+ symporter	0	0	0	0	0	0	0	0	0	0	0	0	0	0	0	9.80631	0	0	0	0	0	0	0.853887	0	0	0	0	0	0	0	0	23.2275	0	0	0	0	0	0	0	0	0	0	0	0	0	0	0	1.23174
K02103	araR; GntR family transcriptional regulator, arabinose operon transcriptional repressor	0	0	0	0	0	0	0	0	0	0	0	0	0	0	0	0	2.80563	0	0	0	0	0	0	0	0	1.12761	0	0	2.92854	0	0	0	0	0.666956	0	0	0	0	0	1.77682	0	0	0	0	0	0	0	0
K02106	atoE; short-chain fatty acids transporter	0	0	0	0	0	0	0	0	1.0324	0	0	0	0	0.847937	0	0	0	0	0	0	0	0	0	0	2.7134	0	0	0	0	0	0	0	0	0	0	0	0	0	0	0	0	0	0	0	0	0	0	0
K02107	ATPVG, ahaH, atpH; V/A-type H+/Na+-transporting ATPase subunit G/H	0	0	0.499836	0	0	0	0	0	0	0	0	0	0	0.473059	0	0	0	0	0	0	0	0	0	0	0	0	0	0	0	0	0	0	0.365952	0	0	0	0	0	0	0	0	0	0	0	0	0	0	0
K02108	ATPF0A, atpB; F-type H+-transporting ATPase subunit a	0	1.25257	0	0	0.850912	2.17786	0.27967	1.45191	0.508762	0	0	3.13885	2.90381	0.547111	0.520663	0	3.10315	5.33456	0.496861	0	0	0	0.856862	0.47901	1.27637	0	2.4486	0	0	0	0	2.43373	0	0	0	1.90116	0.428431	0	0	0	0	0	0	2.61522	0.452233	2.0767	0	0
K02109	ATPF0B, atpF; F-type H+-transporting ATPase subunit b	0	0.815209	0	0	1.19604	0.69025	1.46758	2.87776	0	0	0	2.69257	1.50546	0	0.481985	0	2.16298	7.33689	0.946118	0	1.69885	0	0	5.77189	2.40397	0	1.58877	0.865788	0	0	0	0.919342	0	0	0	0	0.360001	0	0.443307	0	0	4.79308	0	1.27934	0.544465	2.18381	0	0
K02110	ATPF0C, atpE; F-type H+-transporting ATPase subunit c	0	0.425456	0	0	0.41653	0.419506	0.240993	1.06215	0.849501	0.562398	0	0	0.618845	0.415183	0.214216	0	1.27637	4.12068	0.252893	0	1.59544	0	0	0	0.687275	0	0.940168	0	0	0	0.252893	0.440332	0	0	0	1.59544	0	0	0	0	0	0	0	6.87573	0.19934	0	0	1.00265
K02111	ATPF1A, atpA; F-type H+/Na+-transporting ATPase subunit alpha [EC:7.1.2.2 7.2.2.1]	0	2.90679	0	0	0	2.05885	0	2.22844	1.76728	0	0	9.03871	5.30481	1.42821	1.06215	0	8.20267	4.81985	1.56496	0	0	1.68397	0	0	3.96299	0	3.22811	0	0	0	0	6.98581	0	0	0	4.08497	1.71968	0	0	0	0	0	0	5.49225	0	0	0	1.04133
K02112	ATPF1B, atpD; F-type H+/Na+-transporting ATPase subunit beta [EC:7.1.2.2 7.2.2.1]	0	0	0	0	2.54679	2.31769	0	0	0	0	0	8.27408	4.04927	1.29719	0	0	9.78549	0	1.21091	0	2.72827	0	1.46678	0	4.0701	0	4.49853	0	0	0	2.31769	4.82283	0	0	0	0	2.27604	0	3.49581	0	0	0	0	0	2.1243	0	0	1.89224
K02113	ATPF1D, atpH; F-type H+-transporting ATPase subunit delta	0	0.96397	0	0	0.844961	0.705126	2.24157	0.434382	0	0.75273	0	3.02877	1.24364	0	0.285621	0	1.66315	2.07075	0.428431	0	0.949094	1.09237	0.217191	0	1.63042	0	0	0.618845	0	0	0	0.687275	0	0	0	0	0.618845	0	0	0	0	0	0	1.3448	0.27967	1.31207	0	0.383803
K02114	ATPF1E, atpC; F-type H+-transporting ATPase subunit epsilon	0	0.386778	0	0	0.476035	0.981821	0	0.368927	0.34215	0	0	2.45455	0	0	0.181488	0	2.18381	1.79703	0.345125	0	0	0	0	0	0.354051	0	0	0	0	0	0	0.770581	0	0	0	0.609919	0.249918	0	0	0	0	0	0	0.886615	0.214216	0.89554	0	0.419506
K02115	ATPF1G, atpG; F-type H+-transporting ATPase subunit gamma	0	1.42513	0	0	1.07405	1.11273	0	1.03835	1.27539	0	0	4.85555	0	0	0.470084	0	0	2.7015	0.720002	0	0	0	0.514712	0	1.69587	0	1.76728	0.987772	0	0	0	1.68992	0	0	0	1.90116	0.722978	0	0	0	0	0	0	2.52298	0.711077	0	0	1.00265
K02116	atpI; ATP synthase protein I	0	0	0	0	0	0	0.181488	0.276695	0	0	0	2.01125	0	0.362976	0	0	0	0.714052	0.452233	0	0.413555	0	0	0.434381	0	0	0.82116	0	0	0	0	0	0	0	0	0	0.27372	0	0	0	0	14.076	0	0	0.937193	0.871738	0	0
K02117	ATPVA, ntpA, atpA; V/A-type H+/Na+-transporting ATPase subunit A [EC:7.1.2.2 7.2.2.1]	0	0	5.4149	0	0	0	0	0	0	0	0	0	0	1.83571	0	0	0	0	0	0	0	0	0	0	0	0	0	0	0	0	0	0	0	0	0	0	0	0	0	0	0	0	0	0	0	0	0	0
K02118	ATPVB, ntpB, atpB; V/A-type H+/Na+-transporting ATPase subunit B	0	0	2.19868	0	0	0	0	0	0	0	0	0	0	1.3091	0	0	0	0	0	0	0	0	0	0	0	5.38105	0	0	0	0	0	0	0	0	0	0	0	3.96894	0	0	0	0	0	0	0	0	0	0
K02119	ATPVC, ntpC, atpC; V/A-type H+/Na+-transporting ATPase subunit C	0	0	3.09423	0	0	0	0	0	0	0	0	0	0	0.773556	0	0	0	0	0	0	0	0	0	0	0	0	0	0	0	0	0	0	0.859838	0	0	0	0	1.96959	0	0	0	0	0	0	0	0	0	0
K02120	ATPVD, ntpD, atpD; V/A-type H+/Na+-transporting ATPase subunit D	0	0	1.45191	0	0	0	0	0	0	0	0	0	0	0.709624	0	0	0	0	0	0	0	0	0	0	0	4.59076	0	0	0	0	0	0	0.69025	0.276695	0	0	0	1.08	0	0	0	0	0	0	0	0	0	0
K02121	ATPVE, ntpE, atpE; V/A-type H+/Na+-transporting ATPase subunit E	0	0	0.624795	0	0	0	0	0	0	0	0.473059	0	0	0.856862	0	0	0	0	0	0	0	0	0	0	0	0	0	0	0.618845	0	0	0	1.43703	0.249918	0	0	0	2.53191	0	0	0	0	0	0	0	0	0.949094	0
K02122	ATPVF, ntpF, atpF; V/A-type H+/Na+-transporting ATPase subunit F	0	0	0.740828	0	0	0	0	0	0	0	0	0	0	0.333224	0	0	0	0	0	0	0	0	0	0	0	1.12761	0	0	0	0	0.238017	0	0	0	0	0	0	0.666448	0	0	0	0	0	0	0	0	0	0
K02123	ATPVI, ntpI, atpI; V/A-type H+/Na+-transporting ATPase subunit I	0	0	4.41522	0	0	0	0	0	0	0	0	0	0	0	0	0	0	0	0	0	0	0	0	0	0	11.648	0	6.06647	0	0	0	0	2.20464	0	0	0	0	0	0	0	0	0	0	0	0	0	2.66282	0
K02124	ATPVK, ntpK, atpK; V/A-type H+/Na+-transporting ATPase subunit K	0.282646	0	1.03835	0	0	0	0	0	0	0	0	0	0	0.514712	0	0	0	0	0	0	0	0	0.377852	0	0	2.46348	0	0	0.627771	0	0	0	1.41323	0.27967	0	0	0.34215	1.62149	0	0.190414	0	0	0	0	0	0	0.586118	0
K02126	ATPeF0A, MTATP6, ATP6; F-type H+-transporting ATPase subunit a	0	0	0	0	0	0	0	0	0	0	0	0	0	0	0	0	0	0	0	0	0	0	0	0	0	0	0	0	0	0	0	0	0	0	0	0	0	0	0	0	0	0	0	0	0	0	0	0
K02132	ATPeF1A, ATP5A1, ATP1; F-type H+-transporting ATPase subunit alpha	0	0	0	0	0	0	0	0	0	0	0	0	0	0	0	0	0	0	0	0	0	0	0	0	0	0	0	0	0	0	0	0	0	0	0	0	0	0	0	0	0	0	0	0	0	0	0	0
K02133	ATPeF1B, ATP5B, ATP2; F-type H+-transporting ATPase subunit beta [EC:7.1.2.2]	0	0	0	0	0	0	0	0	0	0	0	0	0	0	0	0	0	0	0	0	0	0	0	0	0	0	0	0	0	0	0	0	0	0	0	0	0	0	0	0	0	0	0	0	0	0	0	0
K02160	accB, bccP; acetyl-CoA carboxylase biotin carboxyl carrier protein	0	0	0	0	0	0.598019	0	0	0	0	0	2.13918	3.21308	0	0	0	0	0	0.380828	0	0	0.354051	0	0.321323	0	1.7167	0.541489	0	0	0	0	0.96397	0	0.21124	0	1.57389	0	0.746779	0	0	0	1.52331	0	0.907441	0	0.844961	0	0.235042
K02164	norE; nitric oxide reductase NorE protein	0	0	0	0	0	0	0	0	0	0	0	0	0	0	0	0	0	0	0	0	0	0	0	0	0	0	0	0	0	0	0	0	0	0	0	0	0	0	0	0	0	0	0	0	0	0	0	0
K02167	betI; TetR/AcrR family transcriptional regulator, transcriptional repressor of bet genes	0	0	0	0	0	0.461159	0	0	0	0	0	0	0	0	0	0	0	0	0	0	0	3.43519	0	0.321323	0	0	0	0	0	0	0	0	0	0	0	0	0	0	0	0	0	0	0	0	0	0	0	0
K02168	betT, betS; choline/glycine/proline betaine transport protein	0	0	0	0	3.4334	0	2.23736	11.7402	0	0	0	0	0	0	1.66612	0	0	26.2741	3.5524	0	0	1.42513	0	0	0	0	0	0	0	0	0	7.88896	0	0	1.7347	4.11175	0	0	2.52298	0	0	0	0	10.3389	3.08828	0	3.56133	0
K02169	bioC; malonyl-CoA O-methyltransferase [EC:2.1.1.197]	0	0	0	0	0.966945	0	0	0	0	0	0	0	0	0	0	0	0	0	0	0	0	0	0	0	0	0	0	0	0	0	0	0	0	0	0	0	0	0	0	0	0	0	0	2.01125	0	0	1.43108	0
K02170	bioH; pimeloyl-[acyl-carrier protein] methyl ester esterase [EC:3.1.1.85]	0	0	0	0	0	0	0	0	0	0	0	0	0	0	0	0	0	0	0	0	0	0	0	0	0	0	0	0	0	0	0	0	0	0	0	0	0	0	0	0	0	0	0	0	0	0	0.788432	0
K02171	blaI; BlaI family transcriptional regulator, penicillinase repressor	0	0	0	0	0	0	0	0	0	0	0	0	4.38262	0	9.23733	0	0	0	0	0	0.184463	0	0.249918	0	0	0	0	0.999673	0	0	0	0.728928	0	0	0	0	0	0	0	0	0	0	0	0	0	0	0	0
K02172	blaR1; bla regulator protein blaR1	0	4.34757	0	0	0	0	0	0	0	0	0	0	0	0	3.78745	0	0	0	0	0	0.746779	0	0	0	0	0	0	2.43968	0	0	0	0	0	0	0	0	0	0	0	0	0	0	0	0	0	0	0	0
K02173	yggC; putative kinase	0	0	0	0	0	0	0	0	0	0	0	0	0	0	0	0	0	0	0	0	0	0	0	0	0	0	0	0	0	0	0	0	0	0	0	0	0	0	0	0	0	0	0	0	0	0	0	0
K02182	caiC; carnitine-CoA ligase [EC:6.2.1.48]	0	0	0	0	0	0	0	2.22249	0	0	0	0	0	0	0	0	0	0	0	0	2.56761	0	0	0	0	0	0	0	0	0	0	0	0	0	0	3.26381	0	0	0	0	0	0	0	0	0	0	0	0
K02188	cbiD; cobalt-precorrin-5B (C1)-methyltransferase [EC:2.1.1.195]	0	0	0	0	0	0.853887	0	0	0	0	0	0	0	0	0	0	0	2.74315	0.728928	0	0	0	0	0	2.25224	0	0	0	0	0	0	0	0	0	0	0	0.969921	0	0	0	0	0	0	0	0.565291	0	0	0
K02189	cbiG; cobalt-precorrin 5A hydrolase [EC:3.7.1.12]	0	0	0	0	0	0	0.599035	0	0	0	0	0	0	0	0	0	0	0	0	0	0	0	0	0	0	0	0	0	0	0	0	0	0	0	0	0	0.624795	0	0	0	0	0	0	0	1.07703	0	0	0
K02190	cbiK; sirohydrochlorin cobaltochelatase [EC:4.99.1.3]	0	0	0	0	1.38645	0	0	0	0	0	0	0	0	0	0	0	0	2.99604	0	0	0	0	0	0	1.23174	0	0	0	0	0	0	0	0	0	0	0	1.29449	0	0	0	0	0	0	0	0.907441	0	0	0
K02191	cbiT; cobalt-precorrin-6B (C15)-methyltransferase [EC:2.1.1.196]	0	0	0	0	0	0	0	0	0	0	0	0	0	0	0	0	0	0	0.535539	0	0	0	0	0	0	0	0	0	0	0	0	0	0	0	0	0	0	0	0	0	0	0	0	0	0	0	0	0
K02192	bfd; bacterioferritin-associated ferredoxin	0	0	0	0	0	0.235042	0	0	0	0	0	0	0	0	0	0	0	0	0	0	0.886614	0	0	0	0	0	0	0	0	0	0	0	0	0	0	0.163637	0	0	0	0	0	0	0	0	0	0.476035	0	0
K02193	ccmA; heme exporter protein A [EC:7.6.2.5]	0	0	0	0	0	0.910416	0	0	0	0	0	2.02612	0	0	0	0	0	0	0	0	0.800333	0.767606	0	0.467109	0	0	0	0	0	0	0	0	0	0	0	1.29422	0.529589	0	0	0	0	0	0	0	0	0	0	0
K02194	ccmB; heme exporter protein B	0	1.30017	0	0	0	0.791408	0.345125	0	0	0	0	2.58249	1.12166	0.586118	0.422481	0	0	0	0	0	0.714052	0.955044	0	0.541489	0	0	0	0	0	0	0	1.39835	0	0	0	1.16331	0.672399	0	0	0	0	2.32067	0	0	0	0	0	0
K02195	ccmC; heme exporter protein C	0	0.868821	0	0	0	0.731903	0	0	0	0	0	4.45687	0	0.258844	0.270745	0	0	0	0	0	2.27604	0	0	0.473059	0	0	0	0	0	0	0	0	0	0	0	3.10315	0	0	0	0	0	2.98414	0	0	0.392729	1.3924	0	0
K02196	ccmD; heme exporter protein D	0	0	0	0	0	0	0	0	0	0	0	1.6572	0	0	0	0	0	0	0	0	0.312398	0	0	0	0	0	0	0	0	0	0	0	0	0	0	0.660498	0	0	0	0	0	0.669424	0	0	0	0.455208	0	0
K02197	ccmE; cytochrome c-type biogenesis protein CcmE	0	0.345125	0	0	0	0.734878	0.297522	0	0	0	0	2.7015	1.01157	0.657522	0.476035	0	0	0	0	0	0.693225	0	0	0.541489	0	0	0	0	0	0	0	0	0	0	0	1.02942	0	0	0	0	0	0	0	0	0.166612	1.49058	0	0
K02198	ccmF; cytochrome c-type biogenesis protein CcmF	0	0	0	0	0	2.86513	0.999673	0	0	0	0	0	0	0	0	0	0	0	0	0	0	0	0	2.25521	0	0	0	0	0	0	0	0	0	0	0	4.30216	0	0	0	0	0	0	0	0	1.32992	4.85555	0	0
K02199	ccmG, dsbE; cytochrome c biogenesis protein CcmG, thiol:disulfide interchange protein DsbE	0	1.67207	0	0	0	2.65148	0	0	0	0	0	3.66844	0	0	0	0	1.25554	0	0	0	0	0.389753	0	4.24377	0	4.58778	0.785457	0	0	0	0	0	0	0	0	0.916367	0	5.403	0	0.357026	0	1.79703	0	0	0	0	0	0.981821
K02200	ccmH; cytochrome c-type biogenesis protein CcmH	0	0	0	0	0	0.75868	0	0	0	0	0	0	0	0	0	0	0	0	0	0	0.48496	0	0	0.300497	0	0	0	0	0	0	0	0	0	0	0	0.696201	0	0	0	0	0	0	0	0	0	0.955044	0	0
K02203	thrH; phosphoserine / homoserine phosphotransferase [EC:3.1.3.3 2.7.1.39]	0	0	0	0	0	0	0	0.645622	0	0	0.276695	0	0	0	0	0	0	1.96959	0	0	0	0	0	0	1.20496	0	0	0	0	0	0	0	0	0	0	0	0	0	0	0	0	0	0	0	0	0	0	0
K02204	thrB2; homoserine kinase type II [EC:2.7.1.39]	0	0	0	0	0	0	0	0	0	0	0	4.53242	0	0	0	0	0	0	0	0	0	1.06513	0	0	0	0	0	0	0	0	0	0	0	0	0	0	0	0	0	0	0	0	0	0	0	0	0	0
K02217	ftnA, ftn; ferritin [EC:1.16.3.2]	0	0	0.663473	0	0	0	0	0	0	0	0	0	0	0.193389	0	0	0	0	0.422481	3.14064	0	0	0.282646	0	0	1.22876	0.714052	0.434382	0	0	0	0	0.606944	0	0	0	0	0	1.6929	0	0	0	0	0	0	0	0.853887	0
K02221	yggT; YggT family protein	0	0	0	0	0.398679	0.657523	0.139835	0.243968	0.208265	0	0.470084	2.39802	0	0.249918	0	0	0.737854	0.624795	0.419506	0	0	0	0	0.160662	0.404629	1.57686	0.404629	0	0.895647	0	0.145786	0	0	0	0	1.35075	0.154711	1.36562	0	0	0	0	0	0	0	1.43959	0	0.562316
K02224	cobB-cbiA; cobyrinic acid a,c-diamide synthase [EC:6.3.5.9 6.3.5.11]	0	0	0	0	3.65059	0	0.764631	0	0	0	0	0	0	1.12463	0	0	0	7.14349	1.02347	0	0	0	0	0	2.99604	0	0	0	0	0	0	0	0	0	0	0	2.01124	0	0	0	0	0	0	2.84431	0	0	0	0
K02225	cobC1, cobC; cobalamin biosynthesis protein CobC	0	0	0	0	0	0	0	0	0	0	0	0	0	0	0	0	0	0	0	0	0	0	0	0.565291	0	0	0	0	0	0	0	0	0	0	0	0	0	0	0	0	0	0	0	0	0	0	0	0
K02226	cobC, phpB; alpha-ribazole phosphatase [EC:3.1.3.73]	0	0	0	0	0	0.502812	0	0	0	0	0	0	0	0	0	0	0	0	0	0	0	0	0	0.511737	0	0	0.928268	0	0	0	0	0	0	0	0	0	0	0	0	0	0	0	0	1.05025	0	0	0	0
K02227	cbiB, cobD; adenosylcobinamide-phosphate synthase [EC:6.3.1.10]	0	0	0	0	0.880664	0	0	0	0	0	0	0	0	0.54744	0	0	0	2.3534	0.651572	0	0	1.27042	0	1.0681	0	0	0	0	0	0	0	0	0	0	0	0	0	0	0	0	0	0	0	0	0	0	0	0
K02228	cobF; precorrin-6A synthase [EC:2.1.1.152]	0	0	0	0	0	0	0	0	0	0	0	0	0	0	0	0	0	0	0	0	0	0	0	0	0	0	0	0	0	0	0	0	0	0	0	0	0	0	0	0	0	0	0	0	0	0	0	0
K02229	cobG; precorrin-3B synthase [EC:1.14.13.83]	0	0	0	0	0	0	0	0	0	0	0	0	0	0	0	0	0	0	0	0	0	0	0	0	0	0	0	0	0	0	0	0	0	0	0	0	0	0	0	0	0	0	0	0	0	0	0	0
K02230	cobN; cobaltochelatase CobN [EC:6.6.1.2]	0	0	0	0	0	4.59373	0	0	0	0	0	0	0	0	0	0	0	0	2.68067	0	0	0	0	0	0	0	0	0	0	0	0	0	0	0	0	0	0	0	0	0	0	0	0	0	0	0	0	0
K02231	cobP, cobU; adenosylcobinamide kinase / adenosylcobinamide-phosphate guanylyltransferase [EC:2.7.1.156 2.7.7.62]	0	0	0	0	0.88959	1.61852	0.238017	0.728928	0	0	0	0	0	0.467109	0	0	0	1.85951	0.357026	0	0	0	0	0.413555	1.83868	0	0	0	0	0	0	0	0	0	0	0	0.535539	0	0	0	0	0	0	0.782482	0.285621	0	2.42331	0
K02232	cobQ, cbiP; adenosylcobyric acid synthase [EC:6.3.5.10]	0	0	0	0	5.99804	1.81191	0	2.96309	0	0	0	0	0	0	0	0	0	5.19473	0	0	0	0	0	0	3.13885	0	0	0	0	0	0	0	0	0	0	0	0	0	0	0	0	0	0	0	0	0	0	0
K02233	E2.7.8.26, cobS, cobV; adenosylcobinamide-GDP ribazoletransferase [EC:2.7.8.26]	0	0	0.666448	0	0	0	0.190414	0.722978	0	0	0	0	0	0.592068	0	0	0	2.88596	0.589093	0	0	0.62182	0	0.365952	0	0	0	0	1.29422	0	0	0	0	0	0	0	0	0	0	0	0	0	0	0	0	0	0.984797	0
K02234	cobW; cobalamin biosynthesis protein CobW	0	0	0	0	0	0	0	0	0	0	0	0	0	0	0	0	0	0	3.13588	0	0	0	0	0	0	0	0	0	0	0	0	0	0	0	0	0	0	0	0	0	0	0	0	0	0	4.6209	0	0
K02237	comEA; competence protein ComEA	0	0.645622	0	0	0	0.226116	0	0.368927	0.14281	0	0	0	0	0.336199	0	0	0	0.883639	0	0	0.481985	0	0	0	0.598019	0	0	0	0	0	0	0.934218	0	0	0	0.788432	0	0	0	0	0	0	0	0	0.166612	0	0	0
K02238	comEC; competence protein ComEC	0	4.70977	0	0	0.681325	2.15108	1.75538	2.04695	0	0	0	9.6397	0	1.99935	0	0	3.27571	7.72069	1.321	0	0	0	0	1.83273	0	0	0	0	0	2.94844	0	4.92993	0	0	0	0	0	2.19868	1.88926	0	0	0	0	0	0	0	0	0
K02240	comFA; competence protein ComFA	0	0	0	0	0	0	0	0	0	0	0	0	0	0	0	0	0	0	0	0	0	0	0	0	0	0	0	0	0	0	0	0	0	0	0	0	0	0	0	0	0	0	0	0	0	0	0	0
K02241	comFB; competence protein ComFB	0	0	0	0	0	0	0	0	0	0	1.01341	0	0	0	0	0	0	0	1.52331	0	0	0	0	0	0	2.35935	0	0	0	0	0	0	0	0.157686	0	0	0	4.52559	0	0.339174	0	0	0	0	0	0	0	0
K02242	comFC; competence protein ComFC	0	0	0.862813	4.30006	0.724309	0.574217	0	0	0.651572	0	0	0	0	0.55339	0	0	0	2.50216	0.699176	0	0.862813	0.62182	0	0	1.45786	0	1.33587	2.19868	0.978846	0	0	0	0	0	0	1.32695	0	0	0	0.240993	0	0	0	1.55306	0	0	1.12761	1.98257
K02243	comGA; competence protein ComGA	0	0	0	0	0	0	0	0	0	0	0	0	0	0	0	0	0	0	0	0	0	0	0	0	0	0	0	0	0	0	0	0	0	0	0	0	0	0	0	0	0	0	0	0	0	0	0	0
K02244	comGB; competence protein ComGB	0	0	0	0	0	0	0	0	0	0	0	0	0	0	0	0	0	0	0	0	0	0	0	0	0	0	0	0	0	0	0	0	0	0	0	0	0	0	0	0	0	0	0	0	0	0	0	0
K02245	comGC; competence protein ComGC	0	0	0	0	0	0	0	0	0	0	0	0	0	0	0	0	0	0	0	0	0	0	0	0	0	0	0	0	0	0	0	0	0	0	0	0	0	0	0	0	0	0	0	0	0	0	0	0
K02246	comGD; competence protein ComGD	0	0	0	0	0	0	0	0	0	0	0	0	0	0	0	0	0	0	0	0	0	0	0	0	0	0	0	0	0	0	0	0	0	0	0	0	0	0	0	0	0	0	0	0	0	0	0	0
K02247	comGE; competence protein ComGE	0	0	0	0	0	0	0	0	0	0	0	0	0	0	0	0	0	0	0	0	0	0	0	0	0	0	0	0	0	0	0	0	0	0	0	0	0	0	0	0	0	0	0	0	0	0	0	0
K02248	comGF; competence protein ComGF	0	0	0	0	0	0	0	0	0	0	0	0	0	0	0	0	0	0	0	0	0	0	0	0	0	0	0	0	0	0	0	0	0	0	0	0	0	0	0	0	0	0	0	0	0	0	0	0
K02257	COX10, ctaB, cyoE; heme o synthase [EC:2.5.1.141]	0	1.0681	0	0	1.49058	0	0	0	0	0	0	3.41257	0	0	0	0	0	0	1.0919	0	1.31802	0.538514	0.526613	0.800333	0	0	0	0	0	0	0	1.58877	0	0	0	2.30877	0	0	0	0	0	0	0	0	0	2.38612	0	0
K02258	COX11, ctaG; cytochrome c oxidase assembly protein subunit 11	0	0	0	0	0	0	0	0	0	0	0	2.63902	0	0	0	0	0	0	0	0	0	0.238017	0	0.315373	0	0	0	0	0	0	0	0	0	0	0	1.7405	0	0	0	0	0	0	0	0	0	0	0	0
K02259	COX15, ctaA; heme a synthase [EC:1.17.99.9]	0	1.15438	0	0	0	0	0	0	0	0	0	0	0	0	0	0	0	0	0.88959	0	0	0.574217	0	0	0	0	0	0	0	0	0	0	0	0	0	0	0	0	0	0	0	0	0	0	0	0	0	0
K02274	coxA, ctaD; cytochrome c oxidase subunit I [EC:7.1.1.9]	0	2.18381	0	0	0	0	0	0	0	0	0	0	0	0	1.79703	0	0	0	1.30017	0	0	0	0	0	0	0	0	0	0	0	0	4.48068	0	0	0	0	0	0	0	0	0	0	0	0	0	0	0	0
K02275	coxB, ctaC; cytochrome c oxidase subunit II [EC:7.1.1.9]	4.95823	1.14248	0	0	0.725953	0	0	0	0	0	0	4.23968	2.77588	0	0	0	0	0	1.82678	0	1.7167	0	1.02645	0.464134	0	0	2.27009	0	0	0	0	2.37422	0	0	0	3.07637	0	0	0	0	0	0	0	0	0	1.85951	0	0
K02276	coxC, ctaE; cytochrome c oxidase subunit III [EC:7.1.1.9]	0.904759	0.612895	0	0	0.993722	0	0	0	0	0	0	3.95704	1.7405	0	0.833061	0	0	0	0.794383	0	0	0.648597	0	1.29719	0	0	0	0	0	0	0	2.33257	0	0	0	0	0	0	0	0	0	4.33117	0	0	0	0	0	0
K02277	coxD, ctaF; cytochrome c oxidase subunit IV [EC:7.1.1.9]	0	0.464134	0	0	0.54744	0	0	0	0	0	0	0	0	0	0	0	0	0	0	0	0	0	0.27967	0	0	0	0.559341	0	0	0	0	0.443307	0	0	0	0	0	0	0	0	0	0	0	0	0	0	0	0
K02278	cpaA, tadV; prepilin peptidase CpaA [EC:3.4.23.43]	0	0	0	0	0	0	0	0	0	0	0	0	0	0	0	0	0	0	0	0	0	1.76431	0	0	0	0	0	0	0	0	0	0	0	0	0	0	0	0	0	0	0	0	0	0	0	1.17224	0	0
K02279	cpaB, rcpC; pilus assembly protein CpaB	0	0	0	0	0	0	0	0	0	0	0	0	0	0	0	0	0	0	0	0	0	1.64827	0	2.85781	0	0	0	0	0	0	0	0	0	0	0	0	0	0	0	0	0	0	0	0	0	0	0	0
K02280	cpaC, rcpA; pilus assembly protein CpaC	0	0	0	0	0	0	0	0	0	0	0	0	0	0	0	0	0	0	0	0	0	2.90679	0	3.7614	0	0	0	0	0	0	0	0	0	0	0	0	0	0	0	0	0	0	0	0	0	0	0	0
K02281	cpaD; pilus assembly protein CpaD	0	0	0	0	0	0	0	0	0	0	0	0	0	0	0	0	0	0	0	0	0	0	0	0	0	0	0	0	0	0	0	0	0	0	0	0	0	0	0	0	0	0	0	0	0	3.10978	0	0
K02282	cpaE, tadZ; pilus assembly protein CpaE	0	0	0	0	0	0	0	0	0	0	0	0	0	0	0	0	0	0	0	0	0	1.22579	0	0	0	0	0	0	0	0	0	0	0	0	0	0	0	0	0	0	0	0	0	0	0	2.85409	0	0
K02283	cpaF, tadA; pilus assembly protein CpaF [EC:7.4.2.8]	0	0	0	0	0	0	0	0	0	0	0	0	0	0	0	0	0	0	0	0	0	1.87141	0	1.55604	0	0	0	0	0	0	0	0	0	0	0	0	0	0	0	0	0	0	0	0	0	4.8975	0	0
K02284	cpcA; phycocyanin alpha chain	0	0	0	0	0	0	0	0	0	0	0	0	0	0	0	0	0	0	0.467109	0	0	0	0	0	0	0	0	0	0	0	0	0	0	0	0	0	0	0	0	0	0	0	0	0	0	0	0	0
K02285	cpcB; phycocyanin beta chain	0	0	0	0	0	0	0	0	0	0	0	0	0	0	0	0	0	0	0.544465	0	0	0	0	0	0	0	0	0	0	0	0	0	0	0	0	0	0	0	0	0	0	0	0	0	0	0	0	0
K02286	cpcC; phycocyanin-associated rod linker protein	0	0	0	0	0	0	0	0	0	0	0	0	0	0	0	0	0	0	0.960995	0	0	0	0	0	0	0	0	0	0	0	0	0	0	0	0	0	0	0	0	0	0	0	0	0	0	0	0	0
K02288	cpcE; phycocyanobilin lyase subunit alpha [EC:4.4.1.32]	0	0	0	0	0	0	0	0	0	0	0	0	0	0	0	0	0	0	0.702151	0	0	0	0	0	0	0	0	0	0	0	0	0	0	0	0	0	0	0	0	0	0	0	0	0	0	0	0	0
K02289	cpcF; phycocyanobilin lyase subunit beta [EC:4.4.1.32]	0	0	0	0	0	0	0	0	0	0	0	0	0	0	0	0	0	0	0.809259	0	0	0	0	0	0	0	0	0	0	0	0	0	0	0	0	0	0	0	0	0	0	0	0	0	0	0	0	0
K02290	cpcG; phycobilisome rod-core linker protein	0	0	0	0	0	0	0	0	0	0	0	0	0	0	0	0	0	0	0.586118	0	0	0	0	0	0	0	0	0	0	0	0	0	0	0	0	0	0	0	0	0	0	0	0	0	0	0	0	0
K02291	crtB; 15-cis-phytoene synthase [EC:2.5.1.32]	0	0	0	0	0	3.93026	0	0	0	0	0.508762	4.28431	0	0	0	6.75969	0	0	0.844961	0	1.43703	0	0.624795	1.0919	0	2.52298	0	0.937193	0	0	0	3.0377	0	0	0	2.15108	0	1.49951	0	0.431406	0	0	0	3.07991	0	1.55009	0	0
K02293	PDS, crtP; 15-cis-phytoene desaturase [EC:1.3.5.5]	0	0	0	0	0	0	0	0	0	0	0	0	0	0	0	0	0	0	1.19306	0	0	0	0	0	0	0	0	0	0	0	0	0	0	0	0	0	0	0	0	0	0	0	0	0	0	0	0	0
K02294	crtR; beta-carotene hydroxylase [EC:1.14.13.-]	0	0	0	0	0	0	0	0	0	0	0	0	0	0	0	0	0	0	0.592068	0	0	0	0	0	0	0	0	0	0	0	0	0	0	0	0	0	0	0	0	0	0	0	0	0	0	0	0	0
K02297	cyoA; cytochrome o ubiquinol oxidase subunit II [EC:7.1.1.3]	0	0	0	0	0	0	0	0	0	0	0	0	0	0	0	0	0	0	0	0	0	0	0	0	0	0	0	0	0	0	0	0	0	0	0	0	0	0	0	0	0	0	0	0	0	0	0	0
K02298	cyoB; cytochrome o ubiquinol oxidase subunit I [EC:7.1.1.3]	0	0	0	0	0	0	0	0	0	0	0	0	0	0	0	0	0	0	0	0	0	0	0	0	0	0	0	0	0	0	0	0	0	0	0	0	0	0	0	0	0	0	0	0	0	0	0	0
K02299	cyoC; cytochrome o ubiquinol oxidase subunit III	0	0	0	0	0	0	0	0	0	0	0	0	0	0	0	0	0	0	0	0	0	0	0	0	0	0	0	0	0	0	0	0	0	0	0	0	0	0	0	0	0	0	0	0	0	0	0	0
K02300	cyoD; cytochrome o ubiquinol oxidase subunit IV	0	0	0	0	0	0	0	0	0	0	0	0	0	0	0	0	0	0	0	0	0	0	0	0	0	0	0	0	0	0	0	0	0	0	0	0	0	0	0	0	0	0	0	0	0	0	0	0
K02302	cysG; uroporphyrin-III C-methyltransferase / precorrin-2 dehydrogenase / sirohydrochlorin ferrochelatase [EC:2.1.1.107 1.3.1.76 4.99.1.4]	0	0	0	0	0	0	0	0	0	0	0	0	0	0	0	0	0	0	0	0	6.17655	0	0	0	0	0	0	0	0	0	0	0	0	0	0	6.54249	0	0	0	0	0	0	0	0	0	0	0	0
K02303	cobA; uroporphyrin-III C-methyltransferase [EC:2.1.1.107]	0	0	0	0	0	0.877689	0	0	0	0	0	4.13258	0	0	0	0	0	0	1.42513	0	0	0	0	0	0	0	0	0	0	0	0	0	0	0	0	0	0	0	0	0	0	0	0	0	0	0	0	0
K02305	norC; nitric oxide reductase subunit C	0	0	0	0	0	0	0	0	0	0	0	0	0	0	0	0	0	0	0	0	0	0	0	0	0	0	0	0	0	0	0	0	0	0	0	0	0	0	0	0	0	0	0	0	0	0	0	0
K02313	dnaA; chromosomal replication initiator protein	0	0	0	0	0	0	0	1.73455	0	0	0	5.72134	0	0	0	8.33061	0	4.06712	0	0	0	0	1.12166	2.32959	2.401	0	0	0	0	0	1.51098	0	0	1.84166	0	4.97718	0	0	0	0	0	0	0	0	1.22579	0	0	0
K02314	dnaB; replicative DNA helicase [EC:5.6.2.3]	0	0	1.92497	1.284	1.57686	2.60926	0.943144	1.31505	0	0	0.872428	12.2609	4.51043	1.35075	0	0	0	3.7934	0.907441	2.27604	0	1.56496	1.13058	0	3.46018	4.28134	0	6.84895	0	1.46976	0	0	0	0	0	2.56166	0	3.15255	1.66818	0	1.12517	0	0	0	1.01455	0	0	1.79108
K02315	dnaC; DNA replication protein DnaC	0	0	0	0	0	0	0	0	0	0	0	0	0	0	0	0	0	0	0	0	0	0	0	0	0	0	0	0	0	0	0	0	0	0	0	0	0	0	0	0	0	0	0	0	0	0	0	0
K02316	dnaG; DNA primase [EC:2.7.7.101]	0	0	0	0.562316	2.24034	2.23439	0	0	1.43405	0	0	0	0	1.11273	0	0	3.63274	4.90911	1.49356	0	0	0	3.0615	0	0	4.30811	2.79075	0	0	0	0	0	2.52893	1.15448	0	0	0	2.69555	0	0	0	0	0	0	1.06513	0	0	1.4162
K02319	pol; DNA polymerase, archaea type [EC:2.7.7.7]	0	0	0	0	0	0	0	0	0	0	0	0	0	0	0	0	0	0	0	0	0	0	0	0	0	0	0	0	0	0	0	0	0	0	0	0	0	0	0	0	0	0	3.50183	0	0	0	0	0
K02322	polC; DNA polymerase II large subunit [EC:2.7.7.7]	0	0	0	0	0	0	0	0	0	0	0	0	0	0	0	0	0	0	0	2.50811	0	0	0	0	0	0	0	0	0	0	0	0	0	0	0	0	0	0	0	0	4.44057	0	5.68266	0	0	0	0	0
K02323	polB; DNA polymerase II small subunit [EC:2.7.7.7]	0	0	0	0	0	0	0	0	0	0	0	0	0	0	0	0	0	0	0	0	0	0	0	0	0	0	0	0	0	0	0	0	0	0	1.12761	0	0	0	0	0	0	0	0	0	0	0	0	0
K02335	polA; DNA polymerase I [EC:2.7.7.7]	0	0	0	0	3.69224	5.4863	0	4.10877	0	0	0	0	0	2.22249	2.27604	0	0	9.10416	1.93389	0	0	0	0	0	0	0	0	0	0	0	0	0	0	0	0	0	0	0	0	0	0	0	0	0	0	0	0	0
K02336	polB; DNA polymerase II [EC:2.7.7.7]	0	0	0	0	0	0	0	0	0	0	0	0	0	0	0	0	0	0	0	0	0	0	0	0	0	0	0	0	0	0	0	0	0	0	0	0	0	0	0	0	0	0	0	0	0	0	0	0
K02337	dnaE; DNA polymerase III subunit alpha [EC:2.7.7.7]	0	0	0	0	5.13522	6.61093	2.7253	5.06084	0	0	0	0	0	2.87703	0	0	10.4638	0	1.80298	0	0	0	0	0	0	13.8883	0	11.7343	0	0	0	0	4.56993	0	0	12.002	0	0	0	0	0	0	0	26.4496	0	0	0	0
K02338	dnaN; DNA polymerase III subunit beta [EC:2.7.7.7]	0	1.60959	1.27339	0	1.3686	1.01752	1.07405	0.984797	0	0	2.55384	5.76597	3.05555	0	0.556365	9.12499	0	2.92761	0.966945	0	1.66315	0	0	1.10678	1.82083	3.29654	0	1.44298	0	0	0	3.54051	0	0.493886	0	3.09295	0	2.27009	1.09488	0	0	0	0	3.71009	0	2.70745	0	0
K02339	holC; DNA polymerase III subunit chi [EC:2.7.7.7]	0	0	0	0	0	0	0	0	0	0	0	2.09753	0	0	0	0	0	0	0	0	0.609919	0	0	0	0	0	0	0	0	0	0	0	0	0	0	0.666448	0	0	0	0	0	0	0	1.0205	0	0	0	0
K02340	holA; DNA polymerase III subunit delta [EC:2.7.7.7]	0	1.4162	0	0	0	1.16331	0	1.60067	0.725953	0	0.538514	4.79902	0	0.618845	0	0	0	4.02615	4.22551	0	1.71372	0.746779	0.946119	1.60364	0	3.1329	1.23471	0.868763	1.58282	1.07703	0	0	0	0	0	0	0	2.24629	0	0.440332	0	0	0	2.44563	0.529589	0	1.66017	0
K02341	holB; DNA polymerase III subunit delta' [EC:2.7.7.7]	0	1.79406	0	0	1.04728	0.803308	0	3.36253	0	0	0	0	0	0.755705	0	0	0	2.93356	0	0	1.30345	2.22249	0	0	1.33587	0	1.05323	0	0	0	0	0	0	0	0	0	0	0	0.806284	0	0	0	0	0	0	0	0	0.565291
K02342	dnaQ; DNA polymerase III subunit epsilon [EC:2.7.7.7]	0	0.75273	0	1.03853	1.82976	5.94448	0	0	0	0	0	17.2717	0	0	1.56254	0	0	5.52795	0	0.467109	3.18442	2.11835	0.722978	0.618845	0	2.03505	5.14712	1.67802	0.75868	0.978846	0.449258	0	0	0	0.496976	2.32364	1.06215	1.27339	0	0.336199	0.336199	2.58546	0	6.87031	0	0	1.07703	0
K02343	dnaX; DNA polymerase III subunit gamma/tau [EC:2.7.7.7]	0	0	0	0	2.61522	2.95141	0	0	1.681	0	0	0	0	1.7405	0	0	0	0	1.90711	0	6.03374	0	0.633721	3.54348	0	5.70944	0	2.46348	0	1.41025	0	0	2.06778	1.24364	0	2.95439	0	0	1.63637	0	0	0	0	0	0	3.89456	0	0
K02346	dinB; DNA polymerase IV [EC:2.7.7.7]	0	0	0	0.517688	0	0	0	0	0	0	0	0	0	0.755705	0	0	0	0	0	0	1.14843	1.38348	0.89554	0	0	3.57026	0	0	1.57389	0	0.880664	0	0	0	0	0	0	2.29984	0	1.99958	0	0	0	0	0	0	1.96671	0
K02347	polX, dpx; DNA polymerase (family X)	0	2.90084	6.02255	0	0	0	0	0	0	2.46348	0	0	0	1.82381	0	0	0	5.40299	0	0	0	3.11803	0	0	0	0	0	0	0	0	0	0	5.20068	1.50546	0	0	0	6.11704	0	0	0	0	0	0	0	0	3.17753	0
K02348	elaA; ElaA protein	0	0	0	0	0	0	0	0	0	0	0	2.13621	0	0	0	0	0	0	0	0	1.61257	0	0	0	0	0	0	0	0	0	0	0.910416	0	0	0	1.93687	0	0	0	0	0	0	0	0	0	0	0	0
K02351	K02351; putative membrane protein	0	0	0	0	0	0	0	0	0	0	0	0	0	0	0	0	0	0	0	0	0	0	0	0	0	0	0	0	0	0	0	0	0	0	0	0	0	0	0	0	0	0	0	0	0	0	0	0
K02355	fusA, GFM, EFG; elongation factor G	0	3.78448	5.79605	3.10315	8.68763	0	1.28529	1.98106	0	0	1.37263	0	0	3.90348	0	17.9316	6.94118	14.985	2.8086	0	0	0	2.18381	0	4.00464	16.1703	11.0857	0	8.70846	31.204	0	11.282	5.1501	1.56199	0	0	3.57955	5.6352	0	2.57654	0	0	0	0	2.35433	6.54845	10.9607	1.73158
K02356	efp; elongation factor P	0	0	0.809	0	0.859838	0.357026	0.419506	0.345125	0	0.975871	0.856862	1.9934	1.20794	0.339175	0.166612	4.40332	0	2.11538	0.407605	0	1.90711	0.404629	0.41653	0	1.05025	1.42215	1.36562	0	0.654548	0	0.440332	0	0.794463	0.217191	0	0	3.15107	1.13356	0.413555	0.354051	0	2.0291	0	1.17521	0.294546	1.71075	0	0.351076
K02357	tsf, TSFM; elongation factor Ts	0	0	0	0	0.95802	0.803308	0.507274	0.577192	0.609919	0	5.61939	4.21886	1.93984	0.407605	0.556365	0	4.78096	1.74348	0.678349	0	1.93687	2.85353	0.535539	0	1.49653	2.52596	0	0	1.02942	1.08	0	2.02304	0.898515	0.425456	0	1.99935	0.559341	0	0	0.648597	0	0	0	2.99009	0.48496	0	1.22579	1.85088
K02358	tuf, TUFM; elongation factor Tu	0	0	0	0	0	0	0	0	0	2.75208	0	0	4.30216	2.50811	0.966945	0	0	0	1.21091	0	0	0	2.62117	0	0	5.60525	0	0	0	5.57095	1.79406	0	0	0.883639	0	0	0	3.74877	0	1.13951	0	0	0	0	0	0	2.53191	0
K02362	entD; enterobactin synthetase component D [EC:6.3.2.14 2.7.8.-]	0	0	0	0	0	0	0	0	0	0	0	0	0	0	0	0	0	0	0	0	0	0	0	0.333224	0	0	0	0	0	0	0	0	0	0	0	0	0	0	0	0	0	0	0	0	0	0	0	0
K02371	fabK; enoyl-[acyl-carrier protein] reductase II [EC:1.3.1.9]	0	0	2.61224	0	0	0	0	0	0	0	0	0	0	0	0	0	17.5361	0	0	0	0	0	0	0	0	0	0	0	0	0	0	0	0	0	0	0	0	0	0	0	0	0	0	0	0	0	0	0
K02372	fabZ; 3-hydroxyacyl-[acyl-carrier-protein] dehydratase [EC:4.2.1.59]	0	0	0	0	0.669424	0	0	0.940168	0.300497	0.737854	0	1.74943	0	0.312398	0	0	1.67265	2.89786	0.458183	0	0	0.306447	0	0.380828	0	0.972896	0.672399	0	0	0	0.315373	0.928268	0	0.169587	0	0	0	0.6843	0	0.328408	0	0	0	1.32992	0.48496	0.886615	1.21984	0
K02377	TSTA3, fcl; GDP-L-fucose synthase [EC:1.1.1.271]	0	1.36265	0	0	0	0	0	1.20496	0	0	0	0	0	0	0	0	0	2.51703	0.633721	0	0	0	0	0	0	0	0	0	0	0	0	0	0	0	0	0	0	0	0	0	0	2.82051	0	1.69587	0	0	1.17521	0
K02379	fdhD; FdhD protein	0	0	0	0	0.815209	0	0.330249	0	0	0	0	0	0	0.782482	0.520663	0	0	2.39505	0	0	0	0	0	0.654548	0	0	0	0	0	0	0	0	0	0	0	0	0	0	0	0	0	0	0	0	0	0	0	0
K02380	fdhE; FdhE protein	0	0	0	0	0	0	0	0	0	0	0	0	0	0.657523	0	0	0	0	0	0	0	0	0	0	0	0	0	0	0	0	0	0	0	0	0	0	0	0	0	0	0	0	0	0	0	0	0	0
K02381	fdrA; FdrA protein	0	0	0	0	0	0	0	0	0	0	0	0	0	1.30017	0	0	4.0582	0	0	0	0	0	0	0	0	0	0	0	0	0	0	0	0	0	0	0	0	0	0	0	0	0	0	0	0	0	0	0
K02383	flbB; flagellar protein FlbB	0	0	0	0	0	0	0	0	0	0	0.383803	0	0	0	0	0	0	0	0	0	0	0	0	0	0	0	0	0	0.999673	0	0	0	0	0.300168	0	0	0	1.17521	0	0.420139	0	0	0	0	0	0	0	0
K02385	flbD; flagellar protein FlbD	0	0	0	0	0	0	0	0	0	0	0.110083	0	0	0	0	0	0	0	0	0	0	0	0	0	0	0.386778	0	0	0.339175	0	0	0	0	0.0714052	0	0	0	0.395704	0	0.107108	0	0	0	0	0	0	0	0
K02386	flgA; flagellar basal body P-ring formation protein FlgA	0	0	0	0	0	0	0	0	0	0	0	0	0	0	0	0	0	0	0	0	0.764631	0	0	0.181488	0	0	5.40365	0	0	0	0	0	0.502812	0	0	0	0	0	0	0	0	2.72232	0	1.44	0.678349	0	0	1.07108
K02387	flgB; flagellar basal-body rod protein FlgB	0	0	0	0	1.31238	0	0.27967	0	0	0	0	0	0	0.306447	0	0	0	0	0	0	0.654548	0.264794	0	0	0	1.35967	0.517688	0	0.797358	0	0	0	0	0	0	0	0	0.984797	0	0.154711	0	1.59856	0	0	0.282646	2.09477	0	0.702151
K02388	flgC; flagellar basal-body rod protein FlgC	0	0	0	0.449258	0.526613	0.499836	0.377852	0	0	0	0.20529	0	0	0.490911	0	0	0	0	0	0	0.538514	0.297522	0	0.232067	0.937193	1.53521	0.699176	0	0.850912	0	0	0	0.734878	0	0	0.618845	0	1.01752	0	0.181488	0	1.30122	0	1.10381	0.392729	1.52926	0	0.386778
K02389	flgD; flagellar basal-body rod modification protein FlgD	0	0	0	0	0	0.577192	0	0	0	0	0.145786	0	0	0.574217	0	0	0	0	0	0	1.0562	0.529589	0	0.232067	0	1.48761	1.16331	0	0	0	0	0	0.41058	0.175538	0	0	0	0.868763	0	0	0	0	0	2.02315	0	5.98706	0	0.398679
K02390	flgE; flagellar hook protein FlgE	0	0	0	0	0	0.916367	0	0	0	0	0.708102	0	0	0	0	0	0	0	0	0	1.83571	1.0205	0	0	0	4.60861	0	0	0	0	0	0	2.49026	0.464134	0	0	0	2.95141	0	0.699176	0	0	0	0	0	2.79373	0	0
K02391	flgF; flagellar basal-body rod protein FlgF	0	0	0	1.78317	0	0.794383	0	0	0	0	0	0	0	0.583142	0	0	0	2.14811	0	0	0	1.26447	0	0	1.61554	2.67769	0	0	1.25852	0	0	0	0.779507	0	0	0	0	1.76728	0	0	0	0	0	1.77025	0.464134	0	0	0.487935
K02392	flgG; flagellar basal-body rod protein FlgG	0	0	0	0.951852	0.764631	0.75273	0	0	0	0	0	0	0	0	0	0	0	2.79075	0	0	1.81488	1.36265	0	0.455208	0	4.24266	4.91718	0	2.1838	0	0	0	3.18944	0	0	0	1.02946	2.03207	0	0.648478	0	0	0	0	2.7491	1.63637	0	1.11273
K02393	flgH; flagellar L-ring protein FlgH	0	0	0	0	1.2764	0.511737	0.484886	0	0	0	0	0	0	0	0	0	0	2.32364	0	0	1.72563	0.580167	0	0	0	0	1.1701	0	0	0	0	0	0.844961	0	0	0	0.696201	0	0	0	0	0	0	1.84761	0.413555	0	0	0.609919
K02394	flgI; flagellar P-ring protein FlgI	0	0	0	0.562316	2.3891	1.66315	0.657523	0	0	0	0	0	0	0	0	0	0	0	0	0	2.01125	1.36265	0	0.746779	0	0	0	0	0	0	0	0	0	0	0	0	0.844961	0	0	0	0	0	0	3.31737	0	2.87108	0	0.871738
K02395	flgJ; peptidoglycan hydrolase FlgJ	0	0	0	0	0	0.776531	0.776531	0	0	0	0	0	1.8343	0	0	0	0	1.00562	0	0	0.550415	0.235042	0	0.172563	0	0.907441	0.874714	0	0.839011	0	0	0	0	0	0	0	0.824135	0.654548	0	0	0	0	0	1.93984	0.589093	1.57984	0	0
K02396	flgK; flagellar hook-associated protein 1	0	0	0	0	0	0	0	0	0	0	0.955044	0	0	1.00265	0	0	0	6.48597	0	0	2.45753	1.47571	0	0.603969	0	5.91473	3.18646	0	2.92464	0	0	0	3.10613	1.15141	0	0	0	3.71307	0	0.940168	0	0	0	5.59936	0	0	0	0
K02397	flgL; flagellar hook-associated protein 3 FlgL	0	0	0	0	0	0	0	0	0	0	0.767606	0	0	1.83571	0	0	0	3.41257	0	0	0	0.809259	0	0	0	4.18315	0	0	0	0	0	0	3.86183	0	0	0	0	2.17786	0	1.20199	0	0	0	3.1448	0	0	0	0.666448
K02398	flgM; negative regulator of flagellin synthesis FlgM	0	0	0	1.35457	0.401654	0.297522	0	0	0	0	2.92899	0	0	0.330249	0	0	0	1.09488	0	0	0.407605	0	0	0	0.490911	1.28232	0.505787	0	0.473059	0	0	0	0	0.0833061	0	0.660498	0	0.761655	0	0.333366	0	0	0	0.779507	0.151736	0	0	0.190414
K02399	flgN; flagellar biosynthesis protein FlgN	0	0	0	0	0	1.13653	0	0	0	0	0	0	0	0	0	0	0	0	0	0	0.696201	0	0	0	0	0	0	0	0	0	0	0	0	0	0	0.856862	0	0	0	0	0	0	0	1.0919	0	0	0	0.365952
K02400	flhA; flagellar biosynthesis protein FlhA	0	0	0	1.46678	0	2.13323	1.67505	0	0	0	1.41025	0	0	1.64232	0	0	0	0	0	0	3.73985	2.90679	0	0	8.1242	5.71837	5.52278	0	0	0	0	0	0	0	0	0	0	0	0	0	0	0	0	5.48035	1.91306	0	0	1.98744
K02401	flhB; flagellar biosynthesis protein FlhB	0	0	0	0.467109	1.63934	1.19901	0.812234	0	0	0	0.663473	0	0	0.743804	0	0	0	0	0	0	2.401	0.862813	0	0.624795	3.30656	0	13.7454	0	2.1243	0	0	0	1.53819	0	0	2.11538	0	0	0	0.883639	0	0	0	4.78415	0.815209	2.21356	0	0.830085
K02402	flhC; flagellar transcriptional activator FlhC	0	0	0	0	0	0	0	0	0	0	0	0	0	0	0	0	0	0	0	0	0	0	0	0	0	0	0	0	0	0	0	0	0	0	0	0	0	0	0	0	0	0	0	0	0	0	0	0
K02403	flhD; flagellar transcriptional activator FlhD	0	0	0	0	0	0	0	0	0	0	0	2.63009	0	0	0	0	0	0	0	0	0	0	0	0	0	0	0	0	0	0	0	0	0	0	0	0	0	0	0	0	0	0	0	0	0	0	0	0
K02404	flhF; flagellar biosynthesis protein FlhF	0	0	0	0	2.47836	1.26447	0	0	0	0	0	0	0	0.606944	0	0	0	0	0	0	1.71372	0.62182	0	0	4.42507	3.54348	8.40269	0	1.66612	0	0	0	0	0	0	2.51108	0.955044	2.80265	0	0	0	0	0	3.15373	0	0	0	0
K02405	fliA, whiG; RNA polymerase sigma factor FliA	0	0	0	0.699176	1.33885	0.559341	0.550415	0	0	0	0.794383	0	0	0.922317	0	0	0	2.25819	0	0	0.82711	0	0	0	0	2.74017	2.78147	0	0	0	0	0	0	0	0	1.27934	0.603969	1.74645	0	0.800333	0	0	0	1.83571	0.419506	0	0	0
K02406	fliC, hag; flagellin	0	0	0	0	0	0	0	0	0	0	2.39505	0	0	0	0	0	0	0	0	0	0	0	0	0.681325	0	8.71739	0	0	4.38845	0	0	0	3.11803	0	0	0	0.904466	6.31638	0	1.47571	0	0	0	0	0	2.68365	0	0
K02407	fliD; flagellar hook-associated protein 2	0	0	0	0	0	0	0	0	0	0	0	0	0	0	0	0	0	0	0	0	3.49322	2.80563	0	0	0	5.60828	0	0	0	0	0	0	1.82083	0	0	0	0	0	0	0	0	0	0	0	0	0	0	0
K02408	fliE; flagellar hook-basal body complex protein FliE	0	0	0	0.181488	0.48496	0.529589	0.193389	0	0	0	0.217191	0	0	0.172563	0	0	0	0	0	0	1.77918	0.413555	0	0.330249	1.02645	1.35372	0	0	0.538514	0	0	0	1.23088	0	0	0	0	0.901491	0	0.288957	0	1.03538	0	0.865788	0.187439	1.40728	0	0
K02409	fliF; flagellar M-ring protein FliF	0	0	0	0	1.91009	2.73422	0	0	0	0	1.38348	0	0	1.4162	0	0	0	0	0	0	2.24331	0	0	2.42621	4.9957	6.08134	0	0	0	0	0	0	0	0.972424	0	0	0	3.481	0	0	0	0	0	3.15968	1.20794	0	0	0.946119
K02410	fliG; flagellar motor switch protein FliG	0	0	0	0	1.65125	1.10976	0.749755	0	0	0	1.55604	0	0	0.702151	0	0	0	0	0	0	1.57686	0.814592	0	0.833061	2.15108	3.61191	1.79406	0	1.41486	0	0	0	0	0	0	0	1.03138	2.43075	0	0.574217	0	0	0	2.4248	0.803308	2.44563	0	0.693225
K02411	fliH; flagellar assembly protein FliH	0	0	0	0	0	1.72265	1.45786	0	0	0	0.487935	0	0	0.731903	0	0	0	0	0	0	0	0	0	0	1.96959	2.90381	1.61554	0	1.73071	0	0	0	0	0	0	0	0	1.82381	0	0.446282	0	0	0	1.52331	1.34182	4.18526	0	0.69025
K02412	fliI; flagellum-specific ATP synthase [EC:7.4.2.8]	0	0	0	0.678349	1.85951	3.03472	0.946119	0	0	0	1.0324	0	0	0.975871	0	0	0	0	0	0	1.93984	0	0	0	4.43307	4.31704	2.46943	0	1.88034	0	0	0	0	1.03835	0	0	0.877689	0	0	0	0	0	0	3.04365	0	2.46943	0	1.13356
K02413	fliJ; flagellar protein FliJ	0	0	0	0.196364	0.380828	0.455208	0	0	0	0	0.151736	0	0	0.476035	0	0	0	0	0	0	0	0.606944	0	0	0.847937	1.39538	0	0	0.722978	0	0	0	0	0.237615	0	0	0.306447	0.865788	0	2.85192	0	0	0	1.30314	0	0.856862	0	0
K02414	fliK; flagellar hook-length control protein FliK	0	0	0	0	0	1.07703	0	0	0	0	0.746779	0	0	1.47571	0	0	0	0	0	0	1.13653	0	0	0.481985	0	0	2.98712	0	0	0	0	0	1.66017	0.562316	0	0	0	0	0	0	0	0	0	0	0	0	0	0
K02415	fliL; flagellar protein FliL	0	0	0	0	0.722978	1.37753	0.955045	0	0	0	0.413555	0	0	0.844961	0	0	0	0	0	0	0.815209	0.618845	0	0.659362	0.526613	1.37582	0.633721	0	0.815209	0	0	0	0	0	0	0.800333	0.975871	1.08595	0	0.196364	0	0	0	2.18084	2.57551	1.06513	0	0
K02416	fliM; flagellar motor switch protein FliM	0	0	0	0.490911	1.26744	0.812234	0.714052	0	0	0	0	0	0	0.675374	0	0	0	0	0	0	1.19306	0	0	0.473059	2.62712	1.09662	1.29719	0	1.47273	0	0	0	0	0	0	1.89224	0.517688	0	0	0.612895	0	0	0	2.66282	2.62609	2.80758	0	0
K02417	fliN; flagellar motor switch protein FliN	0	0	0	0.148761	0.666448	0.493886	0.618845	0	0	0	0	0	0	2.35339	0	0	0	0	0	0	0.508762	0.327274	0	0.683319	0.916367	0.819019	0.606944	0	1.60364	0	0	0	0	0	0	0.714052	0.612895	3.07935	0	0.705126	0	0	0	1.35967	2.30273	10.3785	0	0.19934
K02418	fliO, fliZ; flagellar protein FliO/FliZ	0	0	0	0.0743804	0	0.47901	0.133885	0	0	0	0.315373	0	0	0.309423	0	0	0	0	0	0	0.461159	0.187439	0	0	0.675374	1.35372	0.612895	0	0.722978	0	0	0	0	0	0	0.871738	0.321323	0	0	0.336199	0	0	0	0.886615	4.77166	0	0	0
K02419	fliP; flagellar biosynthesis protein FliP	0	0	0	1.09488	2.33852	1.16926	0	0	0	0	0	0	0	0.559341	0	0	0	0	0	0	0.96397	0.54744	0	0.368927	0	2.83241	1.44298	0	1.13356	0	0	0	0.901491	0.300497	0	0	0.48496	2.25521	0	0.371902	0	0	0	2.42778	0	2.40413	0	0
K02420	fliQ; flagellar biosynthesis protein FliQ	0	0	0	0.14281	0	0.294546	0.226116	0	0	0	0.166612	0	0	0.255869	0	0	0	0	0	0	0	0.184463	0	0.145786	0	0.853887	0.55339	0	0.398679	0	0	0	0.544465	0.0773556	0	0.720002	0.13091	0.526613	0	0.160662	0	1.16033	0	0.836036	0.309423	1.4162	0	0.27967
K02421	fliR; flagellar biosynthesis protein FliR	0	0	0	0.464134	1.61554	0	0.532564	0	0	0	0.731903	0	0	0.502812	0	0	0	0	0	0	0.95802	0.502812	0	0.538514	0	2.15108	16.3695	0	1.16033	0	0	0	0	0.300497	0	1.58877	0	1.52926	0	0.374877	0	0	0	1.94579	0.48496	3.63869	0	0.672399
K02422	fliS; flagellar secretion chaperone FliS	0	0	0	0.493269	0	0	0.315373	0	0	0	0.258844	0	0	0.371902	0	0	0	0	0	0	1.16419	0.467109	0	0	0	1.50546	0	0	0.571242	0	0	0	0.89554	0	0	0	0.525437	0.96397	0	0.19934	0	0	0	1.16033	0.725953	0	0	0.243968
K02423	fliT; flagellar protein FliT	0	0	0	0	0	0	0	0	0	0	0	0	0	0	0	0	0	0	0	0	1.65893	0.511737	0	0	0	0	0	0	0	0	0	0	0	0	0	0	0	0	0	0	0	0	0	0.6843	0	0	0	0
K02426	sufE; cysteine desulfuration protein SufE	0	1.23174	0	0	0	0	0	0	0	0	0	2.13621	1.79703	0	0.368927	0	0	0	0.264794	0	0.862813	0	0.297522	0.181488	0	0	0	0	0	0	0	1.07405	0	0	0	0	0	0	0.365952	0	0	0	0	0	0	0.663473	0	0
K02427	rlmE, rrmJ, ftsJ; 23S rRNA (uridine2552-2'-O)-methyltransferase [EC:2.1.1.166]	0	0	0	0	0	0.48496	0	0	0	0	0	2.7253	0	0	0	0	0	0	0	0	0.791408	1.46297	0	0	0	0	0	0	0	0	0	0	0	0	0	1.02347	0	0	0	0	0	0	0	0	0	1.55901	0	0
K02429	fucP; MFS transporter, FHS family, L-fucose permease	0	0	0	0	0	0	0	0	0	0	0	0	0	0	1.23471	0	0	0	0	0	0	0	2.93376	0	0	0	0	0	0	0	0	0	0	0	0	0	0	0	0	0	0	0	0	0	0	0	0	0
K02431	fucU, FUOM; L-fucose mutarotase [EC:5.1.3.29]	0	0	0	0	0	0	0	0	0	0	0.978846	0	0	0	0	0	0	0	0	0	0	0	0.285621	0	0	0	0	0	0	0	0	0	0	0.34215	0	0	0	0	0	0.27967	0	0	0	0	0	0	0.663012	0
K02433	gatA, QRSL1; aspartyl-tRNA(Asn)/glutamyl-tRNA(Gln) amidotransferase subunit A [EC:6.3.5.6 6.3.5.7]	0	0	2.90382	0	3.69522	8.37226	0	0	0	0	5.23044	11.9604	0	2.68364	0	0	12.1924	10.2169	2.64794	0	6.61094	3.15968	0	3.39174	0	0	5.44464	0	0	0	0	6.17654	3.82018	0	2.1838	0	2.47538	4.49852	0	0	0	0	0	0	0	0	0	4.1415
K02434	gatB, PET112; aspartyl-tRNA(Asn)/glutamyl-tRNA(Gln) amidotransferase subunit B [EC:6.3.5.6 6.3.5.7]	0	0	2.88181	1.45488	1.58282	0	1.32209	4.1177	0	0	0	9.23507	0	0	0.836036	0	6.34911	6.00994	1.4281	0	6.04564	1.14546	0	2.56464	0	14.0847	3.33819	0	0	2.10943	0	5.23674	1.52926	0	1.99042	0	0	0	0	0	0	0	3.14183	0	1.0205	0	0	1.46381
K02435	gatC, GATC; aspartyl-tRNA(Asn)/glutamyl-tRNA(Gln) amidotransferase subunit C [EC:6.3.5.6 6.3.5.7]	0.407351	0.443307	0.276695	0.532564	0.455208	0.392729	1.86358	0.327274	0	0.502812	0.342875	1.32695	0	0.380828	0	0	0	1.13058	0.240993	0	0.351076	0.163637	0	0.276695	0	0	0	0	0	0	0	0.675374	0.357026	0.119009	0	0.639672	0	0.526613	0	0	0	0	0.788432	0	0.223141	1.19608	0	0.345125
K02437	gcvH, GCSH; glycine cleavage system H protein	0	0.535539	0	1.59201	1.11868	0.371902	0.55339	0.940168	0.987771	0.648597	0.252893	3.19026	0	0.383803	0.238403	5.08543	2.30282	2.3891	0.27372	0	0.556365	0.64867	0.324299	0.333224	0.978846	1.40728	1.25554	1.3924	0.928268	0	0	0.946119	0.481985	0.124959	0.306447	0.75273	0	0.717027	0.461159	0.145786	0.297522	0	0	3.11802	0	2.08597	2.27604	0.208265
K02438	glgX; glycogen debranching enzyme [EC:3.2.1.196]	0	0	0	0	0	0	0	0	0	0	0	0	0	0	0	0	0	0	0	0	0	0	0	0	0	0	0	0	0	0	0	0	0	0	0	0	0	0	0	0	0	0	0	0	0	0	0	0
K02439	glpE; thiosulfate sulfurtransferase [EC:2.8.1.1]	0	0	0	0	0	0	0	0	0	0	0	0	0	0	0	0	0	0	0	0	0	0	0	0	0	0	0	0	0	0	0	0	0	0	0	0	0	0	0	0	0	0	0	0	0	0	0	0
K02440	GLPF; glycerol uptake facilitator protein	0	0	0	0	0	0	0	0	0	0	0	0	0	0	0.627771	0	0	0	0	0	0	0.880664	0	0	0	0	0	0	0	0	0	2.53786	0	0.270745	0	0	0	0	0	0	0	0	0	0	0	0	0	0
K02441	glpG; rhomboid protease GlpG [EC:3.4.21.105]	0	0	0	0	0	0	0	0	0	0	0	3.72795	0	0	0	0	0	0	0	0	0.919342	0	0	0	0	0	0	0	0	0	0	0	0	0	0	1.06215	0	0	0	0	0	0	0	0	0	0	0	0
K02442	glpM; membrane protein GlpM	0	0	0	0	0	0	0	0	0	0	0	0	0	0	0	0	0	0	0	0	0	0	0	0	0	0	0	0	0	0	0	0	0	0	0	0	0	0	0	0	0	0	0	0	0	0	0	0
K02443	glpP; glycerol uptake operon antiterminator	0	0	0	0	0	0	0	0	0	0	0.169587	0	0	0	0	0	0	0	0	0	0	0	0	0	0	0	0	0	0	0	0	0	0	0	0	0	0	0	0	0	0	0	0	0	0	0	0	0
K02444	glpR; DeoR family transcriptional regulator, glycerol-3-phosphate regulon repressor	0	0	0	0	2.23439	0	0	0	0	0	0	0	0	0	0	0	0	0	0	0	0	0.392729	0	0	1.35372	0	0	0	0	0	0	0	0	0	0	0	0	0	0	0	0	0	0	0	0	1.80298	0	0
K02446	glpX; fructose-1,6-bisphosphatase II [EC:3.1.3.11]	0	0	0.95802	0	0	0	0	0	0	0	0	0	0	1.27042	0	0	6.38779	0	0	0	0	0	0	0	0	0	0	0	0	0	0	0	0	0	0	0	0	0	0	0	0	0	0	0	0	0	0	0
K02448	norD; nitric oxide reductase NorD protein	0	0	0	0	2.50513	0	0	0	0	0	0	0	0	0	0	0	0	0	0	0	0	0	0	0	0	0	0	0	0	0	0	0	0	0	0	0	0	0	0	0	0	0	0	5.77192	0	0	0	0
K02450	gspA; general secretion pathway protein A	0	0	0	0	0	1.26447	0	1.4043	0	0	0	0	0	0	0	0	0	12.3858	0	0	0	0.609919	0	0.476035	0	0	15.7346	0	0	0	0	0	0	0	0	2.33554	0	0	0	0	0	0	0	1.83868	0	0	0	0
K02451	gspB; general secretion pathway protein B	0	0	0	0	0.990747	0	0	0	0	0	0	0	0	0	0	0	0	2.4367	0	0	0.796379	0	0	0	0	0	12.3114	0	0	0	0	0	0	0	0	0	0	0	0	0	0	0	0	0	0	0	0	0
K02452	gspC; general secretion pathway protein C	0	0	0	0	0	0	0	1.39538	0	0	0	0	0	0	0	0	0	3.43637	0	0	2.76992	0	0	0	0	0	1.21389	0	0	0	0	0	0	0	0	1.73455	0.487935	0	0	0	0	0	0	0	0	0	0	0.660498
K02453	gspD; general secretion pathway protein D	0	0	0	0	0	0	0	2.82051	0	0	0	0	0	0	0	0	0	0	0	0	0	2.46348	0	0	0	0	2.59141	0	0	0	0	0	0	0	0	3.81423	1.69885	0	0	0	0	0	0	0	0	0	0	2.40993
K02454	gspE; general secretion pathway protein E [EC:7.4.2.8]	0	0	0	0	0	0	0	2.59439	0	0	0	0	0	0	0	0	0	0	0	0	3.49885	0	0	0	0	0	0	0	0	0	0	0	0	0	0	3.41555	0	0	0	0	0	0	0	10.2913	0	0	0	0
K02455	gspF; general secretion pathway protein F	0	0	0	0	1.19901	0	0	0	0	0	0	0	0	0	0	0	0	0	0	0	1.33587	0	0	0	0	0	0	0	0	0	0	0	0	0	0	2.78778	0	0	0	0	0	0	0	1.98149	0	0	0	0
K02456	gspG; general secretion pathway protein G	0	0	0	0	0.368927	0	0	0.226116	0	0	0	0	0	0	0	0	0	1.49356	0	0	1.24959	0.321323	0	0	0	1.90758	0.544465	0	0	0	0	0	0	0.529589	0	1.321	0	0.687275	0	0	0	0	0	0	0.303472	0	0	1.02347
K02457	gspH; general secretion pathway protein H	0	0	0	0	0	0	0	0.297522	0	0	0	0	0	0	0	0	0	0	0	0	0.687275	0.636696	0	0	0	0	0	0	0	0	0	0	0	0	0	0	0	0	0	0	0	0	0	0	0	0	0	0
K02458	gspI; general secretion pathway protein I	0	0	0	0	0.48496	0.297522	0	0	0	0	0	0	0	0	0	0	0	1.24959	0	0	0.467109	0.944177	0	0	0	0	0.574217	0	0	0	0	0	0	0	0	0	0	0	0	0	0	0	0	0.720002	0	0	0	0
K02459	gspJ; general secretion pathway protein J	0	0	0	0	0.725953	1.46083	0	0.642647	0	0	0	0	0	0	0	0	0	2.42183	0	0	0	0	0	0	0	0	0.841986	0	0	0	0	0	0	0	0	0	0	0	0	0	0	0	0	0	0	0	0	1.16926
K02460	gspK; general secretion pathway protein K	0	0	0.82711	0	0.955044	0.904466	0	0	0	0	0	0	0	0	0	0	0	3.19538	0	0	1.76133	0	0	0	0	0	0	0	0	0	0	0	0	0	0	0	0	0	0	0	0	0	0	1.62149	0	0	0	3.03327
K02461	gspL; general secretion pathway protein L	0	0	0	0	0	0	0	1.57091	0	0	0	0	0	0	0	0	0	4.25456	0	0	0	0	0	0	4.30375	0	2.47836	0	0	0	0	0	0	0	0	0	0.987969	0	0	0	0	0	0	0	0	0	0	0
K02462	gspM; general secretion pathway protein M	0	0	0	0	0.562316	5.49418	0	0.467109	0	0	0	0	0	0	0	0	0	1.67505	0	0	0.746779	0.490911	0	0	0	0	0.737854	0	0	0	0	0	0	0	0	0	0	0	0	0	0	0	0	0.681325	0	0	0	0
K02463	gspN; general secretion pathway protein N	0	0	0	0	0	1.37755	0	0	0	0	0	0	0	0	0	0	0	0	0	0	0.987772	0	0	0	0	0	0	0	0	0	0	0	0	0	0	0	0	0	0	0	0	0	0	0.770581	0	0	0	0
K02466	gutM; glucitol operon activator protein	0	0	0	0	0	0	0	0	0	0	0	0	0	0	0	0	0	0	0	0	0	0	0	0	0	0	0	0	0	0	0	0	0	0	0	0	0	0.476035	0	0.235042	0	0	0	0	0	0	0	0
K02469	gyrA; DNA gyrase subunit A [EC:5.6.2.2]	0	0	3.57919	0	0	5.11142	1.41025	3.4334	4.26588	0	0	14.1977	0	2.22249	1.50843	0	0	9.6278	8.33909	0	9.56877	0	3.88861	0	0	8.80962	0	0	0	0	0	0	0	0	3.30844	0	1.69885	12.9214	7.48825	0	0	0	5.76597	0	1.73158	0	0	0
K02470	gyrB; DNA gyrase subunit B [EC:5.6.2.2]	0	4.01059	0	0	3.11208	5.71843	1.86249	3.10315	0	0	0	13.5938	0	0	1.10381	0	0	0	3.54646	0	5.40002	0	0	3.12993	4.72762	0	0	0	0	4.12663	0	0	0	2.4129	0	0	1.95472	5.95043	0	0	0	0	8.38416	14.3524	0	8.60433	5.00134	0
K02471	bacA, bclA; vitamin B12/bleomycin/antimicrobial peptide transport system ATP-binding/permease protein	0	0	0	0	0	0	0	0	0	0	0	0	0	0	0	0	0	0	1.39835	0	0	0	0	0	0	0	0	0	0	0	0	0	0	0	0	0	0	0	0	0	0	0	0	0	0	0	0	0
K02472	wecC; UDP-N-acetyl-D-mannosaminuronic acid dehydrogenase [EC:1.1.1.336]	0	0	0	0	0	0	0	0	0	0	0	0	0	0	0	0	0	0	0	0	0	0	0	0	0	0	0	0	0	0	0	0	0	0	0	0	0	0	0	0	0	0	0	0	0	0	0	0
K02473	wbpP; UDP-N-acetylglucosamine/UDP-N-acetylgalactosamine 4-epimerase [EC:5.1.3.7 5.1.3.-]	0	0	0	0	0	0	0	0	0	0	0	0	0	0.96397	0	0	0	0	0	0	0	0	0	0	1.65422	0	0	0	0	0	0	0	0	0	0	0	0	0	0	0	0	0	0	0	0	0	0	0
K02474	wbpO; UDP-N-acetyl-D-glucosamine/UDP-N-acetyl-D-galactosamine dehydrogenase [EC:1.1.1.136 1.1.1.-]	0	0	0	0	2.07968	0	0.88959	1.31207	0	0	0	0	4.18315	0	0	11.0351	0	4.55803	0	0	0	0	1.02942	0	2.18976	0	0	6.53953	0	0	0	0	0	0	0	0	0	0	0	0	0	0	0	0	0.922317	0	2.20634	0
K02475	K02475; two-component system, CitB family, response regulator	0	0	0	0	0	0	0	0	0	0	0	0	0	0	0	0	0	0	0	0	0	0	0	0	0	0	0	0	0	0	0	0	0	0	0	0	0	0	0	0	0	0	0	0	0	0	0	0
K02477	K02477; two-component system, LytTR family, response regulator	0	0	0	0	0	0	0.699176	0	0	0	0.339175	0	1.87455	0	4.65066	20.7332	0	0	0	0	0	0	2.19059	0	0	0	0	0.871868	0	0	0	0	0	0	0	0	1.0422	0	10.3571	0	0	0	0	0	0.443307	0	0	0
K02478	K02478; two-component system, LytTR family, sensor kinase [EC:2.7.13.3]	0	0	0	0	0	0	0	0	0	0	0	0	0	0	0	0	0	0	0	0	0	0	0	0	0	0	0	0	0	0	0	0	0	0	0	0	0	0	0	0	0	0	0	0	0	0	0	0
K02480	K02480; two-component system, NarL family, sensor kinase [EC:2.7.13.3]	0	0	0	0	0	0	0	0	0	0	0	0	0	0	0	0	0	0	0	0	0	0	0	0	0	0	0	0	0	0	0	0	0	0	0	0	0	0	0	0	0	0	0	0	0	0	0	0
K02481	flgR; two-component system, NtrC family, response regulator	0	12.8142	0	0	10.202	2.59165	8.54184	0	0	0	0	0	0	0	0	0	0	19.095	0	0	0	0	0	0	9.49687	12.8172	4.08794	0	4.77522	0	0	12.9769	0	1.4043	0	0	0	10.1306	0	3.15968	0	0	0	0	2.7848	0	7.60464	0
K02482	flgS; two-component system, NtrC family, sensor kinase [EC:2.7.13.3]	0	0	0	0.916367	4.76332	0	2.67174	12.4156	1.74645	0	0	0	0	0	0.642647	0	0	53.5829	0	0	0	0	0	0	12.6357	0	2.52596	0	0	0	0	5.8463	0	0	0	0	4.92994	0	0	0	0	0	0	0	1.10083	0	0	0
K02483	K02483; two-component system, OmpR family, response regulator	0	4.60564	0.824135	0.592068	2.65984	0	1.12761	0.833061	0	1.21091	0.330589	0	0	2.30282	0	0	1.68397	2.41885	0.612895	0	0	1.38068	0	0.392729	3.02579	0	2.11835	0	0	0	0.636696	1.85951	0.734878	0.300497	0	0	1.00562	1.62447	0	0.508762	0	0	0	0	0	0	0	0
K02484	K02484; two-component system, OmpR family, sensor kinase [EC:2.7.13.3]	0	0	0	0	0	0	0	0	0	0	0	0	0	0	0	0	0	0	1.55604	0	0	0	0	0	0	0	0	0	0	0	0	0	0	0	0	0	0	0	0	0	0	0	0	0	0	0	0	0
K02488	pleD; two-component system, cell cycle response regulator [EC:2.7.7.65]	0	0	0	0	0	0	0	0	0	0	0	0	0	0	0	0	0	0	0	0	0	1.00562	0	0.865788	0	0	1.90414	0	0	0	0	0	0	0	0	0	0	0	0	0	0	0	0	0	0	3.24894	0	0
K02490	spo0F; two-component system, response regulator, stage 0 sporulation protein F	0	0	0	0	0	0	0	0	0	0	0	0	0	0	0	0	0	0	0	0	0	0	0	0	0	0	0	0	0	0	0	0	0	0	0	0	0	0	0	0	0	0	0	0	0	0	0	0
K02492	hemA; glutamyl-tRNA reductase [EC:1.2.1.70]	0	0	0	1.41323	2.12133	0	0.740829	1.15141	0.898515	0	0	6.70614	0	0	1.15438	0	0	4.56696	1.27934	0	0	2.09455	0	0	2.28199	0	0	0	0	0	0	0	0	0	0	2.88596	0	0	0	0	0	0	0	3.83411	0.949094	0	0	0
K02493	hemK, prmC, HEMK; release factor glutamine methyltransferase [EC:2.1.1.297]	0	0	0.904466	0	1.30017	0	0	0	0	0	0	3.50183	0	0.3481	0	0	2.7491	2.22249	0.645622	0	1.4162	0	0.362976	0.459199	1.51736	2.04397	1.18711	0	1.35075	0	0	1.82976	0	0	0	1.66017	0.666448	0	0	0	0	0	0	1.99637	0.532564	0	1.37753	0.654548
K02494	lolB; outer membrane lipoprotein LolB	0	0	0	0	0	0	0	0	0	0	0	0	0	0	0	0	0	0	0	0	1.08	0	0	0	0	0	0	0	0	0	0	0	0	0	0	0.788432	0	0	0	0	0	0	0	1.53017	0	0	0	0
K02495	hemN, hemZ; oxygen-independent coproporphyrinogen III oxidase [EC:1.3.98.3]	0	0	0	0	0	0	0	0	0	0	0	10.44	0	0	0.740829	0	0	3.64166	3.5167	0	3.69224	0	0.630746	0	0	0	1.87961	0	0	0	0	0	0	0	0	6.03374	0	0	0	0	0	0	0	2.69852	0	0	0	0
K02496	hemX; uroporphyrin-III C-methyltransferase [EC:2.1.1.107]	0	0	0	0	0	2.1005	0	0	0	0	0	6.84597	0	0	0	0	0	0	0	0	0	0	0	0	0	0	0	0	0	0	0	0	0	0	0	0	0	0	0	0	0	0	0	0	0	0	0	0
K02497	hemX; HemX protein	0	0	0	0	2.00232	0	0	1.38348	1.25852	0	0	0	0	0	0	0	0	2.47538	0	0	0	0	0	0	1.63637	0	0	0	0	0	0	0	0	0	0	0	0	0	0	0	0	0	0	0	0	0	0	0
K02498	hemY; HemY protein	0	0	0	0	0	1.20496	0	0	0	0	0	7.15837	0	0	0	0	0	0	0	0	0	0	0	0	0	0	0	0	0	0	0	0	0	0	0	1.99042	0	0	0	0	0	0	0	0	0	0	0	0
K02499	yabN; tetrapyrrole methylase family protein / MazG family protein	0	0	0	0	0	0	0	0	0	0	0	0	0	0	0	0	0	0	0	0	0	0	0	0	0	0	0	0	0	0	0	0	0	0	0	0	0	0	0	0	0	0	0	0	0	0	0	0
K02500	hisF; imidazole glycerol-phosphate synthase subunit HisF [EC:4.3.2.10]	0	0	0	0	0	0	0.61587	0	0	0	0.681325	0	0	0	0.54744	0	0	0	0.687275	0	2.74023	0	0.47901	0.693225	0.943144	2.90084	1.43703	0	1.08595	0	0	2.27009	2.09851	0	0	0	0.559341	2.01422	0	0	0	0	0	2.97224	0.535539	2.13621	1.44043	0.794383
K02501	hisH; imidazole glycerol-phosphate synthase subunit HisH [EC:4.3.2.10]	1.71372	0	0	0	0	0	0	0	0	0	0.672399	2.82518	0	0.559341	0	0	0	0	0.800333	0	1.88331	0	0.644244	1.02942	0	2.04397	1.14843	0	1.38645	0	0	1.03835	0	0	0	0	0.395704	0	0	0.27967	0	0	0	1.15141	0.449258	0	0.877689	0.511737
K02502	hisZ; ATP phosphoribosyltransferase regulatory subunit	0	0	0	0	0	0	0	0	0	0	0	5.27803	0	0	0	0	8.15223	0	0.839011	0	1.94877	1.12166	0	0	0	2.7967	2.50216	0	0	0	0	0	0	0.556365	0	0	0	1.80298	0	0	0	0	0	0	0	0	0	0
K02503	HINT1, hinT, hit; histidine triad (HIT) family protein	0.493886	0.836036	0.675374	0	0.529589	0.336199	0.291571	0.374877	0.357026	0	0	1.79703	0	1.53222	0.235042	3.20133	0.598019	1.13593	0.294546	1.09786	1.96179	0.354051	0.208265	0.270745	0.61587	0	0.496861	0.41653	0.538514	0.600994	0	0	0.54744	0.14281	0.972896	0.877689	0	1.58282	0.419506	0.14281	0	1.19009	0	0.743804	0	0	0.505787	0.187439
K02509	hpaH; 2-oxo-hept-3-ene-1,7-dioate hydratase [EC:4.2.1.-]	0	0	0	0	0	0	0	0	0	0	0	0	0	0	0	0	0	0	0	0	0	0	0	0	0	0	0	0	0	0	0	0	0	0	0	0	0	0	0	0	0	0	0	0	0	0	0	0
K02510	hpaI, hpcH; 4-hydroxy-2-oxoheptanedioate aldolase [EC:4.1.2.52]	0	0	0	0	0	0	0	0	0	0	0	0	0	0	0.83306	0	0	0	0	0	0	0	0	0	0	2.86216	0	0	0	0	0	0	0	0	0	0	0	1.22876	0	0	0	2.98117	0	0	0	2.97522	0	1.02347
K02517	lpxL, htrB; Kdo2-lipid IVA lauroyltransferase/acyltransferase [EC:2.3.1.241 2.3.1.-]	0	0	1.76133	0.234316	1.12166	0.925292	0.389753	0.48496	0	0	0	4.21886	0	0	0	0	0	2.28794	0	0	2.12431	0	0	0	1.92497	0	0	0	0	0	0	0	0	0	0	0	0	0	0	0	0	0	0	2.98711	0	3.22604	0	0.529589
K02518	infA; translation initiation factor IF-1	0	0.407605	0.291571	0	0.20529	0.993722	0	0	0.217191	0	0	0.119009	0	0.190414	0.160662	2.3772	1.41025	0.901491	0.13091	0	0.481985	0	0.21124	0.14281	0.389753	0	0.377852	0	0	2.47393	0.647509	0.532564	0.276695	0	0	0.481985	0	0.839011	0	0	0	1.46976	0	0.526613	0.160662	0	0.312398	0.121984
K02519	infB, MTIF2; translation initiation factor IF-2	0	0	4.05224	0	5.43275	0	2.0767	3.51968	4.95284	2.81455	0	13.8139	0	2.09455	0	0	0	12.002	3.37985	0	0	0	2.68365	4.46282	6.20928	0	0	5.15307	0	8.62218	0	0	2.89786	0	0	13.0076	0	6.50382	5.76894	0	0	0	0	0	2.49026	0	3.8291	0
K02520	infC, MTIF3; translation initiation factor IF-3	0	0	0.600994	0	0.526613	1.16974	0.434382	0.490911	0.449258	1.05323	0.20529	2.0053	0	0	0.386778	0	2.31174	1.45786	0.467109	0	2.55869	0.303472	0	0.190414	0.916367	1.75538	0.538514	0	0.660498	1.12166	0.556365	1.04133	0.672399	0	0	0	0	1.27934	2.31589	0.345125	0	0	0	1.14546	17.7527	1.5902	0.931243	0.708102
K02521	ilvY; LysR family transcriptional regulator, positive regulator for ilvC	0	0	0	0	0	0	0	0	0	0	0	3.31737	0	0	0	0	0	0	0	0	0.993722	0	0	0	0	0	1.25554	0	0	0	0	0	0	0.297522	0	0	0	0	0	0	0	0	0	0	0	0	0	0
K02523	ispB; octaprenyl-diphosphate synthase [EC:2.5.1.90]	0	2.15703	0	1.53894	0	3.01984	0	0.728928	0	0	0	0	0	0	0.690523	0	0	2.91571	0	0	0	0	0	0.633721	1.81191	0	1.96067	0	0	0	0	0	0	0	0	0	0	0	0	0	0	0	0	0	0.499836	0	0	0
K02525	kdgR; LacI family transcriptional regulator, kdg operon repressor	0	0	0	0	0	0	0	0	0	0	0	0	0	0	0	0	0	0	0	0	0	0	0	0	0	0	0	0	0	0	0	0	0	0	0	0	0	0	0	0	0	0	0	0	0	0	0	0
K02527	kdtA, waaA; 3-deoxy-D-manno-octulosonic-acid transferase [EC:2.4.99.12 2.4.99.13 2.4.99.14 2.4.99.15]	0	0	0	0	1.4281	0	0.886615	1.19901	1.06807	0	0	0	0	0	0	0	0	0	0	0	0	1.38348	0	0.770581	2.75208	0	1.23769	1.20794	0	0	0	0	0	0	0	2.13621	0.916367	0	0.82711	0	0	0	0	2.00526	0	2.62712	0	0
K02528	ksgA; 16S rRNA (adenine1518-N6/adenine1519-N6)-dimethyltransferase [EC:2.1.1.182]	0	1.28416	0	0	1.46083	0	0.232067	0	0	0	0	3.4215	0	0.717027	0.425456	0	0	2.08265	0.699176	0	0	0.737854	0.395704	0.705126	0	0	0.913391	0.782482	0	0.648597	0	1.60067	0	0	0	0	0	0	0	0	0	0	0	2.18083	0	0	1.86844	0
K02529	lacI, galR; LacI family transcriptional regulator	0	2.7491	0	0	0	0	0	0	0	3.8172	0	0	0	0.95802	0.734878	6.63771	0	0	0	0	0	0	0.681325	0	0	12.3918	0	0	1.12761	0	0.55339	4.48365	0	2.03802	0	0	0	7.92598	0	1.1038	0	0	0	0	0	0	0	0
K02533	lasT; tRNA/rRNA methyltransferase [EC:2.1.1.-]	0	0	0	0	1.01157	0	0	0.663473	0.505787	0	0	3.24001	0	0	0	0	0	3.1448	1.01157	0	0	0	0	0	1.27339	0	0	0	0	0	0	0	0	0	0	0	0	0	0	0	0	0	0	0	0.476035	0	0	0
K02535	lpxC; UDP-3-O-[3-hydroxymyristoyl] N-acetylglucosamine deacetylase [EC:3.5.1.108]	0	0	0	1.30383	1.3567	0.672399	0	0.770581	0	0	0	3.4691	0	0	0	0	2.60636	3.10018	0.770581	0	0	0.743804	0	0.446282	1.3448	0	1.01752	0	0	0	0	0	0	0	0	2.17793	0	0	0	0	0	0	0	2.60629	0.666448	2.21654	0	0
K02536	lpxD; UDP-3-O-[3-hydroxymyristoyl] glucosamine N-acyltransferase [EC:2.3.1.191]	0	0	0	0	0	0.672399	0	1.681	0.910416	0	0	4.69489	2.62712	0	0.392729	9.65458	4.8681	3.3858	0.901491	0	0	0	0	0.755705	2.18381	0	1.65125	1.36562	0	0	0	0	0	0	0	1.88034	0.818185	0	1.09335	0	0	0	0	2.27604	0.586118	0	0	0
K02548	menA; 1,4-dihydroxy-2-naphthoate polyprenyltransferase [EC:2.5.1.74]	0.753917	0	0	0	0	0	0	0.657523	0.657523	0	0	0	0	0.892565	0	0	0	3.27571	0	0	0	0	0.407605	0	0	3.88723	0	0	0	0	0	0	0	0.419506	0	0	0	0	0	0.663473	0	0	0	0	0	0	0	0
K02549	menC; o-succinylbenzoate synthase [EC:4.2.1.113]	0	0	0	0	0	0	0	0	0	0	0	0	0	0	0	0	0	0	0	0	0	0	0	0	0	0	0	0	0	0	0	0	0	0	0	0	0	0	0	0	0	0	0	0	0	0	0	0
K02551	menD; 2-succinyl-5-enolpyruvyl-6-hydroxy-3-cyclohexene-1-carboxylate synthase [EC:2.2.1.9]	0	2.35935	0	0	0	2.20464	0	0	0	0	0	0	0	0	0	0	0	0	1.44298	0	0	0	0	0	0	0	0	0	0	0	0	0	0	0	0	0	0	0	0	0	0	0	0	0	0	0	0	0
K02552	menF; menaquinone-specific isochorismate synthase [EC:5.4.4.2]	0	0	0	0	0	1.63934	0	0	0	0	0	0	0	0	0	0	0	0	1.03835	0	0	0	0	0	0	0	0	0	0	0	0	0	0	0	0	0	0	0	0	0	0	0	0	0	0	0	0	0
K02553	rraA, menG; regulator of ribonuclease activity A	0	0	0	0	0	0.603969	0	0	0	0	0	0	0	0	0	0	0	0	0	0	0	0	0	0	0	0	0	0	0	0	0	0	0	0	0	0	0	0	0	0	0	0	0	0	0	0	0	0
K02554	mhpD; 2-keto-4-pentenoate hydratase [EC:4.2.1.80]	0	0	0	0	0	0	0	0	0	0	0	0	0	0	0	0	0	0	0	0	0	0	0	0	0	0	0	0	0	0	0	0	0	0	0	0	0	0	0	0	0	0	0	0	0	0	0	0
K02556	motA; chemotaxis protein MotA	0	0	0	0.380828	1.31207	2.17488	0.333224	0	0	0	0	0	0	0.803308	0	0	0	0	0	0	2.60331	0.633721	0	0.612895	4.73357	2.55571	1.54711	0	1.21091	0	0	0	0.978846	0.395704	0	2.54381	2.48131	1.32992	0	0.318348	0	0	0	2.49323	2.95257	2.4486	0	1.16654
K02557	motB; chemotaxis protein MotB	0	0	0	0.455208	1.16926	2.48133	2.88698	0	0	0	0	0	0	0.910416	0.693225	0	0	0	0	0	2.51108	0.529589	0	0	5.46547	0	2.642	0	0.966945	0	0	0	1.06513	0	0	3.19539	3.67326	1.91901	0	0.461159	0	0	0	2.00232	5.6288	1.52926	0	0
K02558	mpl; UDP-N-acetylmuramate: L-alanyl-gamma-D-glutamyl-meso-diaminopimelate ligase [EC:6.3.2.45]	0	4.29026	0	0	3.76068	1.66315	0	0	2.26712	0	0	5.73027	0	0	0	0	0	0	0	0	2.46348	0	0	0	0	0	0	0	0	0	0	0	0	0	0	0	0	0	0	0	0	0	0	5.63208	0	0	0	0
K02560	lpxM, msbB; lauroyl-Kdo2-lipid IVA myristoyltransferase [EC:2.3.1.243]	0	0	0	0	0	0	0	0	0	0	0	0	0	0	0	0	0	0	0	0	0	0	0	0	0	0	0	0	0	0	0	0	0	0	0	0	0	0	0	0	0	0	0	0	0	0	0	0
K02563	murG; UDP-N-acetylglucosamine--N-acetylmuramyl-(pentapeptide) pyrophosphoryl-undecaprenol N-acetylglucosamine transferase [EC:2.4.1.227]	0	1.89819	0.856862	0	1.93092	1.29719	0.722978	0.943144	0.877689	0	0	4.55208	0	0.586118	0	0	8.89699	3.26381	0.82116	0	2.27902	0	1.0919	0	1.81191	3.29952	0	0	1.22876	0	0	2.50811	0.928268	0.532564	0	0	0.952069	1.71372	0.901491	0	0	0	0	1.84463	0.6843	0	2.05587	0
K02564	nagB, GNPDA; glucosamine-6-phosphate deaminase [EC:3.5.99.6]	0	0	0	0	0	0	0	0	0	0	0	0	0	0.404629	2.24331	0	2.97064	0	0	0	0	0	0	0	0	0.928268	0	2.47345	0	0	0	1.321	0	0	0	0	0	2.25819	0	0	0	0	0	0	0	0	1.13058	0.556365
K02566	nagD; 5'-nucleotidase [EC:3.1.3.5]	0	0	0	0	0	0	0	0.612895	0	0	0	0	0	0	0	0	0	2.07075	0	0	0	0	0.398679	0	0	0	0	0	0	0	0	0	0	0	0	0	0	0	0	0	0	0	0	0	0	0	0	0.654548
K02567	napA; nitrate reductase (cytochrome) [EC:1.9.6.1]	0	0	0	0	0	0	0	0	0	0	0	0	0	0	0	0	0	0	0	0	0	0	0	0	0	0	0	0	0	0	0	0	0	0	0	0	0	0	0	0	0	0	0	0	0	0	0	0
K02568	napB; nitrate reductase (cytochrome), electron transfer subunit	0	0	0	0	0	0	0	0	0	0	0	0	0	0	0	0	0	0	0	0	0	0	0	0	0	0	0	0	0	0	0	0	0	0	0	0	0	0	0	0	0	0	0	0	0	0	0	0
K02569	napC; cytochrome c-type protein NapC	0	0	0	0	0	0	0	0	0	0	0	0	0	0	0	0	0	0	0	0	0	0	0	0	0	0	0	0	0	0	0	0	0	0	0	0	0	0	0	0	0	0	0	0	0	0	0	0
K02570	napD; periplasmic nitrate reductase NapD	0	0	0	0	0	0	0	0	0	0	0	0	0	0	0	0	0	0	0	0	0	0	0	0	0	0	0	0	0	0	0	0	0	0	0	0	0	0	0	0	0	0	0	0	0	0	0	0
K02571	napE; periplasmic nitrate reductase NapE	0	0	0	0	0	0	0	0	0	0	0	0	0	0	0	0	0	0	0	0	0	0	0	0	0	0	0	0	0	0	0	0	0	0	0	0	0	0	0	0	0	0	0	0	0	0	0	0
K02572	napF; ferredoxin-type protein NapF	0	0	0	0	0	0	0	0	0	0	0	0	0	0	0	0	0	0	0	0	0	0	0	0	0	0	0	0	0	0	0	0	0	0	0	0	0	0	0	0	0	0	0	0	0	0	0	0
K02573	napG; ferredoxin-type protein NapG	0	0	0	0	5.12928	0	0	2.7134	0	0	0	0	0	0	0	0	0	0	0	0	0	0	0	0	0	0	0	0	0	0	0	0	0	0	0	0	0	0	0	0	0	0	0	0	0	0	2.1005	0
K02574	napH; ferredoxin-type protein NapH	0	0	0	0	0	0	0	0	0	0	0	0	0	1.12761	0	0	4.57589	0	0	0	0	0	0	0	0	0	0	6.01886	0	0	0	0	0	0	0	0	0	0	0	0	0	0	0	0	0	0	0	0
K02575	NRT, narK, nrtP, nasA; MFS transporter, NNP family, nitrate/nitrite transporter	0	0	0	0	0	0	0	0	0	0	0	0	0	0	0.839011	0	0	0	1.43108	0	0	0.743804	0	5.56068	0	0	0	0	0	0	0	0	0	0	0	0	0	0	0	0	0	0	0	0	0	0	0	0
K02584	nifA; Nif-specific regulatory protein	0	0	0	0	3.23406	0	0.824135	1.58282	1.59769	0	0.952069	0	0	0	0	0	0	5.95341	0	0	0	0	0	0	3.31142	7.13072	0	0	4.48961	0	0	0	0	0	0	0	0	6.81027	0	1.0443	0	0	0	5.17985	1.98744	0	0	1.22579
K02585	nifB; nitrogen fixation protein NifB	0	0	0	0	0	1.67505	0	0	0	0	0	0	0	0	0	0	0	0	0	0	0	0	0	0	0	0	0	0	1.71372	0	0	0	0	0	0	0	0	0	0	0	0	0	0	0	0	0	0	0
K02586	nifD; nitrogenase molybdenum-iron protein alpha chain [EC:1.18.6.1]	0	0	0	0	0	1.6929	0	0	0	0	0	0	0	0	0	0	0	0	1.34182	0	0	0	0	0	0	0	2.39802	0	0	0	0	0	0	0	0	0	0	0	0	0	0	0	0	0	0	0	0	0
K02587	nifE; nitrogenase molybdenum-cofactor synthesis protein NifE	0	0	0	0	1.86844	2.48728	0	0	0	0	0	0	0	0	0	0	0	0	1.0562	0	0	0	0	0	0	0	0	0	2.19273	0	0	0	0	0	0	0	0	0	0	0	0	0	0	0	0	0	0	0
K02588	nifH; nitrogenase iron protein NifH	0	0	0	0	0	1.90116	0	0	0	0	0	0	0	0	0	0	0	0	1.01157	0	0	0	0	0	0	0	1.7643	0	1.3329	0	0	0	0	0	0	0	0	0	0	0	0	0	0	0	0	0	0	0
K02589	nifHD1, nifI1; nitrogen regulatory protein PII 1	0	0	0	0	0.791408	0	0	0	0	0	0	0	0	0	0	0	0	0	0	0	0	0	0	0	0	0	0	0	0	0	0	0	0	0	0	0	0	0	0	0	0	0	0	0	0	0	0	0
K02590	nifHD2, nifI2; nitrogen regulatory protein PII 2	0	0	0	0	0.82116	0	0	0	0	0	0	0	0	0	0	0	0	0	0	0	0	0	0	0	0	0	0	0	0	0	0	0	0	0	0	0	0	0	0	0	0	0	0	0	0	0	0	0
K02591	nifK; nitrogenase molybdenum-iron protein beta chain [EC:1.18.6.1]	0	0	0	0	2.00827	1.70182	0	0	0	0	0	0	0	0	0	0	0	0	1.16331	0	0	0	0	0	0	0	0	0	2.02315	0	0	0	0	0	0	0	0	0	0	0	0	0	0	0	0	0	0	0
K02592	nifN; nitrogenase molybdenum-iron protein NifN	0	0	0	0	2.03505	1.25852	0	0	0	0	0	0	0	0	0	0	0	0	1.08893	0	0	0	0	0	0	0	0	0	0	0	0	0	0	0	0	0	0	0	0	0	0	0	0	0	0	0	0	0
K02593	nifT; nitrogen fixation protein NifT	0	0	0	0	0	0	0	0	0	0	0	0	0	0	0	0	0	0	0.190414	0	0	0	0	0	0	0	0	0	0	0	0	0	0	0	0	0	0	0	0	0	0	0	0	0	0	0	0	0
K02594	nifV; homocitrate synthase NifV [EC:2.3.3.14]	0	0	0	0	0	1.18116	0	0	0	2.10551	0	0	0	0	0	0	0	0	0	0	0	0	0	0	0	0	0	0	0	0	0	0	0	0	0	0	0	0	0	0	0	0	0	0	0	0	0	0
K02595	nifW; nitrogenase-stabilizing/protective protein	0	0	0	0	0	0.630746	0	0	0	0	0	0	0	0	0	0	0	0	0.252893	0	0	0	0	0	0	0	0	0	0	0	0	0	0	0	0	0	0	0	0	0	0	0	0	0	0	0	0	0
K02596	nifX; nitrogen fixation protein NifX	0	0	0	0	0	1.37157	0	0	0	0	0	0	0	0	0	0	0	0	0.987771	0	0	0	0	0	0	0	0	0	0	0	0	0	0	0	0	0	0	0	0	0	0	0	0	0	0	0	0	0
K02597	nifZ; nitrogen fixation protein NifZ	0	0	0	0	0	0.437357	0	0	0	0	0	0	0	0	0	0	0	0	0.196364	0	0	0	0	0	0	0	0	0	0	0	0	0	0	0	0	0	0	0	0	0	0	0	0	0	0	0	0	0
K02598	nirC; nitrite transporter	0	0	0	0	0	0	0	0	0	0	0	0	0	0	0	0	0	0	0	0	0	0	0	0	0	0	0	0	0	0	0	0	0	0	0	0	0	1.71372	0	0	0	0	0	0	0	0	0	0
K02600	nusA; transcription termination/antitermination protein NusA	0.413555	1.63934	1.18116	0	2.30877	1.75835	0.931243	1.69587	0	1.59174	1.10678	7.85755	3.01687	0.865788	0	10.7048	0	3.84695	1.05025	0	2.24034	0	0.767606	4.12365	3.63274	6.78944	0	0	0	2.19273	0	3.18646	1.08	0	0	0	0	0	0	0.806284	0	0	0	0	0.972896	4.42117	2.14811	0
K02601	nusG; transcription termination/antitermination protein NusG	0	0.505787	0.6843	0	0	0	0.309423	0.514712	0	0	0.252893	2.47836	1.10381	3.22121	0.240993	5.53688	2.75803	1.78811	0.529589	0	0	0.282646	0.374877	0.294546	1.26965	2.36232	0.755705	0	0	1.30314	0	1.22579	0	0.20529	0	0	0	1.79703	0.520663	0	0	0	0	0	0	0	0.868763	0.440332
K02609	paaA; ring-1,2-phenylacetyl-CoA epoxidase subunit PaaA [EC:1.14.13.149]	0	0	0	0	0	0	0	0	0	0	0	0	0	0	0	0	0	0	0	0	0	0	0	0	0	0	0	0	0	0	0	2.03505	0	0	0	0	0	0	0	0	0	0	0	0	0	0	0	0
K02610	paaB; ring-1,2-phenylacetyl-CoA epoxidase subunit PaaB	0	0	0	0	0	0	0	0	0	0	0	0	1.0086	0	0	0	0	0	0	0	0	0	0	0.154711	0	0	0	0	0	0	0	0	0	0	0	0	0	0	0	0	0	0	0	0	0	0	0	0
K02611	paaC; ring-1,2-phenylacetyl-CoA epoxidase subunit PaaC [EC:1.14.13.149]	0	0	0	0	0	0	0	0	0	0	0	0	0	0	0	0	0	0	0	0	0	0	0	0.48496	0	0	0	0	0	0	0	0	0	0	0	0	0	0	0	0	0	0	0	0	0	0	0	0
K02612	paaD; ring-1,2-phenylacetyl-CoA epoxidase subunit PaaD	0	0	0	0	0	0	0	0	0	0	0	0	0	0	0	0	0	0	0	0	0	0	0	0.386778	0	0	0	0	0	0	0	0	0	0	0	0	0	0	0	0	0	0	0	0	0	0	0	0
K02613	paaE; ring-1,2-phenylacetyl-CoA epoxidase subunit PaaE	0	0	0	0	0	0	0	0	0	0	0	0	0	0	0	0	0	0	0	0	0	0	0	0.731903	0	0	0	0	0	0	0	0	0	0	0	0	0	0	0	0	0	0	0	0	0	0	0	0
K02614	paaI; acyl-CoA thioesterase [EC:3.1.2.-]	0	0	0	0	0	0	0.276695	0	0	0	0	0	0	0	0	0	0	1.7167	0	0	0	0	0	0.443307	0.785457	0	0	0	0	0	0	0	0	0	0	0	1.28232	0	0	0	0	0	0	0	0	0	0	0
K02616	paaX; phenylacetic acid degradation operon negative regulatory protein	0	0	0	0	0	0	0	0	0	0	0	0	0	0	0	0	0	0	0	0	0	0	0	0.422481	0	0	0	0	0	0	0	0	0	0	0	0	0	0	0	0	0	0	0	0	0	0	0	0
K02617	paaY; phenylacetic acid degradation protein	0	0	0	0	0	0	0	0	0	0	0	0	0	0	0	0	0	0	0	0	0	0	0	0	0	0	0	0	0	0	0	1.78215	0	0	0	0	0	0	0	0	0	0	0	0	0	0	0	0
K02618	paaZ; oxepin-CoA hydrolase / 3-oxo-5,6-dehydrosuberyl-CoA semialdehyde dehydrogenase [EC:3.3.2.12 1.2.1.91]	0	0	0	0	0	0	0	0	0	0	0	0	6.13192	0	0	0	0	0	0	0	0	0	0	0	0	0	0	0	0	0	0	0	0	0	0	0	0	0	0	0	0	0	0	0	0	0	0	0
K02619	pabC; 4-amino-4-deoxychorismate lyase [EC:4.1.3.38]	0	0	0	0	0	1.6691	0	0	0	0	0	3.51076	0	0	0	0	0	0	0	0	1.67824	0	0	0	0	0	0	0	0	0	0	0	0	0	0	2.07075	0	0	0	0	0	0	0	0	0	0	0	0
K02621	parC; topoisomerase IV subunit A [EC:5.6.2.2]	0	0	0	0	0	0	0	0	0	0	0	13.091	0	0	0	0	0	0	0	0	5.16795	0	0	0	0	0	0	0	0	0	0	0	0	0	0	8.41391	0	0	0	0	0	0	0	9.71706	0	0	0	0
K02622	parE; topoisomerase IV subunit B [EC:5.6.2.2]	0	0	0	0	0	2.68662	0	0	0	0	0	0	0	0	0	0	0	0	0	0	4.27836	0	0	0	0	0	0	0	0	0	0	0	0	0	0	0	0	0	0	0	0	0	0	5.1382	0	0	0	0
K02623	pcaQ; LysR family transcriptional regulator, pca operon transcriptional activator	0	0	0	0	0	0	0	0	0	0	0	0	0	0	0	0	0	0	0	0	0	0	0	0	0	0	0	0	0	0	0	0	0	0	0	0	0	0	0	0	0	0	0	0	0	0	0	0
K02624	pcaR; IclR family transcriptional regulator, pca regulon regulatory protein	0	0	0	0	0	0	0	0	0	0	0	0	0	0	0	0	0	0	0	0	0	1.321	0	0	0	0	0	0	0	0	0	0	0	0	0	1.73753	0	0	0	0	0	0	0	0	0	0	0	0
K02626	pdaD; arginine decarboxylase [EC:4.1.1.19]	0	0	0	0	0	0	0	0	0	0	0	0	0	0	0	0	0	1.21984	0	0	0	0	0	0	0	0	0	0	0	0	0	2.51844	0.508762	0	0	0	0.508762	0	0	0	0	0	0	0	2.7873	0	0	0.443307
K02634	petA; apocytochrome f	0	0	0	0	0	0	0	0	0	0	0	0	0	0	0	0	0	0	0.657523	0	0	0	0	0	0	0	0	0	0	0	0	0	0	0	0	0	0	0	0	0	0	0	0	0	0	0	0	0
K02635	petB; cytochrome b6	0	0	0	0	0	0	0	0	0	0	0	0	0	0	0	0	0	0	0	0	0	0	0	0	0	0	0	0	0	0	0	0	0	0	0	0	0	0	0	0	0	0	0	0	0	0	0	0
K02636	petC; cytochrome b6-f complex iron-sulfur subunit [EC:7.1.1.6]	0	0	0	0	0	0	0	0	0	0	0	0	0	0	0	0	0	0	2.05457	0	0	0	0	0	0	0	0.737854	0	0	0	0	0	0	0	0	0	0	0	0	0	0	0	0	0	0	0	0	0
K02638	petE; plastocyanin	0.669424	0	0	0	0	0	0	0	0	0	0	0	0	0	0	0	0	0	0.41058	0	0	0	0	0	0	0	0	0	0	0	0	0	0	0	0	0	0	0	0	0	0	0	0	0	0	0	0	0
K02639	petF; ferredoxin	0	0	0	0	0	0	0	0	0	0	0	0	0	0	0	0	0	0	1.321	0	0	0	0	0	0	0	0	0	0	0	0	0	0	0	0	0	0	0	0	0	0	0	0	0	0	0	0	0
K02640	petG; cytochrome b6-f complex subunit 5	0	0	0	0	0	0	0	0	0	0	0	0	0	0	0	0	0	0	0.991305	0	0	0	0	0	0	0	0	0	0	0	0	0	0	0	0	0	0	0	0	0	0	0	0	0	0	0	0	0
K02641	petH; ferredoxin--NADP+ reductase [EC:1.18.1.2]	0	0	0	0	0	0	0	0	0	0	0	0	0	0	0	0	0	0	0.960995	0	0	0	0	0	0	0	0	0	0	0	0	0	0	0	0	0	0	0	0	0	0	0	0	0	0	0	0	0
K02642	petL; cytochrome b6-f complex subunit 6	0	0	0	0	0	0	0	0	0	0	0	0	0	0	0	0	0	0	0.0714052	0	0	0	0	0	0	0	0	0	0	0	0	0	0	0	0	0	0	0	0	0	0	0	0	0	0	0	0	0
K02650	pilA; type IV pilus assembly protein PilA	0	0	0	0	0	0	0	0	0.618846	0	0	1.48463	0	0	0	0	0	0	0	0	0.235042	0	0	0	0	0	0	0	0	0	0	0	0	0	0	0	0	0	0	0	0	0	0	0	0	0	0	0
K02651	flp, pilA; pilus assembly protein Flp/PilA	0	0	0	0	0	0	0	0	0	0	0	0	0	0	0	0	0	0	0	0	0	0.330249	0	0	0	0	0	0	0	0	0	0	0	0	0	0	0	0	0	0	0	0	0	0	0	2.29984	0	0
K02652	pilB; type IV pilus assembly protein PilB	0	0	0	0	8.64003	3.26084	0	3.67142	0	0	0	0	0	2.87406	0	0	0	19.928	1.74943	0	0	0	0	0	0	0	6.00994	0	0	0	0	0	0	0	0	0	3.12992	0	0	0	0	0	0	19.3925	1.88629	0	13.1505	10.6215
K02653	pilC; type IV pilus assembly protein PilC	0	0	0	0	0	3.26084	2.29092	10.0741	0	0	0	5.34349	0	0.818185	0	0	0	15.8921	1.33885	0	3.17753	0	0	0	0	0	0	0	0	0	0	0	0	0	0	0	2.58248	0	0	0	0	0	0	0	0.892565	0	0	5.80763
K02654	pilD, pppA; leader peptidase (prepilin peptidase) / N-methyltransferase [EC:3.4.23.43 2.1.1.-]	0	0	0	0	1.25554	1.60067	0	0	0	0	0	3.22216	0	0.651572	0	0	0	1.96052	0.678349	0	0	0.455208	0	0	1.17521	0	0	0	0	0	0	0	0	0	0	0	0	0	0	0	0	0	0	2.19273	0.523638	0	1.70182	0
K02655	pilE; type IV pilus assembly protein PilE	0	0	0	0	0	0	0	0	0	0	0	1.80596	0	0	0	0	0	0	0	0	0.523638	0	0	0	0	0	0	0	0	0	0	0	0	0	0	0.877689	0	0	0	0	0	0	0	0	0	0	0	0
K02656	pilF; type IV pilus assembly protein PilF	0	0	0	0	0	0.6843	0.702151	1.19604	0.699176	0	0	2.87703	0	0	0	0	0	2.62117	0	0	0.990747	0	0	0	0	0	0.993722	0	0	0	0	0	0	0	0	1.25554	0.505787	0	0	0	0	0	0	0	0.461159	0	0	0
K02657	pilG; twitching motility two-component system response regulator PilG	0	0	0	0	0	0.696201	0	0	0	0	0	0	0	0	0	0	0	0	0	0	0	0	0	0	0	0	0	0	0	0	0	0	0	0	0	0	0	0	0	0	0	0	0	1.46678	0	0	0	0
K02658	pilH; twitching motility two-component system response regulator PilH	0	0	0	0	0	0.455208	0	0	0	0	0	0	0	0	0	0	0	0	0.502812	0	0	0	0	0	0	0	0	0	0	0	0	0	0	0	0	0	0	0	0	0	0	0	0	1.13058	0	0	0	0
K02659	pilI; twitching motility protein PilI	0	0	0	0	0	1.15141	0	0	0	0	0	0	0	0	0	0	0	0	0	0	0	0	0	0	0	0	0	0	0	0	0	0	0	0	0	0	0	0	0	0	0	0	0	1.92794	0	0	0	0
K02660	pilJ; twitching motility protein PilJ	0	0	0	0	0	0	0	0	0	0	0	0	0	0	0	0	0	0	4.84366	0	0	0	0	0	0	0	0	0	0	0	0	0	0	0	0	0	0	0	0	0	0	0	0	10.9547	0	0	0	0
K02661	pilK; type IV pilus assembly protein PilK	0	0	0	0	0	0	0	0	0	0	0	0	0	0	0	0	0	0	0	0	0	0	0	0	0	0	0	0	0	0	0	0	0	0	0	0	0	0	0	0	0	0	0	0	0	0	0	0
K02662	pilM; type IV pilus assembly protein PilM	0	0	0	0	0	0	0.505787	0	0.699176	0	0	4.97754	0	0.877689	0	0	0	2.33257	0.82116	0	0	0	0	0	0	0	0	0	0	1.62447	0	0	0	0	0	2.59736	0	0	0	0	0	0	0	3.00199	0	0	0	0
K02663	pilN; type IV pilus assembly protein PilN	0	0	0	0	0.797358	0.669424	0.291571	0.532564	0.556365	0	0	2.21654	0	0	0	0	0	1.99042	0.577192	0	0.960995	0	0	0	0	0	0	0	0	0	0	0	0	0	0	1.20794	0	0	0	0	0	0	0	1.62744	0.431406	0	0	0
K02664	pilO; type IV pilus assembly protein PilO	0	0	0	0.415549	0.675374	0	0.297522	0.327274	0	0	0	3.06447	0	0.470084	0	0	0	1.41323	12.792	0	0.952069	0	0	0	0	0	0	0	0	0	0	1.7643	0	0	0	1.41025	0	0	0	0	0	0	0	2.11835	0.401654	0	0	0
K02665	pilP; type IV pilus assembly protein PilP	0	0	0	0.612895	0	0.481985	0.21124	0.505787	0	0	0	2.41588	0	0	0	0	0	1.62149	0	0	0	0	0	0	0	0	0	0	0	0	0	0	0	0	0	2.09753	0	0	0	0	0	0	0	0.95802	0.47901	0	0	0
K02666	pilQ; type IV pilus assembly protein PilQ	0	0	0	0	0	0	0	0	1.57686	0	0	9.40763	0	0	0	0	0	6.33721	0	0	4.1296	0	0	0	0	0	0	0	0	0	0	0	0	0	0	4.06712	0	0	0	0	0	0	0	12.1212	1.18711	0	0	0
K02667	pilR, pehR; two-component system, NtrC family, response regulator PilR	0	0	0	0	7.08696	1.95769	0	0	0	0	0	0	0	0	0	0	0	23.1353	0	0	3.92134	0	0	0	0	0	0	0	0	0	0	0	0	0	0	2.91274	0	0	0	0	0	0	0	9.01363	0	0	0	0
K02668	pilS, pehS; two-component system, NtrC family, sensor histidine kinase PilS [EC:2.7.13.3]	0	0	0	0	2.10943	1.66315	0	0	0	0	0	0	0	0	0	0	0	0	0	0	2.69555	0	0	0	0	0	0	0	0	0	0	0	0	0	0	3.36795	1.0919	0	0	0	0	0	0	0	1.09785	0	0	0
K02669	pilT; twitching motility protein PilT	0	0	0	0.755705	1.44893	4.92994	0.934218	0	0	0	0	0	0	0.972896	0	0	0	10.6394	2.79373	0	0	0	0	0	2.29092	0	1.93389	0	0	1.06215	0	0	0	0	0	4.91208	0.850912	0	0	0	0	0	0	3.76365	1.09785	0	1.94282	4.67348
K02670	pilU; twitching motility protein PilU	0	0	0	0	0	3.26083	0	0	0	0	0	5.44167	0	0	0	0	0	0	0	0	1.4043	0	0	0	0	0	0	0	0	0	0	0	0	0	0	4.84662	0	0	0	0	0	0	0	0	0	0	0	0
K02671	pilV; type IV pilus assembly protein PilV	0	0	0	0	0	0.476035	0	0	0.624796	0	0	0	0	0	0	0	0	0	0	0	0.955044	0	0	0	0	0	0	0	0	0	0	0	0	0	0	1.15736	0	0	0	0	0	0	0	0	0	0	0	0
K02672	pilW; type IV pilus assembly protein PilW	0	0	0	0	0	1.0205	0	0	0	0	0	0	0	0	0	0	0	0	0	0	1.51736	0	0	0	0	0	0	0	0	0	0	0	0	0	0	1.93389	0	0	0	0	0	0	0	0	0.383803	0	0	0
K02673	pilX; type IV pilus assembly protein PilX	0	0	0	0	0	1.80298	0	0	0.288596	0	0	0	0	0	0	0	0	0	0	0	0	0	0	0	0	0	0	0	0	0	0	0	0	0	0	0	0	0	0	0	0	0	0	0	0	0	0	0
K02674	pilY1; type IV pilus assembly protein PilY1	0	0	0	0	0	0	0	0	1.26149	0	0	0	0	0	0	0	0	0	0	0	0	0	0	0	0	0	0	0	0	0	0	0	0	0	0	0	0	0	0	0	0	0	0	0	0	0	0	0
K02676	pilZ; type IV pilus assembly protein PilZ	0	0	0	0	0	0.318348	0	0	0	0	0	1.43405	0	0	0	0	0	0	0	0	1.45266	0	0	0	0	0	0	0	0	0	0	0	0	0	0	0.556365	0	0	0	0	0	0	0	0	0	0	0	0
K02680	ppdB; prepilin peptidase dependent protein B	0	0	0	0	0	0	0	0	0	0	0	0	0	0	0	0	0	0	0	0	0	0	0	0	0	0	0	0	0	0	0	0	0	0	0	0	0	0	0	0	0	0	0	0	0	0	0	0
K02683	priS, pri1, priA; DNA primase small subunit [EC:2.7.7.102]	0	0	0	0	0	0	0	0	0	0	0	0	0	0	0	0	0	0	0	0	0	0	0	0	0	0	0	0	0	0	0	0	0	0	0	0	0	0	0	0	0	0	0	0	0	0	0	0
K02686	priB; primosomal replication protein N	0	0	0	0	0	0	0	0	0	0	0	0	0	0	0	0	0	0	0	0	0	0	0	0	0	0	0	0	0	0	0	0	0	0	0	0	0	0	0	0	0	0	0	0	0	0	0	0
K02687	prmA; ribosomal protein L11 methyltransferase [EC:2.1.1.-]	0	1.17819	1.01455	1.17819	2.46863	1.81488	0	1.08298	0	0	0	3.79935	2.6266	0	0.401654	6.64351	0	5.59043	0.987772	0	1.88034	0.740829	0	0	1.58282	0	1.74943	0	0	0	0	1.35372	0	0	0	0	2.26465	0	0	0	0	0	0	1.84463	0.354051	2.56761	1.16926	0
K02688	prpR; transcriptional regulator, propionate catabolism operon regulatory protein	0	0	0	0	2.0172	0	0	0	0	0	0	0	0	0	0	0	0	0	0	0	0	0	0	0	0	0	0	0	0	0	0	0	0	0	0	0	0	0	0	0	0	0	0	0	0	0	0	0
K02689	psaA; photosystem I P700 chlorophyll a apoprotein A1	0	0	0	0	0	0	0	0	0	0	0	0	0	0	0	0	0	0	1.94282	0	0	0	0	0	0	0	0	0	0	0	0	0	0	0	0	0	0	0	0	0	0	0	0	0	0	0	0	0
K02690	psaB; photosystem I P700 chlorophyll a apoprotein A2	0	0	0	0	0	0	0	0	0	0	0	0	0	0	0	0	0	0	2.85918	0	0	0	0	0	0	0	0	0	0	0	0	0	0	0	0	0	0	0	0	0	0	0	0	0	0	0	0	0
K02691	psaC; photosystem I subunit VII	0	0	0	0	0	0	0	0	0	0	0	0	0	0	0	0	0	0	0.252893	0	0	0	0	0	0	0	0	0	0	0	0	0	0	0	0	0	0	0	0	0	0	0	0	0	0	0	0	0
K02692	psaD; photosystem I subunit II	0	0	0	0	0	0	0	0	0	0	0	0	0	0	0	0	0	0	0.193389	0	0	0	0	0	0	0	0	0	0	0	0	0	0	0	0	0	0	0	0	0	0	0	0	0	0	0	0	0
K02693	psaE; photosystem I subunit IV	0	0	0	0	0	0	0	0	0	0	0	0	0	0	0	0	0	0	0.181488	0	0	0	0	0	0	0	0	0	0	0	0	0	0	0	0	0	0	0	0	0	0	0	0	0	0	0	0	0
K02696	psaI; photosystem I subunit VIII	0	0	0	0	0	0	0	0	0	0	0	0	0	0	0	0	0	0	0.139835	0	0	0	0	0	0	0	0	0	0	0	0	0	0	0	0	0	0	0	0	0	0	0	0	0	0	0	0	0
K02697	psaJ; photosystem I subunit IX	0	0	0	0	0	0	0	0	0	0	0	0	0	0	0	0	0	0	0.119009	0	0	0	0	0	0	0	0	0	0	0	0	0	0	0	0	0	0	0	0	0	0	0	0	0	0	0	0	0
K02698	psaK; photosystem I subunit X	0	0	0	0	0	0	0	0	0	0	0	0	0	0	0	0	0	0	0.145786	0	0	0	0	0	0	0	0	0	0	0	0	0	0	0	0	0	0	0	0	0	0	0	0	0	0	0	0	0
K02699	psaL; photosystem I subunit XI	0	0	0	0	0	0	0	0	0	0	0	0	0	0	0	0	0	0	0.297522	0	0	0	0	0	0	0	0	0	0	0	0	0	0	0	0	0	0	0	0	0	0	0	0	0	0	0	0	0
K02700	psaM; photosystem I subunit XII	0	0	0	0	0	0	0	0	0	0	0	0	0	0	0	0	0	0	0.0773556	0	0	0	0	0	0	0	0	0	0	0	0	0	0	0	0	0	0	0	0	0	0	0	0	0	0	0	0	0
K02702	psaX; photosystem I 4.8kDa protein	0	0	0	0	0	0	0	0	0	0	0	0	0	0	0	0	0	0	0.121984	0	0	0	0	0	0	0	0	0	0	0	0	0	0	0	0	0	0	0	0	0	0	0	0	0	0	0	0	0
K02703	psbA; photosystem II P680 reaction center D1 protein [EC:1.10.3.9]	0	0	0	0	0	0	0	0	0	0	0	0	0	0	0	0	0	0	0.859838	0	0	0	0	0	0	0	0	0	0	0	0	0	0	0	0	0	0	0	0	0	0	0	0	0	0	0	0	0
K02704	psbB; photosystem II CP47 chlorophyll apoprotein	0	0	0	0	0	0	0	0	0	0	0	0	0	0	0	0	0	0	1.50248	0	0	0	0	0	0	0	0	0	0	0	0	0	0	0	0	0	0	0	0	0	0	0	0	0	0	0	0	0
K02705	psbC; photosystem II CP43 chlorophyll apoprotein	0	0	0	0	0	0	0	0	0	0	0	0	0	0	0	0	0	0	3.83209	0	0	0	0	0	0	0	0	0	0	0	0	0	0	0	0	0	0	0	0	0	0	0	0	0	0	0	0	0
K02706	psbD; photosystem II P680 reaction center D2 protein [EC:1.10.3.9]	0	0	0	0	0	0	0	0	0	0	0	0	0	0	0	0	0	0	0	0	0	0	0	0	0	0	0	0	0	0	0	0	0	0	0	0	0	0	0	0	0	0	0	0	0	0	0	0
K02707	psbE; photosystem II cytochrome b559 subunit alpha	0	0	0	0	0	0	0	0	0	0	0	0	0	0	0	0	0	0	0.175538	0	0	0	0	0	0	0	0	0	0	0	0	0	0	0	0	0	0	0	0	0	0	0	0	0	0	0	0	0
K02708	psbF; photosystem II cytochrome b559 subunit beta	0	0	0	0	0	0	0	0	0	0	0	0	0	0	0	0	0	0	0.154711	0	0	0	0	0	0	0	0	0	0	0	0	0	0	0	0	0	0	0	0	0	0	0	0	0	0	0	0	0
K02709	psbH; photosystem II PsbH protein	0	0	0	0	0	0	0	0	0	0	0	0	0	0	0	0	0	0	0.21124	0	0	0	0	0	0	0	0	0	0	0	0	0	0	0	0	0	0	0	0	0	0	0	0	0	0	0	0	0
K02710	psbI; photosystem II PsbI protein	0	0	0	0	0	0	0	0	0	0	0	0	0	0	0	0	0	0	0	0	0	0	0	0	0	0	0	0	0	0	0	0	0	0	0	0	0	0	0	0	0	0	0	0	0	0	0	0
K02711	psbJ; photosystem II PsbJ protein	0	0	0	0	0	0	0	0	0	0	0	0	0	0	0	0	0	0	0.110083	0	0	0	0	0	0	0	0	0	0	0	0	0	0	0	0	0	0	0	0	0	0	0	0	0	0	0	0	0
K02712	psbK; photosystem II PsbK protein	0	0	0	0	0	0	0	0	0	0	0	0	0	0	0	0	0	0	0.148761	0	0	0	0	0	0	0	0	0	0	0	0	0	0	0	0	0	0	0	0	0	0	0	0	0	0	0	0	0
K02713	psbL; photosystem II PsbL protein	0	0	0	0	0	0	0	0	0	0	0	0	0	0	0	0	0	0	0.0981821	0	0	0	0	0	0	0	0	0	0	0	0	0	0	0	0	0	0	0	0	0	0	0	0	0	0	0	0	0
K02714	psbM; photosystem II PsbM protein	0	0	0	0	0	0	0	0	0	0	0	0	0	0	0	0	0	0	0	0	0	0	0	0	0	0	0	0	0	0	0	0	0	0	0	0	0	0	0	0	0	0	0	0	0	0	0	0
K02715	psbN; PsbN protein	0	0	0	0	0	0	0	0	0	0	0	0	0	0	0	0	0	0	0.0714052	0	0	0	0	0	0	0	0	0	0	0	0	0	0	0	0	0	0	0	0	0	0	0	0	0	0	0	0	0
K02716	psbO; photosystem II oxygen-evolving enhancer protein 1	0	0	0	0	0	0	0	0	0	0	0	0	0	0	0	0	0	0	1.7167	0	0	0	0	0	0	0	0	0	0	0	0	0	0	0	0	0	0	0	0	0	0	0	0	0	0	0	0	0
K02717	psbP; photosystem II oxygen-evolving enhancer protein 2	0	0	0	0	0	0	0	0	0	0	0	0	0	0	0	0	0	0	0.455208	0	0	0	0	0	0	0	0	0	0	0	0	0	0	0	0	0	0	0	0	0	0	0	0	0	0	0	0	0
K02718	psbT; photosystem II PsbT protein	0	0	0	0	0	0	0	0	0	0	0	0	0	0	0	0	0	0	0	0	0	0	0	0	0	0	0	0	0	0	0	0	0	0	0	0	0	0	0	0	0	0	0	0	0	0	0	0
K02719	psbU; photosystem II PsbU protein	0	0	0	0	0	0	0	0	0	0	0	0	0	0	0	0	0	0	0.327274	0	0	0	0	0	0	0	0	0	0	0	0	0	0	0	0	0	0	0	0	0	0	0	0	0	0	0	0	0
K02720	psbV; photosystem II cytochrome c550	0	0	0	0	0	0	0	0	0	0	0	0	0	0	0	0	0	0	0.276695	0	0	0	0	0	0	0	0	0	0	0	0	0	0	0	0	0	0	0	0	0	0	0	0	0	0	0	0	0
K02722	psbX; photosystem II PsbX protein	0	0	0	0	0	0	0	0	0	0	0	0	0	0	0	0	0	0	0	0	0	0	0	0	0	0	0	0	0	0	0	0	0	0	0	0	0	0	0	0	0	0	0	0	0	0	0	0
K02723	psbY; photosystem II PsbY protein	0	0	0	0	0	0	0	0	0	0	0	0	0	0	0	0	0	0	0.0952069	0	0	0	0	0	0	0	0	0	0	0	0	0	0	0	0	0	0	0	0	0	0	0	0	0	0	0	0	0
K02724	psbZ; photosystem II PsbZ protein	0	0	0	0	0	0	0	0	0	0	0	0	0	0	0	0	0	0	0.116033	0	0	0	0	0	0	0	0	0	0	0	0	0	0	0	0	0	0	0	0	0	0	0	0	0	0	0	0	0
K02742	sprT; SprT protein	0	0	0	0	0	0.493886	0	0	0	0	0	2.61815	0	0	0	0	0	0	0	0	0.574217	0	0	0	0	0	0	0	0	0	0	0	0	0	0	1.55604	0	0	0	0	0	0	0	0	0	0	0	0
K02759	celC, chbA; cellobiose PTS system EIIA component [EC:2.7.1.196 2.7.1.205]	0	0	0	0	0	0	0	0	0	0	0	0	0	0	0	0	0	0	0	0	0	0	0	0	0	0	0	0	0	0	0	0	0	0	0	0	0	0	0	0	0	0	0	0	0	0	0	0
K02761	celB, chbC; cellobiose PTS system EIIC component	0	0	0	0	0	0	0	0	0	0	0	0	0	0	0	0	0	0	0	0	0	0	0	0	0	0	0	0	0	0	0	0	0	0	0	0	0	0	0	0	0	0	0	0	0	0	0	0
K02768	fruB; fructose PTS system EIIA component [EC:2.7.1.202]	0	0.89554	0	0	0	0	0	0	0	0	0	0	0	0	0	0	0	0	0	0	0	0	0	0	0	0	0	0	0	0	0	0.773556	0	0.235042	0	0	0	0.901491	0	0	0	0	0	0	0	0	0	0
K02769	fruAb; fructose PTS system EIIB component [EC:2.7.1.202]	0	0	0	0	0	0	0	0	0	0	0	0	0	0	0	0	0	0	0	0	0	0	0	0	0	0	0	0	0	0	0	0	0	0	0	0	0	0	0	0	0	0	0	0	0	0	0	0
K02770	fruA; fructose PTS system EIIBC or EIIC component [EC:2.7.1.202]	0	0	0	0	0	0	0	0	0	0	0	0	0	0	0	0	0	0	0	0	0	0	0	0	0	0	0	0	0	0	0	0	0	0	0	0	0	0	0	0	0	0	0	0	0	0	0	0
K02773	gatA, sgcA; galactitol PTS system EIIA component [EC:2.7.1.200]	0	0	0	0	0	0	0	0	0	0	0	0	0	0.294546	0	0	0	0	0	0	0	0	0	0	0	0	0	0	0	0	0	0	0	0.190414	0	0	0	0	0	0.255869	0	0	0	0	0	0	0	0
K02774	gatB, sgcB; galactitol PTS system EIIB component [EC:2.7.1.200]	0	0	0	0	0	0	0	0	0	0	0.446282	0	0	0.208265	0	0	0	0	0	0	0	0	0	0	0	0	0	0	0	0	0	0	0	0.13686	0	0	0	0	0	0.154711	0	0	0	0	0	0	0	0
K02775	gatC, sgcC; galactitol PTS system EIIC component	0	0	0	0	0	0	0	0	0	0	1.02645	0	0	0.779507	0	0	0	0	0	0	0	0	0	0	0	0	0	0	0	0	0	0	0	0.6843	0	0	0	0	0	0.785457	0	0	0	0	0	0	0	0
K02781	srlB; glucitol/sorbitol PTS system EIIA component [EC:2.7.1.198]	0	0	0	0	0	0	0	0	0	0	0	0	0	0	0	0	0	0	0	0	0	0	0	0	0	0	0	0	0	0	0	0	0	0	0	0	0	0	0	0.285621	0	0	0	0	0	0	0	0
K02782	srlE; glucitol/sorbitol PTS system EIIB component [EC:2.7.1.198]	0	0	0	0	0	0	0	0	0	0	0	0	0	0	0	0	0	0	0	0	0	0	0	0	0	0	0	0	0	0	0	0	0	0	0	0	0	0.871738	0	0.428431	0	0	0	0	0	0	0	0
K02783	srlA; glucitol/sorbitol PTS system EIIC component	0	0	0	0	0	0	0	0	0	0	0	0	0	0	0	0	0	0	0	0	0	0	0	0	0	0	0	0	0	0	0	0	0	0	0	0	0	0.82711	0	0.294546	0	0	0	0	0	0	0	0
K02784	ptsH; phosphocarrier protein HPr	0.383803	0.425456	0	0	0	0.589093	0.235042	0.238017	0	0	0.502812	0	0	0	0	0	0	0	0	0	0	0.21124	0	0.119009	0	0.651572	0.413555	0	0.70821	0	0	0.523638	0	0.276695	0	0.523638	0.261819	1.18414	0	0.782482	0	2.23931	0	1.4281	0.124959	1.0086	0	0.235042
K02793	manXa; mannose PTS system EIIA component [EC:2.7.1.191]	0	0	0	0	0	0	0.261819	0.34215	0	0	0	0	0	0	0	0	0	1.44298	0	0	0	0	0	0.318348	2.17941	0	0	0	0	0	0	0	0	0	0	0	0.41653	0	0	0	0	2.23141	0	1.10083	0.413555	1.03835	0	0
K02800	mtlA, cmtA; mannitol PTS system EIICBA or EIICB component [EC:2.7.1.197]	0	0	0	0	0	0	0	0	0	0	0	0	0	0	0	0	0	0	0	0	0	0	0	0	0	0	0	0	2.22136	0	0	0	0	0	0	0	0	0	0	0	0	0	0	0	0	0	0	0
K02805	wecE, rffA; dTDP-4-amino-4,6-dideoxygalactose transaminase [EC:2.6.1.59]	0	0	0	0	0	0	0	0	0	0	0	0	0	0	0	0	0	0	0	0	0	0	0	0	0	0	0	0	0	0	0	0	0	0	0	0	0	0	0	0	0	0	0	0	0	0	0	0
K02806	ptsN; nitrogen PTS system EIIA component [EC:2.7.1.-]	0	0	0	0	0	0	0	0	0.285621	0	0	2.28794	0	0	0	0	0	0	0	0	0.660498	0.220166	0	0.261819	0	0	0.532564	0	0	0	0	0	0	0	0	0.806284	0	0	0	0	0	2.27604	0	0	0	0	0	0
K02821	ulaC, sgaA; ascorbate PTS system EIIA or EIIAB component [EC:2.7.1.194]	0	0	0	0	0	0	0	0	0	0	0	0	0	0	0	0	0	0	0	0	0	0	0	0	0	0	0	0	0.878596	0	0	0	0	0	0	0	0	0	0	0	0	0	0	0	0	0	0	0
K02822	ulaB, sgaB; ascorbate PTS system EIIB component [EC:2.7.1.194]	0	0	0	0	0	0	0	0	0	0	0	0	0	0	0	0	0	0	0	0	0	0	0	0	0	0	0	0	0	0	0	0	0	0	0	0	0	0	0	0	0	0	0	0	0	0	0	0
K02823	pyrDII; dihydroorotate dehydrogenase electron transfer subunit	0	0	0	0	1.19009	3.21323	0	1.48166	0.562316	0	0	0	0	0.633721	0	0	0	3.82315	0	0	0	0	0	0	0	0	1.17224	0	1.05918	0	0	0	0	0.306447	0	0	0	0	0	0	0	0	0	0	0	0	1.64529	0.476035
K02824	uraA, pyrP; uracil permease	0	0	0	1.17819	2.15108	0	1.16308	0	0	0	0	5.40597	0	0	0	0	4.12067	0	0	0	0	0	0	0	0	0	2.82943	0	0	0	1.55901	0	0	0	0	0	0	0	0	2.0529	0	0	0	0	0	0	0	0
K02825	pyrR; pyrimidine operon attenuation protein / uracil phosphoribosyltransferase [EC:2.4.2.9]	0	0	0.728928	0	0.993722	0.550415	0	0.75273	0	0	0	0	0	0.464134	0.535539	0	0	2.04695	0.464134	0	0	0	0	0	0	0	0.708102	0	0	0	0.520663	0	0	0	0	0	0	0	0	0	0	0	0	1.39835	0.27372	0	0	0
K02834	rbfA; ribosome-binding factor A	0	0.69025	0.6843	0.851385	0.392729	0.315373	0.330249	0.333224	0.604321	0.693225	0.276695	1.7643	0	0.413555	0.202315	3.0972	1.11868	0.749755	0.368927	0	0.586118	0.278037	0	0	0.487935	1.21396	0	0	0.431406	0	0	0	0.383803	0.138565	0	1.22876	0	0.794383	0.476035	0	0	0	0	0	0.20529	1.29719	0.633721	0.276695
K02835	prfA, MTRF1, MRF1; peptide chain release factor 1	0	1.50248	0.827199	0	1.3686	0	0	1.20199	0	2.07968	1.01157	4.48365	0	0.767606	0.984797	10.7596	0	3.53753	1.6572	0	2.8086	0	1.4043	0	2.4129	0	2.69555	0	1.56496	0	0	2.90679	1.32992	0.589093	0	2.79968	0.88959	2.7372	0	0	0	0	0	0	0.75868	0	2.01125	0.934218
K02836	prfB; peptide chain release factor 2	0	0	1.19604	0	1.70777	0	1.41006	2.27604	0.871738	0	0.645622	4.36167	0	1.63042	0.725953	0	0	2.88001	0.830085	0	0	0	0	1.27934	0	3.67737	1.71968	1.47868	0	0	0	0	1.374	0	0	4.15043	0.952069	0	0	0	0	0	0	7.61655	0.770581	2.17191	1.94579	0
K02837	prfC; peptide chain release factor 3	0	1.71372	0	0	2.7372	0	0	0	0	0	1.78513	6.76564	0	0.836036	1.27339	0	0	9.71967	1.22579	0	2.98712	0	0	0	0	7.69986	2.96629	0	3.16861	0	0	8.66086	0	0	0	0	0	0	0	0	0	0	0	27.8212	0	0	0	0
K02838	frr, MRRF, RRF; ribosome recycling factor	0	0	0	0.220166	1.11273	0.669424	0	0	0	0	3.11323	2.34447	0	0.48496	0.27967	5.00134	2.74612	2.45753	0.550415	0	0.648597	0.568266	0.398679	0.431406	1.24067	1.88926	0.904466	0.648597	0.818185	0	0	0	0.630746	1.56199	0	1.0443	0	0	0.554378	0.267769	0	0	0	1.77918	0.580167	1.52034	1.36298	0.627771
K02841	waaC, rfaC; lipopolysaccharide heptosyltransferase I [EC:2.4.99.23]	0	0	0	0	0	0	0	0	2.42778	0	0	0	0	0	0	0	0	0	0	0	0	0	0	0	0	0	0	0	0	0	0	0	0	0	0	0	1.58769	0	0	0	0	0	0	0	0	0	3.71902	0
K02843	waaF, rfaF; lipopolysaccharide heptosyltransferase II [EC:2.4.99.24]	0	0	0	0.586118	0	0	0	0	0.960995	0	0	5.52795	0	0	0	0	0	0	0	0	0	0	0	0	0	0	0	0	0	0	0	0	0	0	0	0	0	0	0	0	0	0	0	0	0	0	1.65125	0
K02844	waaG, rfaG; UDP-glucose:(heptosyl)LPS alpha-1,3-glucosyltransferase [EC:2.4.1.-]	0	0	0	0	0	0	0	0	0	0	0	0	0	0	0	0	0	0	0	0	0	0	0	0	0	0	0	0	0	0	0	0	0	0	0	0	0	0	0	0	0	0	0	0	0	0	0	0
K02847	waaL, rfaL; O-antigen ligase [EC:2.4.1.-]	0	0	0	0	0	0	0	0.984797	0	0	0	0	3.0258	0	0	0	0	0	0	0	0	0	0	0	0	0	0	0	0	0	0	0	0	0	0	0	0	0	0	0	0	0	0	0	0	0	2.02017	0
K02848	waaP, rfaP; lipopolysaccharide core heptose(I) kinase [EC:2.7.1.235]	0	0	0	0	0	0	0	0	0	0	0	0	0	0	0	0	0	0	0	0	0	0	0	0	0	0	0	0	0	0	0	0	0	0	0	0	0	0	0	0	0	0	0	0	0	0	0	0
K02849	waaQ, rfaQ; lipopolysaccharide heptosyltransferase III [EC:2.4.99.25]	0	0	0	0	0	0	0	0	0.818	0	0	0	0	0	0	0	0	0	0	0	0	0	0	0	0	0	0	0	0	0	0	0	0	0	0	0	0	0	0	0	0	0	0	0	0	0	0	0
K02851	wecA, tagO, rfe; UDP-GlcNAc:undecaprenyl-phosphate/decaprenyl-phosphate GlcNAc-1-phosphate transferase [EC:2.7.8.33 2.7.8.35]	0	0	0	0	1.7405	0	0	0	0	0	0.54744	0	18.6819	0	0	0	3.36497	0	0.975871	0	0	0	0	0	0	0	0	0	0	0	0	0	0	0.404629	0	0	0	0	0	0	0	0	0	0	0	0	1.99935	0
K02856	rhaT; L-rhamnose-H+ transport protein	0	0	0	0	0	0	0	0	0	0	0	0	0	0	0	0	0	0	0	0	0	0	0	0	0	0	0	0	0	0	0	0	0	0	0	0	0	0	0	0	0	0	0	0	0	0	0	0
K02858	ribB, RIB3; 3,4-dihydroxy 2-butanone 4-phosphate synthase [EC:4.1.99.12]	0	0	0	0	0	0	0	0	0	0	0	0	0	0	0	0	0	0	0	0	0	0	0	0	0	0	0	0	0	0	0	0	0	0	0	0	0	0	0	0	0	0	0	0	0	0	0	0
K02860	rimM; 16S rRNA processing protein RimM	0	0	0.562316	0.291571	0.853887	0.440332	0	0.562316	0	0	0	3.10018	0	0.449258	0	3.481	1.24959	0	0.535539	0	0	3.18747	0.354051	0.467109	1.16628	1.6572	0.818185	2.50643	1.36315	0	0	1.24959	0	0.243968	0	0	0	0.865788	0	0.294546	0	0	0	1.4043	0.223141	0	0	0
K02862	ctaG; putative membrane protein	0	0	0	0	0	0	0	0	0	0	0	0	0	0	0	0	0	0	0	0	0	0	0	0	0	0	0	0	0	0	0	0	0	0	0	0	0	0	0	0	0	0	0	0	0	0	0	0
K02863	RP-L1, MRPL1, rplA; large subunit ribosomal protein L1	1.16331	0.931243	0.946119	118.619	0.800333	0	0.464134	0.907441	0	1.7524	0.487935	3.91836	2.14216	1.66948	0.645622	8.17589	0	4.06745	0	0.345125	0	0	0.377852	0.916367	1.83597	1.93092	1.0681	0	0.767606	0	0	0	0	0.541489	0.61587	0	0.62182	1.49653	0.913391	0.386778	0.75868	0	1.27637	0	0	1.60959	1.25852	0.398679
K02864	RP-L10, MRPL10, rplJ; large subunit ribosomal protein L10	0	0.853887	0.61587	0	0.755705	0	0.839011	0.377852	0	0	0.267769	2.99307	1.33885	0.398679	0.243968	4.68299	2.1005	3.79786	0.383803	1.11063	0	0.565291	0.258844	0	0	1.27637	0.764631	0	0.785457	0	0	1.28529	0	0.374877	0	0	0.580167	1.11273	0.404629	0.374877	1.12463	0	1.52034	0	0	1.23174	0.702151	0
K02866	RP-L10e, RPL10; large subunit ribosomal protein L10e	0	0	0	0	0	0	0	0	0	0	0	0	0	0	0	0	0	0	0	0.297522	0	0	0	0	0	0	0	0	0	0	0	0	0	0	0	0	0	0	0	0	0.481985	0	0.672399	0	0	0	0	0
K02867	RP-L11, MRPL11, rplK; large subunit ribosomal protein L11	0.75868	0.487935	0.577192	0.157686	0.422481	0	0.312398	0.360001	0	0.776531	0	2.47538	1.54711	1.54801	0.196364	3.4929	0	1.7555	0.27967	0.291571	0	0.226116	0.220166	0.202315	1.13087	1.21091	0	0	0.609919	0.779507	0	0	0	0	0	0	0.357026	0.833061	0	0.176516	0	0	1.27655	0	0	0.785457	0.595043	0.267769
K02869	RP-L12, rpl12; large subunit ribosomal protein L12	0.318348	0	0	0	0	0	0	0	0	0	0	0	0	0	0	0	0	0	0	0.677548	0	0	0	0	0	0	0	0	0	0	0	0	0	0	0	0	0	0	0	0	0.315373	0	0.502812	0	0	0	0	0
K02871	RP-L13, MRPL13, rplM; large subunit ribosomal protein L13	0	0	0.529589	0	0.550415	0.684989	0.267769	0.371902	0	0.523638	0.217191	1.93092	1.10678	1.26192	0	5.06382	1.7643	1.44	0.449258	0	0	0.291571	0	0	0.952069	0.96397	0.61587	0	0	0.493886	0	1.6417	0	0.187439	0	0.740829	0	0.978846	0.55339	0	0	2.306	0	0	0.330249	0	0.871738	0.303472
K02873	RP-L13e, RPL13; large subunit ribosomal protein L13e	0	0	0	0	0	0	0	0	0	0	0	0	0	0	0	0	0	0	0	0	0	0	0	0	0	0	0	0	0	0	0	0	0	0	0	0	0	0	0	0	0	0	0	0	0	0	0	0
K02874	RP-L14, MRPL14, rplN; large subunit ribosomal protein L14	0.446282	0.48496	0.577192	0.127934	0.419506	0	0.157686	0	0.148761	1.86565	0.300497	0	0.788432	0.395704	0.20529	3.81423	1.41025	1.62744	0.282646	0	0	0.252893	0.34215	0	0.746779	0	0.160662	0	0.565291	0	0.493886	1.01752	0.696201	0.20529	0	0	0.446282	0.937193	0.318348	0	0	0	0.523638	0	0	1.09488	0.618845	0.291571
K02875	RP-L14e, RPL14; large subunit ribosomal protein L14e	0	0	0	0	0	0	0	0	0	0	0	0	0	0	0	0	0	0	0	0	0	0	0	0	0	0	0	0	0	0	0	0	0	0	0	0	0	0	0	0	0.47901	0	0	0	0	0	0	0
K02876	RP-L15, MRPL15, rplO; large subunit ribosomal protein L15	0	0.562316	0.434382	0	0.678349	0	0.181488	0	0.345125	0.749755	0.252893	0	1.26435	0.395704	0	4.15935	1.58877	1.01752	0.27372	0	0.473059	0	0.351076	0	0	0	0.61587	0	0.731903	1.49699	2.44297	0.785457	0.949094	0	0.398679	1.06215	0.61587	0.88959	0.41653	0	0.830085	0	0	0.928268	0	1.07108	0.699176	0
K02877	RP-L15e, RPL15; large subunit ribosomal protein L15e	0	0	0	0	0	0	0	0	0	0	0	0	0	0	0	0	0	0	0	0.449258	0	0	0	0	0	0	0	0	0	0	0	0	0	0	0	0	0	0	0	0	0.595043	0	1.00265	0	0	0	0	0
K02878	RP-L16, MRPL16, rplP; large subunit ribosomal protein L16	0	0.493886	0.75868	0	0.443307	0	0.261819	0	0.395704	0.612895	0.208265	2.4367	1.19306	0.975871	0.535539	4.34977	2.63902	0	0.315373	0	0	0.267769	0	0	0.746779	1.43108	0.681325	0	0.544465	0.797358	0.446282	0.999673	0.6843	0.19934	0	1.02347	0.327274	1.17224	0	0	0	1.71372	0	0.904466	0	1.09488	0.609919	0.440332
K02879	RP-L17, MRPL17, rplQ; large subunit ribosomal protein L17	0	0.669424	0.374877	0	0.571242	0	0.249918	0.374877	0.392729	2.02609	0	2.00827	0	0	0.27372	0	1.16926	1.09488	0.401654	0	0.993722	0.175538	0.473059	0.303472	0.984797	1.63042	0.6843	0	0.705126	0.434382	0.386778	1.74348	0.285621	0.157686	0	0.746779	0.193389	1.23471	0	0	0	0	0	0.809259	0	1.12166	0	0.315373
K02881	RP-L18, MRPL18, rplR; large subunit ribosomal protein L18	0	0.434382	0	0	0.580167	0	0.151736	0	0	0	0.145786	2.09158	1.30017	0.309423	0.160662	3.71605	1.82381	1.28827	0.443307	0	0	0.151736	0.27372	0	0.794383	1.4281	0.48496	0	0	0.705126	0	0.886615	0.642647	0.104133	0	0.666448	0.27372	0.966945	0.324299	0	0.526613	1.70182	0.693225	0	0	0.696201	0.833061	0
K02883	RP-L18e, RPL18; large subunit ribosomal protein L18e	0	0	0	0	0	0	0	0	0	0	0	0	0	0	0	0	0	0	0	0.235042	0	0	0	0	0	0	0	0	0	0	0	0	0	0	0.398679	0	0	0	0	0	0.47901	0	0.535539	0	0	0	0	0
K02884	RP-L19, MRPL19, rplS; large subunit ribosomal protein L19	0	1.24364	0.41653	0.223141	0.523638	0.354051	0	0	0	0.600994	0.127934	2.02612	0.562316	0.267769	0.181488	3.49964	1.38348	0	0.362976	0	0	0.339175	0.124959	0.315373	0.606944	0.830085	0.434382	0	0.526613	0.737854	0.481985	0.785457	0.330249	0.154711	0	0.592068	0.595555	0	0.297522	0.238017	0	31.8416	0	0.862813	0.181488	1.15035	0.737854	0.27372
K02885	RP-L19e, RPL19; large subunit ribosomal protein L19e	1.10976	0	0	0	0	0	0	0	0	0	0	0	0	0	0	0	0	0	0	0	0	0	0	0	0	0	0	0	0	0	0	0	0	0	0.226116	0	0	0	0	0	0.309423	0	0.767606	0	0	0	0	0
K02886	RP-L2, MRPL2, rplB; large subunit ribosomal protein L2	0.651572	1.05025	1.11571	0	1.11571	0	0.645622	0	0.696201	2.07968	0.371902	5.13522	2.51406	0.708102	0	9.78846	3.91836	1.95472	1.36562	0	0	0.493886	0	0	2.19273	2.39505	1.22579	0	1.43108	1.35075	1.14248	4.71869	0.981821	0	0.490911	1.88926	0.654548	1.55901	0.987772	0	0	5.42382	0	1.91604	0	1.92497	1.28232	0.779507
K02887	RP-L20, MRPL20, rplT; large subunit ribosomal protein L20	0	0	0.377852	0.481449	0	0.714189	0.258844	0.226116	0.113058	0.511737	0.20529	1.68397	0	0.175538	0.324299	0	1.03835	0.987772	0.3481	0	1.36265	0.133885	0	0.220166	0.490911	1.32992	0.473059	0	0.41058	0.734878	0	0.675374	0.464134	0.595864	0	0	0.767606	0.699176	0.335611	0.0833061	0	1.54711	0	0.934218	26.8742	3.26809	0.633721	0.27372
K02888	RP-L21, MRPL21, rplU; large subunit ribosomal protein L21	0	0.598019	0.425456	0.240883	0.3481	0.255869	0.223141	0.184463	0.455208	0.586858	0.187439	0	0.922317	0.282646	1.51231	0	1.49058	0.880664	0.276695	0	0.9175	0.407605	0	1.3091	0.636696	1.29124	0.476035	0	0	0	0	0.761655	0.460395	0.196364	0	0.636696	0.401654	0.949094	0.289938	0.113058	0	0	0	0	0.845042	1.11571	0.559341	0.184463
K02889	RP-L21e, RPL21; large subunit ribosomal protein L21e	0	0	0	0	0	0	0	0	0	0	0	0	0	0	0	0	0	0	0	0.267769	0	0	0	0	0	0	0	0	0	0	0	0	0	0	0	0	0	0	0	0	1.04019	0	0.360001	0	0	0	0	0
K02890	RP-L22, MRPL22, rplV; large subunit ribosomal protein L22	0	0	0.395704	0	0.586118	0	0.214216	0	0	0.609919	0.336199	2.66579	0.907441	0.357026	0.217191	5.42084	1.77323	1.07405	0.371902	0	0	0.303472	0.291571	0	0	0	0	0	0.609919	0.803308	0.362976	0.841986	0.413555	0.0565291	0	0.755705	0	1.20496	0.395704	0	0	2.03207	0	0.946119	0	1.07703	0.645622	0.249918
K02892	RP-L23, MRPL23, rplW; large subunit ribosomal protein L23	0	0.360001	0.398679	0	0.389753	0	0.193389	0	0.264794	0.520663	0.223141	1.62149	0.651572	0.235042	0	2.27604	1.20496	1.4281	0.258844	0	0.428431	0.226116	0	0	0.428431	0.931243	0.362976	0	1.08049	0.386778	0.223141	0.761655	0.321323	0.101157	0	0.841986	0.175538	0.839011	0.181488	0	0	0	0	0.722978	0	0.82116	0.493886	0.20529
K02895	RP-L24, MRPL24, rplX; large subunit ribosomal protein L24	0.538514	0	0.294546	1.07703	0.392729	0	0.178513	0	0.306447	6.79349	0.235042	2.19571	0.82116	0.276695	0	3.83505	1.82976	1.7762	0.321323	0.27967	0.535539	0.276695	0.233701	0	0.934218	0.904466	0.577192	0	0.535539	0.431406	0.508762	0.770581	0.642647	0.202315	0	0.517688	0.175538	0.714052	0.288596	0	0	0	0	1.12166	0	0.755705	0.642647	0.178513
K02896	RP-L24e, RPL24; large subunit ribosomal protein L24e	0	0	0	0	0	0	0	0	0	0	0	0	0	0	0	0	0	0	0	0.0833061	0	0	0	0	0	0	0	0	0	0	0	0	0	0	0.232646	0	0	0	0	0	0.19934	0	0.559341	0	0	0	0	0
K02897	RP-L25, rplY; large subunit ribosomal protein L25	0	1.0324	0	0	0.904466	0.639672	0.434382	0.809259	0.580167	0	0	3.69224	1.47571	1.36272	0	6.56333	4.76035	2.6896	0.705126	0	1.13356	0	0	0.624795	0	2.54381	0.711077	0.996698	0	0	0	2.07968	1.49083	0.235042	0	1.30612	0.678349	1.19604	1.0562	0.336199	0	0	0	3.22513	0	1.31171	0	0
K02899	RP-L27, MRPL27, rpmA; large subunit ribosomal protein L27	0	0	0.374877	0.253765	0.264794	0.232067	0.19934	0.270745	0	0	0.116033	0.978846	0.830085	0.208265	0.386965	2.29984	0	0.711077	0.303472	0	0.58002	0.202315	0	0.166612	0.562316	1.0086	0	0	0.340698	0.871738	0.282646	0.493886	0	0.0714052	0	0	0	0.603969	0.220166	0.0952069	0	1.0443	0	0	0.285728	0.461159	0.499836	0.243968
K02902	RP-L28, MRPL28, rpmB; large subunit ribosomal protein L28	0	0.321323	0.21124	0.113058	0.202315	0.327274	0.455208	0.181488	0.255869	0	0.425456	1.32992	0.380828	0.110083	0.190414	1.80001	1.0324	0	0.217191	0	0	0.635282	0.508762	0.121984	0.297522	0.89554	0.208265	0	0	0	0	0.603969	0	0.0595043	0	1.3461	0.208265	0.386778	0	0.0922317	0	1.10083	0	0.782482	0.0624795	0.7601	0.330249	0.196364
K02904	RP-L29, rpmC; large subunit ribosomal protein L29	0	0	0.315373	0.0535539	0.255869	0	0.139835	0	0.362976	0.368927	0	0	0	0.431406	0	2.99307	0	0.806284	0.220166	0	0	0.157686	0	0	0.339175	0	0.291571	0	0	0	0.413555	0	0	0	0	0.657523	0.175538	0	0	0	0	0	0	0.731903	0	0.812234	0.580167	0.202315
K02906	RP-L3, MRPL3, rplC; large subunit ribosomal protein L3	0	0.95802	0.660498	0	0.705126	0	0	0	0	0	0.339175	3.42745	1.45786	0.41058	0	6.12002	2.90976	1.85951	0.392729	0.871738	0	0.321323	0	0	1.38943	3.69521	0.960995	0	4.78382	0.901491	0.853887	1.40728	0	0.425456	0	1.00265	0.493886	1.26744	0	0.34215	0	0	1.29124	1.47273	0	0	1.08893	0.440332
K02907	RP-L30, MRPL30, rpmD; large subunit ribosomal protein L30	0	0.782482	0.255869	0	0.321323	0	0.119009	0	0.119009	0	0	1.4043	0	0.336199	0.154711	2.18083	0	2.35637	0	0	0.303472	0.0892565	0.127934	0	0.389753	0.657523	0	0	0.351076	0	0.229092	0	0.374877	0.184463	0.321323	0.303472	0.175538	0.470084	0.202315	0	0.705126	0.431406	0.526613	0.589093	0	0.514712	0	0
K02908	RP-L30e, RPL30; large subunit ribosomal protein L30e	0	0	0	0	0	0	0	0	0	0	0	0	0	0	0	0	0	0	0	0.121984	0	0	0	0	0	0	0	0	0	0	0	0	0	0	0	0	0	0	0	0	0	0	0.487935	0	0	0	0	0
K02909	RP-L31, rpmE; large subunit ribosomal protein L31	0	0.303472	0.368927	1.23556	0.255869	0.184463	0.181488	0.368927	0.104133	0	0.303472	0.999673	0	0.157686	0	4.60907	1.63934	0.449258	0.306447	0	0	0.187439	0.107108	0.0892565	0.443307	0.785457	0.243968	0	0	1.26149	0	0.523638	0.365952	0.217191	0	0.490911	0.127934	0.345125	0.193389	0.0981821	0	6.44024	0	0.764631	0.116033	0.383803	0.535539	0.229092
K02910	RP-L31e, RPL31; large subunit ribosomal protein L31e	0.443307	0	0	0	0	0	0	0	0	0	0	0	0	0	0	0	0	0	0	0.815209	0	0	0	0	0	0	0	0	0	0	0	0	0	0	0.499836	0	0	0	0	0	0.669424	0	0.853887	0	0	0	0	0
K02911	RP-L32, MRPL32, rpmF; large subunit ribosomal protein L32	0	0	0.294546	0.104133	0	0.160662	0.104133	0	0	0.267769	0	1.08	0	0.119009	0.0743804	0	1.63894	0.6843	0.229092	0	0	0.187439	0	0.121984	1.41074	0.538514	0.339175	0.246943	0	0	0	0	0	0.06843	0	0.404629	0	0	0.20529	0	0	0.919342	0	0	0	0.315373	0.339175	0
K02912	RP-L32e, RPL32; large subunit ribosomal protein L32e	0	0	0	0	0	0	0	0	0	0	0	0	0	0	0	0	0	0	0	0	0	0	0	0	0	0	0	0	0	0	0	0	0	0	0.904466	0	0	0	0	0	0.916367	0	0	0	0	0	0	0
K02913	RP-L33, MRPL33, rpmG; large subunit ribosomal protein L33	0	0	0	0	0	0.220166	0	0	0	0	0.124959	1.17521	0.556365	0.187439	0.166612	1.81786	0	0	0	0	1.22347	0.06843	1.36648	0	0	1.70855	0.294546	0	0.41653	0.255869	0	0	0	0.121984	0	1.22347	0	0.493886	0.13686	0.0505787	0	0.844961	0	0.330249	0	0.609557	0	0.175538
K02914	RP-L34, MRPL34, rpmH; large subunit ribosomal protein L34	0	0.357026	0	0	0	0	0	0	0	0	0	0.0357026	0	0	0	1.7405	0	0	0	0	0.196364	0	0	0.0922317	0	0	0	0	0	0	0	0.288596	0	0	0	0.536251	0	0	0	0	0	0	0	0.303472	0	0	0	0
K02915	RP-L34e, RPL34; large subunit ribosomal protein L34e	0	0	0	0	0	0	0	0	0	0	0	0	0	0	0	0	0	0	0	0	0	0	0	0	0	0	0	0	0	0	0	0	0	0	0	0	0	0	0	0	0.374877	0	0.499836	0	0	0	0	0
K02916	RP-L35, MRPL35, rpmI; large subunit ribosomal protein L35	0	0	0.202315	0	0.312398	0.663766	0	0.133885	0	0.386778	0.110083	0.853887	1.2114	0.119009	0.362976	1.17521	0.806284	0.461159	0.151736	0	0	0.121984	0	0.20529	0.389753	1.01455	0.217191	0	0.297522	0	0.291571	0.306447	0.374877	0	0	0	0.172563	0.62182	0	0.116033	0	1.3329	0	0.660498	28.1702	2.33838	0.294546	0.124959
K02917	RP-L35Ae, RPL35A; large subunit ribosomal protein L35Ae	0	0	0	0	0	0	0	0	0	0	0	0	0	0	0	0	0	0	0	0.193389	0	0	0	0	0	0	0	0	0	0	0	0	0	0	0.181488	0	0	0	0	0	0	0	0	0	0	0	0	0
K02919	RP-L36, MRPL36, rpmJ; large subunit ribosomal protein L36	0	0	0	0	0	0	0	0	0	0	0	0	0.461159	0	0	0	1.16926	0	0	0	0	0.0862813	0.0654548	0.0773556	0	0	0	0	0	0	0	0.398679	0	0	0	0	0	0.368927	0.107108	0	0	0	0	0	0	0.426252	0	0
K02921	RP-L37Ae, RPL37A; large subunit ribosomal protein L37Ae	0.220166	0	0	0	0	0	0	0	0	0	0	0	0	0	0	0	0	0	0	0.828836	0	0	0	0	0	0	0	0	0	0	0	0	0	0	0.184463	0	0	0	0	0	0.276695	0	0.630746	0	0	0	0	0
K02922	RP-L37e, RPL37; large subunit ribosomal protein L37e	0.818185	0	0	0	0	0	0	0	0	0	0	0	0	0	0	0	0	0	0	0	0	0	0	0	0	0	0	0	0	0	0	0	0	0	0	0	0	0	0	0	0.282646	0	0	0	0	0	0	0
K02923	RP-L38e, RPL38; large subunit ribosomal protein L38e	0	0	0	0	0	0	0	0	0	0	0	0	0	0	0	0	0	0	0	0	0	0	0	0	0	0	0	0	0	0	0	0	0	0	0	0	0	0	0	0	0	0	0	0	0	0	0	0
K02924	RP-L39e, RPL39; large subunit ribosomal protein L39e	0.169587	0	0	0	0	0	0	0	0	0	0	0	0	0	0	0	0	0	0	0	0	0	0	0	0	0	0	0	0	0	0	0	0	0	0	0	0	0	0	0	0	0	0	0	0	0	0	0
K02926	RP-L4, MRPL4, rplD; large subunit ribosomal protein L4	0	0.737854	0.785457	0	0.794383	0	0	0	0.592068	0	0.541489	0	1.16926	0.535539	0	5.07869	2.72827	1.67207	0.556365	0	0	0.294546	0.220166	0	1.0562	0	0.722978	0	1.62492	0.696201	0	1.51439	0.806284	0	0	1.37753	0.559341	1.46976	0	0.282646	0	0	0	1.57984	0	3.29481	1.11868	0.407605
K02929	RP-L44e, RPL44; large subunit ribosomal protein L44e	0	0	0	0	0	0	0	0	0	0	0	0	0	0	0	0	0	0	0	0	0	0	0	0	0	0	0	0	0	0	0	0	0	0	0	0	0	0	0	0	0.270745	0	0	0	0	0	0	0
K02930	RP-L4e, RPL4; large subunit ribosomal protein L4e	1.22579	0	0	0	0	0	0	0	0	0	0	0	0	0	0	0	0	0	0	0.755705	0	0	0	0	0	0	0	0	0	0	0	0	0	0	0	0	0	0	0	0	0.925292	0	1.0919	0	0	0	0	0
K02931	RP-L5, MRPL5, rplE; large subunit ribosomal protein L5	0	0.633721	0.648597	0	0.532564	0	0.196364	0	0.383803	0	1.07108	3.21323	1.15736	0.321323	0.3481	5.19473	2.21951	1.39538	0.446282	0	0	0.270745	0	0	1.20794	1.6691	0.675374	0	0.669424	0.681325	0	1.04728	0.779507	0.395704	0	0.901491	0.333224	1.21091	0.550415	0	0	3.87968	0.603969	1.56199	0	1.61257	0.764631	0.443307
K02933	RP-L6, MRPL6, rplF; large subunit ribosomal protein L6	0.725299	0	0.916367	0	0.892565	0	0.458183	0	0.568266	13.0039	0.455208	2.37422	1.26447	0.473059	0.172563	6.39672	2.16893	2.14513	0.354051	0.398679	0.859838	0.47901	0.660498	0	1.18116	1.53521	0.75273	0	0.853887	0	0	1.22281	0.529589	0.243968	0.529589	0	0.324299	1.08298	0.339175	0	0.574217	2.3415	1.14843	1.31505	0	1.0681	1.15438	0.312398
K02935	RP-L7, MRPL12, rplL; large subunit ribosomal protein L7/L12	0	0.568266	0	0.19934	0.562316	0	0.466387	0.392729	0	0.749755	0.422481	0	1.15438	0.586118	0.336199	3.70117	1.9934	1.26165	0.321323	0	0	0	0	0	1.23178	1.3091	0	0.618845	0.749755	1.03835	0	0.981821	0	0.362976	0	0	0	1.13653	0.365952	0	0	0	0	0	0	1.03835	0.725953	0.291571
K02936	RP-L7Ae, RPL7A; large subunit ribosomal protein L7Ae	0	0	0	0	0	0	0	0	0	0	0	0	0	0	0	0	0	0	0	0	0	0	0	0	0	0	0	0	0	0	0	0	0	0	0.801156	0	0	0	0	0	0	0	0	0	0	0	0	0
K02939	RP-L9, MRPL9, rplI; large subunit ribosomal protein L9	0	0.633721	0.803308	0.645503	0.481985	0	0.318348	0.407605	0	1.0919	0.82526	2.35935	0.830085	0.267769	0	0	1.55604	1.85951	0.464134	0	1.38943	0.505787	0	0.600994	0.731903	1.85058	0.589093	0	0	0	0	1.08298	0.818306	0	0	0.764631	0	0	0.312398	0.303472	0	0	0	1.26744	0.336199	1.21389	0.794383	0
K02944	RP-LX, rplX; large subunit ribosomal protein LX	0	0	0	0	0	0	0	0	0	0	0	0	0	0	0	0	0	0	0	0	0	0	0	0	0	0	0	0	0	0	0	0	0	0	0	0	0	0	0	0	0	0	0	0	0	0	0	0
K02945	RP-S1, rpsA; small subunit ribosomal protein S1	0	3.38877	0	0	4.35572	0	1.37157	3.26382	0	0	0	0	0	5.18878	0	0	25.5392	21.2978	1.7048	0	0	0	0	0	4.18315	7.41748	6.36993	0	2.96927	1.4281	0	5.42084	2.29092	1.37455	0	7.73259	1.18116	0	0	2.26116	0	0	0	5.50713	2.1243	5.05489	4.47473	0
K02946	RP-S10, MRPS10, rpsJ; small subunit ribosomal protein S10	0	0.330249	0.717027	0	0.360001	0	0	0	0	0	0.127934	1.86249	0.327274	0.345125	0.127934	3.62381	1.49356	1.41025	0.282646	0.425456	0.627771	0.243968	0	0	0.568266	1.97548	0	0	1.38715	0.565291	0.371902	1.0562	0.431406	0.0833061	0	0.627771	0	0.693225	0	0	0	0	0.526613	0	0	0.589093	0.55339	0.34175
K02948	RP-S11, MRPS11, rpsK; small subunit ribosomal protein S11	0	0.571242	0.818185	0.246943	0.535539	0	0	0	0.422481	0	0.238017	2.04695	0.844961	0.600994	0.235042	6.37886	0	0	0.443307	0.422481	0	1.42312	0.288596	0.678349	1.53819	1.33587	0.731903	0	0.589093	0.88959	0.365952	1.98149	0.675374	0.175538	0.438844	0.755705	1.05557	0.862813	0.303472	0	0	1.3686	1.10678	0.859838	0	5.99871	0.550415	0.202315
K02950	RP-S12, MRPS12, rpsL; small subunit ribosomal protein S12	0	0	0.580167	0	0	0	0.294546	0	0	0	0	2.22249	0	0	0.148761	4.13555	0	2.69928	0.464134	0.41058	0	0	1.7351	0	1.29709	1.43982	0	0	0.627771	0	0	0	0.592068	0.151736	0	0	0.955425	0	0	0.196364	0	0	0	0	0	0.532564	0.839011	0.473059
K02952	RP-S13, rpsM; small subunit ribosomal protein S13	0	0.559341	0.574217	0	0.499836	0	0.160662	0.285621	0.431406	3.15548	0.13686	0	1.12463	0.246943	0.377852	5.49225	2.02315	1.36265	0.365952	0	0	3.08239	0.249918	0.285621	0.972896	1.36562	0.580167	0	0.609919	0	0.981749	1.17819	0	0.258844	0	0.797358	0.27967	0.699176	0.294546	0	0	0	0	0.669424	0	0.937193	1.08298	0
K02954	RP-S14, MRPS14, rpsN; small subunit ribosomal protein S14	0	0.258844	0.267769	0	0	0	0	0	0	0.883636	0	1.85951	0.657523	0	0.0773556	2.52001	0.88959	0	0	0.217191	0.371902	0.0892565	0.151736	0	0	0	0.255869	0	0	0.300497	0.633721	0.511737	0.27967	0.139835	0.133885	0.654548	0	0	0.374877	0	0.303472	1.62744	0.345125	0.830085	0	0.764631	0	0
K02956	RP-S15, MRPS15, rpsO; small subunit ribosomal protein S15	0	0.226116	1.75333	0.107108	0.270745	0.345125	2.73306	0.529589	0.175538	0.336199	0.124959	0.175538	0.708102	0.184463	0.240993	1.20794	1.01752	0.993722	0.285621	0	0	0.151736	0.107108	0.223141	0.571242	0.978846	0	0	0.395704	0.398679	0	0.636696	0.291571	0.0862813	0	0.595043	0.41653	0.717027	0.163637	0.258844	0	0	0	0	0.160662	0.446282	0.574217	0.14281
K02959	RP-S16, MRPS16, rpsP; small subunit ribosomal protein S16	0	0	0	0.193389	0.481985	0.166612	0.190414	0	0	0	0	1.82678	1.04728	0.258844	0	0	0	0.803308	0.285621	0	0.264794	5.55506	0	0	0.663473	1.07703	0.592068	0	0.339175	0	0	2.88596	0.434382	0.202315	0	0.422481	0.104133	0.392729	0	0	0	1.01455	0	0.592068	0.157686	0.722978	0.767606	0.52372
K02961	RP-S17, MRPS17, rpsQ; small subunit ribosomal protein S17	0.345125	0.371902	0.401654	0	0.300497	0	0.20529	0	0.27967	0	0.157686	1.28232	0.544465	0.246943	0.127934	4.04629	1.19306	1.01157	0.252893	0.169587	0	0.104133	0.178513	0	0.377852	0.681325	0.476035	0	0.54744	0.374877	0.371902	0.892565	0.600994	0	0.3481	0.743804	0.13686	0.972896	0.333224	0	0.437357	0	0.455208	0.82711	0	0.648597	0.737854	0.294546
K02962	RP-S17e, RPS17; small subunit ribosomal protein S17e	0	0	0	0	0	0	0	0	0	0	0	0	0	0	0	0	0	0	0	0.312398	0	0	0	0	0	0	0	0	0	0	0	0	0	0	0	0	0	0	0	0	0	0	0	0	0	0	0	0
K02963	RP-S18, MRPS18, rpsR; small subunit ribosomal protein S18	0	0	0.184463	0.622405	0	0	0.175538	0	0	0.41058	0.0981821	1.28529	0	0.133885	0.663854	2.26711	0	0.574217	0.264794	0	0.235042	0.139835	0.119009	1.07405	0.470084	0	0.41058	0	0	0.21124	0.154711	0.654548	0	0	0	0	0.154711	2.20893	0	0.246943	0	0	0	0.612895	0.291571	0.532564	0.309423	0.27372
K02964	RP-S18e, RPS18; small subunit ribosomal protein S18e	0	0	0	0	0	0	0	0	0	0	0	0	0	0	0	0	0	0	0	0	0	0	0	0	0	0	0	0	0	0	0	0	0	0	0	0	0	0	0	0	0	0	0	0	0	0	0	0
K02965	RP-S19, rpsS; small subunit ribosomal protein S19	0	0.568266	0.324299	0	0.315373	0	0.202315	0	0.315373	0.642647	0	1.73753	0.606944	0.345125	0.202315	3.1329	1.41323	0.856862	0.19934	0	0.975871	0.226116	0.214216	0	0.681325	1.00562	0.377852	0	0.351076	0.48496	0	0.883639	0.461159	0.181488	0	0.975871	0.214216	0	0	0	0	0	0	0.755705	0	0.6843	0.455208	0.196364
K02966	RP-S19e, RPS19; small subunit ribosomal protein S19e	0	0	0	0	0	0	0	0	0	0	0	0	0	0	0	0	0	0	0	0	0	0	0	0	0	0	0	0	0	0	0	0	0	0	0	0	0	0	0	0	0.422481	0	0.696201	0	0	0	0	0
K02967	RP-S2, MRPS2, rpsB; small subunit ribosomal protein S2	0	0	0	0.612895	1.52034	0.88959	0.812234	0.934218	0.722978	0	1.05083	3.59109	0	0.89554	0	0	0	2.88001	0.627771	0	0	1.02942	0	0	1.89521	0	0	0	0	1.62149	0	0	0.969921	0.776531	0	1.74348	0	3.67142	0	0	0	2.73422	0	2.05885	0.749755	2.8644	0	0
K02968	RP-S20, rpsT; small subunit ribosomal protein S20	0	1.45914	0.321323	0	0.374877	0.226116	0.13091	2.36884	0	0	0.13686	1.52926	0	0.139835	0	0	0	0.499836	0.285621	0	0	0.863273	0.172563	0.0862813	0	0.833061	0	0.220166	0	0.529589	0.341388	0.672399	0	0.0743804	0	0	0.172563	0.476035	0	0	0	0.630746	0	0	0.148761	0.354051	0	0.187439
K02970	RP-S21, MRPS21, rpsU; small subunit ribosomal protein S21	0	0	0.502812	0	0.300497	0.0862813	0.0922317	0	0	0	0.36537	0	0.27967	0.202315	0.0595043	0	0	0.803308	0.3362	0	0	0.119009	0.124959	0.0624795	0	0.883639	0	0.196364	0	0.208265	0.145786	0	0.276695	0.419506	0	0	0.0714052	0	0	0	0	1.08925	0	0.603969	0	0.693225	0.386778	0.189905
K02974	RP-S24e, RPS24; small subunit ribosomal protein S24e	0.431406	0	0	0	0	0	0	0	0	0	0	0	0	0	0	0	0	0	0	0	0	0	0	0	0	0	0	0	0	0	0	0	0	0	0	0	0	0	0	0	0.505787	0	0.595043	0	0	0	0	0
K02975	RP-S25e, RPS25; small subunit ribosomal protein S25e	0	0	0	0	0	0	0	0	0	0	0	0	0	0	0	0	0	0	0	0	0	0	0	0	0	0	0	0	0	0	0	0	0	0	0	0	0	0	0	0	0	0	0	0	0	0	0	0
K02978	RP-S27e, RPS27; small subunit ribosomal protein S27e	0	0	0	0	0	0	0	0	0	0	0	0	0	0	0	0	0	0	0	0	0	0	0	0	0	0	0	0	0	0	0	0	0	0	0.154711	0	0	0	0	0	0.163637	0	0.690559	0	0	0	0	0
K02979	RP-S28e, RPS28; small subunit ribosomal protein S28e	0	0	0	0	0	0	0	0	0	0	0	0	0	0	0	0	0	0	0	0.368927	0	0	0	0	0	0	0	0	0	0	0	0	0	0	0.33148	0	0	0	0	0	0	0	0.517688	0	0	0	0	0
K02982	RP-S3, rpsC; small subunit ribosomal protein S3	0	0	0.95802	0	0	0	0.306447	0	0	0	0.41653	4.15043	0	0.785457	0.41058	0	3.96596	2.09455	0.746779	1.33885	0	0.580167	0	0	0	2.03802	0	0	1.13653	1.24364	0.69025	1.92794	0	0.226116	0	1.46976	0.437357	1.43108	0.696201	0	0	3.11505	0	0	0	1.63934	0.916367	0.574217
K02984	RP-S3Ae, RPS3A; small subunit ribosomal protein S3Ae	0	0	0	0	0	0	0	0	0	0	0	0	0	0	0	0	0	0	0	0	0	0	0	0	0	0	0	0	0	0	0	0	0	0	0.937193	0	0	0	0	0	0	0	1.16033	0	0	0	0	0
K02986	RP-S4, rpsD; small subunit ribosomal protein S4	0	0.603969	1.49356	0.434382	0	0	0.267769	0.657523	0	1.53209	0.362976	3.30844	1.54116	0.437357	0.437357	5.55473	2.0291	2.09753	0.473059	0	0	0	0.630746	0.440332	1.44893	1.99935	0.892565	0	4.17819	0.743804	0	1.74645	1.0919	0.255869	0	1.08298	1.35967	1.52315	0.538514	0.294546	0	0	1.40452	1.66017	0	1.65422	0.934218	0
K02987	RP-S4e, RPS4; small subunit ribosomal protein S4e	0	0	0	0	0	0	0	0	0	0	0	0	0	0	0	0	0	0	0	0.583142	0	0	0	0	0	0	0	0	0	0	0	0	0	0	1.09488	0	0	0	0	0	0.928268	0	1.19604	0	0	0	0	0
K02988	RP-S5, MRPS5, rpsE; small subunit ribosomal protein S5	0	0.577192	0.666448	0	0.654548	0	0.327274	0	0	0.981821	0.243968	0	0	0.705126	0.306447	6.03969	3.36795	1.36265	0.422481	0	0	0.666448	0.55339	0	1.26744	1.28529	0.731903	0	0.773556	1.15438	0.722978	1.14546	0.836036	0	1.30612	1.61554	0.499836	0.993722	0.493886	0	0	0	0	1.94579	0	0	1.03835	0.809259
K02990	RP-S6, MRPS6, rpsF; small subunit ribosomal protein S6	0	0.666448	0.330249	0	0.520663	0	0.202315	0.291571	0	0	0	0	1.3091	0.452233	0.267769	2.45158	1.17819	0	0.398679	0	0.568266	0.306447	0.148761	0	0.833061	0.931243	0.603969	0	0.47901	0	0.300497	1.18116	0.499836	0.235042	0	0.877689	0	0.740829	0	0.175538	0	0	0	0.913391	0.255869	0.871738	0.360001	0.3481
K02991	RP-S6e, RPS6; small subunit ribosomal protein S6e	0.377852	0	0	0	0	0	0	0	0	0	0	0	0	0	0	0	0	0	0	0.351076	0	0	0	0	0	0	0	0	0	0	0	0	0	0	0	0	0	0	0	0	0.371902	0	0.464134	0	0	0	0	0
K02992	RP-S7, MRPS7, rpsG; small subunit ribosomal protein S7	0	0.612895	1.24101	0	0.898515	0	0.294546	0.517688	0	0	0	2.43373	0	0.392729	0.255869	4.26646	2.27009	1.94885	0.490911	0.392729	0	0	2.05055	0	1.28257	2.66614	0	0	0.978846	0.728928	0	1.38645	0.514712	0.20529	0	0	1.44065	1.54116	0	0.297522	0	0	0	0	0	1.27339	0.937193	0.223141
K02994	RP-S8, rpsH; small subunit ribosomal protein S8	0	0.360001	0.47901	0	0.666448	0	0.217191	0	0.223141	1.81402	0.41058	2.22546	0.785457	0	0.226116	3.12398	1.19306	1.58877	0.556365	0	0	0.309423	0.743804	0	0.717027	1.0919	0.562316	0	0.440332	0.541489	0.443307	0.734878	0.529589	0.240993	0	0.687275	0.315373	0.993722	0.294546	0	0	1.81488	0	0.993722	0	0.779507	0.841986	0.368927
K02995	RP-S8e, RPS8; small subunit ribosomal protein S8e	0.339175	0	0	0	0	0	0	0	0	0	0	0	0	0	0	0	0	0	0	0.181488	0	0	0	0	0	0	0	0	0	0	0	0	0	0	0	0	0	0	0	0	0.235042	0	0.41653	0	0	0	0	0
K02996	RP-S9, MRPS9, rpsI; small subunit ribosomal protein S9	0	0	0.377852	0.282646	0.386778	0.392729	0.226443	0.193389	0.3481	1.59328	0.27372	1.53819	0.89554	0.255869	0	3.80828	1.26744	0.922317	0.312398	0.609919	0	0.493886	0.69025	0.520663	0.880664	1.0919	0.374877	0	0.862813	0.535539	0	1.35895	0	0.0892565	0.422481	0.645622	0	0.824135	0.386778	0	0.294546	2.12149	0.586118	1.44893	0	0	0.667035	0.261819
K03014	RPABC2, RPB6, POLR2F; DNA-directed RNA polymerases I, II, and III subunit RPABC2	0	0	0	0	0	0	0	0	0	0	0	0	0	0	0	0	0	0	0	0	0	0	0	0	0	0	0	0	0	0	0	0	0	0	0	0	0	0	0	0	0	0	0	0	0	0	0	0
K03040	rpoA; DNA-directed RNA polymerase subunit alpha [EC:2.7.7.6]	0	0	1.35967	0.580167	1.53521	0	0.740829	1.30314	0	0	0.89554	0	0	0	0.428431	0	5.11737	3.33819	1.00265	0	0	2.74173	0.928268	0	2.1124	2.95439	1.31802	0	1.54414	0	0	2.59141	1.28827	0	0	2.31174	0.734878	2.17786	1.16033	0	0	0	0	3.39175	0	3.8172	2.0172	0
K03041	rpoA1; DNA-directed RNA polymerase subunit A' [EC:2.7.7.6]	0	0	0	0	0	0	0	0	0	0	0	0	0	0	0	0	0	0	0	2.21951	0	0	0	0	0	0	0	0	0	0	0	0	0	0	2.76993	0	0	0	0	0	0	0	0	0	0	0	0	0
K03042	rpoA2; DNA-directed RNA polymerase subunit A" [EC:2.7.7.6]	0	0	0	0	0	0	0	0	0	0	0	0	0	0	0	0	0	0	0	0	0	0	0	0	0	0	0	0	0	0	0	0	0	0	0	0	0	0	0	0	0	0	0	0	0	0	0	0
K03043	rpoB; DNA-directed RNA polymerase subunit beta [EC:2.7.7.6]	0	7.15837	4.36167	0	6.18547	0	0	7.85457	3.97583	0	0	24.4444	0	4.77522	4.42712	0	0	0	5.40894	0	0	0	0	0	10.8411	0	0	0	5.79275	6.32233	0	0	5.08464	3.76067	0	0	0	0	6.60498	6.66448	0	0	0	0	0	0	0	0
K03044	rpoB1; DNA-directed RNA polymerase subunit B' [EC:2.7.7.6]	0	0	0	0	0	0	0	0	0	0	0	0	0	0	0	0	0	0	0	0	0	0	0	0	0	0	0	0	0	0	0	0	0	0	0	0	0	0	0	0	0	0	0	0	0	0	0	0
K03045	rpoB2; DNA-directed RNA polymerase subunit B" [EC:2.7.7.6]	0	0	0	0	0	0	0	0	0	0	0	0	0	0	0	0	0	0	0	0	0	0	0	0	0	0	0	0	0	0	0	0	0	0	0	0	0	0	0	0	0	0	0	0	0	0	0	0
K03046	rpoC; DNA-directed RNA polymerase subunit beta' [EC:2.7.7.6]	0	7.25358	0	0	6.72399	0	6.04862	8.40084	5.06139	0	0	0	0	4.43902	3.98679	0	0	19.7081	5.77787	0	0	0	0	0	10.7873	20.2306	7.05721	19.446	0	4.42712	0	0	0	0	0	0	3.90943	0	5.97126	0	0	0	0	0	0	0	7.80697	0
K03047	rpoD; DNA-directed RNA polymerase subunit D [EC:2.7.7.6]	0	0	0	0	0	0	0	0	0	0	0	0	0	0	0	0	0	0	0	0.526613	0	0	0	0	0	0	0	0	0	0	0	0	0	0	1.01205	0	0	0	0	0	0	0	1.08298	0	0	0	0	0
K03048	rpoE; DNA-directed RNA polymerase subunit delta	0	0	0	0	0	0	0	0	0	0	0	0	0	0	0	0	0	0	0	0	0	0	0	0	0	0	0	0	0	0	0.896006	0	0	0	0	0	0	0	0	0	0	0	0	0	0	0	0	0
K03049	rpoE1; DNA-directed RNA polymerase subunit E' [EC:2.7.7.6]	0	0	0	0	0	0	0	0	0	0	0	0	0	0	0	0	0	0	0	0.315373	0	0	0	0	0	0	0	0	0	0	0	0	0	0	0	0	0	0	0	0	0.490911	0	0.871738	0	0	0	0	0
K03051	rpoF; DNA-directed RNA polymerase subunit F [EC:2.7.7.6]	0	0	0	0	0	0	0	0	0	0	0	0	0	0	0	0	0	0	0	0.246943	0	0	0	0	0	0	0	0	0	0	0	0	0	0	0	0	0	0	0	0	0.365952	0	0.788432	0	0	0	0	0
K03053	rpoH; DNA-directed RNA polymerase subunit H [EC:2.7.7.6]	0	0	0	0	0	0	0	0	0	0	0	0	0	0	0	0	0	0	0	0	0	0	0	0	0	0	0	0	0	0	0	0	0	0	0.181488	0	0	0	0	0	0	0	0	0	0	0	0	0
K03055	rpoK; DNA-directed RNA polymerase subunit K [EC:2.7.7.6]	0	0	0	0	0	0	0	0	0	0	0	0	0	0	0	0	0	0	0	0	0	0	0	0	0	0	0	0	0	0	0	0	0	0	0	0	0	0	0	0	0.386778	0	0	0	0	0	0	0
K03056	rpoL; DNA-directed RNA polymerase subunit L [EC:2.7.7.6]	0	0	0	0	0	0	0	0	0	0	0	0	0	0	0	0	0	0	0	0	0	0	0	0	0	0	0	0	0	0	0	0	0	0	0.154711	0	0	0	0	0	0.330249	0	0.419506	0	0	0	0	0
K03057	tfs; transcription factor S	0.377852	0	0	0	0	0	0	0	0	0	0	0	0	0	0	0	0	0	0	0	0	0	0	0	0	0	0	0	0	0	0	0	0	0	0	0	0	0	0	0	0.357026	0	0.362976	0	0	0	0	0
K03058	rpoN; DNA-directed RNA polymerase subunit N [EC:2.7.7.6]	0	0	0	0	0	0	0	0	0	0	0	0	0	0	0	0	0	0	0	0.288596	0	0	0	0	0	0	0	0	0	0	0	0	0	0	0.113058	0	0	0	0	0	0.41653	0	0	0	0	0	0	0
K03059	rpoP; DNA-directed RNA polymerase subunit P [EC:2.7.7.6]	0.0833061	0	0	0	0	0	0	0	0	0	0	0	0	0	0	0	0	0	0	0	0	0	0	0	0	0	0	0	0	0	0	0	0	0	0	0	0	0	0	0	0.20529	0	0	0	0	0	0	0
K03060	rpoZ; DNA-directed RNA polymerase subunit omega [EC:2.7.7.6]	0	0	0.473059	0.139835	0.511737	0.523638	0.0862813	0.217191	0.276695	0	0	1.48166	0	0.300497	0.592068	0	0	1.52508	0.196364	0	0.505787	0.667346	0	0.309423	0.538514	0	0.151736	0	0	0	0.124959	0	0.27372	0.0981821	0	0.75273	0.121984	0.511737	0	0.121984	0	1.64251	0	0.660498	0.124959	0.755705	0.559341	0.184463
K03070	secA; preprotein translocase subunit SecA [EC:7.4.2.8]	0	0	3.481	0	5.4744	0	0	4.36167	5.77192	0	0	10.9309	0	0	0	0	0	11.7878	3.73092	0	0	0	0	3.15373	0	8.9078	0	0	7.5035	4.81092	0	0	2.92166	0	0	0	3.39188	6.61391	0	0	0	0	0	0	2.76695	0	5.83737	3.88139
K03071	secB; preprotein translocase subunit SecB	0	0	0	0	1.0205	0.380828	0	0	0	0	0	2.47538	0	0	0	0	0	0	0	0	0.702151	0	0	0.467109	0.675374	0	0	0	0	0	0	0	0	0	0	0.913391	0	0	0.377852	0	0	1.51736	0	1.10976	0	0.809259	0	0
K03072	secD; preprotein translocase subunit SecD	0	0	1.7762	0.717066	0	2.87108	0	0	0	1.89521	0	0	0	0.975871	0	0	4.97456	4.7425	1.03835	0	0	0	0	0	0	0	2.20166	0	3.45423	0	0	6.02184	2.05587	0.856862	0	4.58481	0	0	0	1.61531	0	0	0	0	0	0	0	0
K03073	secE; preprotein translocase subunit SecE	0	0.246943	0.19934	0	2.81298	0	0.0952069	0.368927	0.20529	0	0.0743804	1.94579	0	1.54252	0	0	0.455208	1.61554	0.440332	0	0	0.113058	0	0.175538	0.724864	0.586118	0.20529	0	0	0.178513	0	0	0	0	0	0	0.27967	0	0.246943	1.17663	0	0	0	0	0	0.41058	0	0.14281
K03074	secF; preprotein translocase subunit SecF	0	0	0.898515	0.603969	0	2.39207	0	0	0	0	0	6.41366	0	0	0	0	3.15373	0	0.841986	0	0	0.728928	0	1.28827	0	0	1.93984	0	0	0	0	0	1.72563	0.550415	0	3.04365	0	0	0	1.02807	0	0	0	10.6478	0.651572	0	0	0
K03075	secG; preprotein translocase subunit SecG	0	1.96462	0.196364	0	0.624795	0.374877	0	2.75945	0.448496	0.360001	0.374877	1.69587	0	0.318348	0.19934	4.4301	0.776531	1.15736	0.124959	0	0.339175	0.223141	0.355249	0	0.693068	1.18711	0	0	0	0.181488	0	1.12166	0	0.3481	0	0.800333	0.437357	0	0.464134	0.238017	0	1.24364	0	0	0.214216	0.853887	0	0.592068
K03076	secY; preprotein translocase subunit SecY	2.33554	0	1.45786	0	1.65125	0	0	0	1.70777	0	0	6.39969	0	1.08595	0.725953	11.2404	5.17093	4.96861	0.934218	0	0	0	0.89554	0.952069	2.27307	0	1.79108	0	1.69587	1.63637	0	3.18051	1.38348	0.940168	0	2.99307	1.07108	2.99307	1.55009	0	1.65422	0	1.94282	3.7458	0	5.4744	2.20477	0.88959
K03077	araD, ulaF, sgaE, sgbE; L-ribulose-5-phosphate 4-epimerase [EC:5.1.3.4]	0	0	0	0	0	0	0	0	0	0	0	0	0	0	0	0	3.86143	0	0	0	0	0	0.541489	0.407605	0	0	0	0	0	0	0	0	0	0.220166	0	0	0	0	0	0	0	0	0	0	0	0	11.819	0
K03078	ulaD, sgaH, sgbH; 3-dehydro-L-gulonate-6-phosphate decarboxylase [EC:4.1.1.85]	0	0	0	0	0	0	0	0	0	0	0	0	0	0	0	0	0	0	0	0	0	0	0	0	0	0	0	0	0	0	0	0	0	1.26744	0	0	0	0	0	0	0	0	0	0	0	0	0	0
K03079	ulaE, sgaU, sgbU; L-ribulose-5-phosphate 3-epimerase [EC:5.1.3.22]	0	0	0	0	0	0	0	0	0	0	0	0	0	0	0	0	0	0	0	0	0	0	0	0	0	0	0	0	0	0	0	0	0	0.592068	0	0	0	0	0	0	0	0	0	0	0	0	1.20794	0.633721
K03086	rpoD; RNA polymerase primary sigma factor	0	0	5.19825	0	0	0	0	2.82646	0	0	0	11.9038	0	1.91604	0	0	0	7.07804	1.60067	0	0	0	0	0	4.88523	11.4486	3.01984	0	2.67174	0	0	0	3.02878	3.48696	0	0	0	7.6106	0	2.32662	0	0	0	29.5885	1.57091	0	0	1.83571
K03087	rpoS; RNA polymerase nonessential primary-like sigma factor	0	0	0	0	0	0	0	0	0	0	0	0	0	0	0	0	0	0	0	0	1.58579	0	0	0	0	0	0	0	0	0	0	0	0	0	0	1.92199	0	0	0	0	0	0	0	2.3653	0	0	0	0
K03088	rpoE; RNA polymerase sigma-70 factor, ECF subfamily	0	3.46315	0	1.16331	0.651572	1.05323	0	0.583142	0.609919	0	0.464134	4.96266	13.4601	0.449258	18.986	20.1815	0	5.7035	0.431406	0	3.35604	1.32397	4.8572	1.03999	0	2.13621	0	5.16498	0.75273	0	0	7.38448	0	0.365952	0	37.1765	0	3.26004	2.22844	0.27967	0	0	0	3.26381	0	3.18943	1.91306	2.32662
K03089	rpoH; RNA polymerase sigma-32 factor	0	0	0	0	1.26744	0.871738	0.678349	1.6572	6.49122	0	0	4.12365	0	0	0	0	0	6.5187	0	0	1.81786	1.25852	0	0.592068	2.24926	0	0	0	0	0	0	0	0	0	0	4.00497	0.904466	0	0	0	0	0	0	2.67472	0.773556	3.85421	0	0
K03090	sigB; RNA polymerase sigma-B factor	0	0	0	0	0	0	0	0	0	0	0	0	0	0	0	0	0	0	0.935456	0	0	0	0	0	0	0	0	0	0	0	0	0	0	0	0	0	0	0	0	0	0	0	0	0	0	0	0	0
K03091	sigH; RNA polymerase sporulation-specific sigma factor	0	0	0	0	0	0	0	0	0	0	0	0	0	0	0	0	0	0	0	0	0	0	0	0	0	0	0	0	0	0	0	0	0	0	0	0	0	0	0	0	0	0	0	0	0	0	0	0
K03092	rpoN; RNA polymerase sigma-54 factor	0	0	0	0	3.35875	1.72265	0	1.64232	0	0	1.33885	6.10514	0	0.960995	0.797358	0	4.08795	5.89093	0	0	2.81455	0	1.88926	0	2.75803	5.67076	1.89521	0	1.681	0	0	0	0	0	0	3.74877	1.86844	2.74612	0	0.882588	0	0	0	0	1.01752	0	2.79373	0.993722
K03093	sigI; RNA polymerase sigma factor	0	0	0	0	0	0	0	0	0	1.37753	0	0	0	0	0	0	0	0	0	0	0	0	0	0	0	0	0	0	0	0	0	0	0	0	0	0	0	0	0	0	0	0	0	0	0	0	0	0
K03095	sprL; SprT-like protein	0	0	0	0	0	0	0	0	0	0	0	0	0	0	0	0	0	0	0	0	0	0	0	0	0	0	0	0	0	0	0	0	0	0	0	0	0	0	0	0	0	0	0	0	0	0	0	0
K03098	APOD; apolipoprotein D and lipocalin family protein	0	0	0	0	0	0.550415	0	0	0	0	0	2.12728	0	0	0	0	0	0	0	0	0.624795	0	0	0	0	0	0.95802	0.687275	0	0	0	0	0	0	0	0	0	0	0.508762	0	0	0	0	1.16926	0	0	0	0.493886
K03100	lepB; signal peptidase I [EC:3.4.21.89]	0	1.46083	1.97845	2.49081	0	0.725953	0.223141	0	0.392729	0	0.392729	3.52266	0	0.883639	0.401654	0	1.71968	0	0.907441	0	0	0.419506	0	5.57887	1.25852	0	0.657523	1.3924	2.30877	0.749755	0	2.41588	2.95632	0.651572	0	1.6929	0	2.75505	1.09785	1.16629	0	0	0	2.55869	0.327274	0	2.58249	0.967326
K03101	lspA; signal peptidase II [EC:3.4.23.36]	0	0.803308	0	0	0.401654	0	0.600994	0	0.327274	0	0	2.18678	0	0.425456	0	0	0	1.61463	0.493886	0	1.29422	0.309423	0	0.157686	1.00562	0	0.95802	2.01125	0.913391	0	0.476035	0	0	0	0	1.09488	0.357026	0.955044	0	0.318348	0	0	0.886615	1.10976	0.354051	0	1.23971	0
K03105	SRP19; signal recognition particle subunit SRP19	0	0	0	0	0	0	0	0	0	0	0	0	0	0	0	0	0	0	0	0	0	0	0	0	0	0	0	0	0	0	0	0	0	0	0	0	0	0	0	0	0	0	0	0	0	0	0	0
K03106	SRP54, ffh; signal recognition particle subunit SRP54 [EC:3.6.5.4]	0	2.14811	1.48463	0	2.01422	0	1.20794	0	0	0	0	6.75672	2.90084	0	0	0	0	3.95109	1.80298	1.21389	0	0	0	0	2.86811	5.23043	0	1.50248	1.71075	0	0	3.94216	1.50843	1.12166	0	0	0	0	1.64232	1.66315	0	0	2.52893	0	0	0	3.29654	0
K03110	ftsY; fused signal recognition particle receptor	0	2.25521	1.16331	0	1.52331	0	0	1.25852	0	0	0	4.61754	0	0.538514	0	0	4.082	4.28431	1.46083	0	2.0053	0	0.577192	0	4.23332	2.63604	0	0	0	0	0.960995	2.31769	0	0.422481	0	0	1.20199	1.51439	0.874714	0	2.28497	0	0	2.79373	1.06215	0	1.64232	0.905664
K03111	ssb; single-strand DNA-binding protein	0	1.82083	0.592068	0.202315	0	0.541489	0.20529	0.386778	4.89127	0.559341	0	3.00497	1.82381	0.386778	0.41653	0	0	0	0.722978	0	0.612895	0	1.43405	0.529589	1.33885	2.72232	0	0	0.681325	0.517688	0	0	0.467109	0.336199	0	1.23471	0.481985	0	0.847937	0.654547	0	2.55571	0	1.96662	0.434382	1.99935	1.79108	0.309423
K03112	damX; DamX protein	0	0	0	0	0	0	0	0	0	0	0	0	0	0	0	0	0	0	0	0	0	0	0	0	0	0	0	0	0	0	0	0	0	0	0	0	0	0	0	0	0	0	0	0	0	0	0	0
K03113	EIF1, SUI1; translation initiation factor 1	1.09488	0	0	0	0	0	0	0	0	0	0	1.85058	0	0	0.107108	1.3805	0	1.0562	0	0.297522	0.490911	0	0.323591	0	0	0	0.904098	0	0	0	0	0	0	0	0.282646	0.62182	0	0	0	0	0.238017	0	0.401654	0	0	0	0	0
K03116	tatA; sec-independent protein translocase protein TatA	0	0.404629	0	0	0.526614	0	0.312398	0.252894	1.44043	0.365952	0	1.15736	0	0.386779	0	2.69555	0	0	0.434381	0	0.699176	0.526613	0.107108	0.21124	1.9934	0	1.91071	0.318348	0.654548	0	0	0.487935	0	0	0	0.725953	0	0	0	0	0	1.01455	0	1.0919	0.160662	0.675374	0.404629	0.166612
K03117	tatB; sec-independent protein translocase protein TatB	0	0	0	0	0	0	0.565292	1.08893	0	0	0	2.1005	0	0	0	0	0	2.97522	0	0	0.720002	0.41058	0	0	0	0	1.60067	0	0	0	0	0	0	0	0	0.779507	0.928268	0	0	0	0	2.08265	0	1.44596	0.42248	0	0	0
K03118	tatC; sec-independent protein translocase protein TatC	0.919342	1.80461	0	0	2.3891	0	0.47901	1.44596	0.75868	0.812234	0	3.10613	1.88926	1.51141	0.645622	0	0	2.03207	1.2252	0	1.44298	0.651572	0	2.02612	1.92497	0	0	0	1.0324	0	0	1.66154	0	0	0	1.88034	0.639672	0	1.10306	0	0	0	0	0	0.434382	1.83054	0.844961	0.586118
K03119	tauD; taurine dioxygenase [EC:1.14.11.17]	0	0	0	0	0	0	0	0	0	0	0	0	0	0	0	0	0	0	0	0	0	0	0	0	0	0	0	0	0	0	0	0	0	0	0	0	0	0	0	0	0	0	0	0	0	0	0	0
K03120	TBP, tbp; transcription initiation factor TFIID TATA-box-binding protein	0.696201	0	0	0	0	0	0	0	0	0	0	0	0	0	0	0	0	0	0	0.330249	0	0	0	0	0	0	0	0	0	0	0	0	0	0	0	0	0	0	0	0	0.603969	0	0.556365	0	0	0	0	0
K03124	TFIIB, GTF2B, SUA7, tfb; transcription initiation factor TFIIB	5.44451	0	0	0	0	0	0	0	0	0	0	0	0	0	0	0	0	0	0	0.919342	0	0	0	0	0	0	0	0	0	0	0	0	0	0	1.11868	0	0	0	0	0	0.847937	0	0	0	0	0	0	0
K03136	TFIIE1, GTF2E1, TFA1, tfe; transcription initiation factor TFIIE subunit alpha	0	0	0	0	0	0	0	0	0	0	0	0	0	0	0	0	0	0	0	0	0	0	0	0	0	0	0	0	0	0	0	0	0	0	0	0	0	0	0	0	0	0	0	0	0	0	0	0
K03147	thiC; phosphomethylpyrimidine synthase [EC:4.1.99.17]	0	0	0	0	0	2.7926	0	1.94282	0	0	0	0	0	0	0	0	0	3.59704	1.35967	0	0	0	0	0	0	0	0	0	0	0	0	0	0	0	0	0	0	0	0	0	0	0	0	0	0	0	0	0
K03149	thiG; thiazole synthase [EC:2.8.1.10]	0	1.08595	0	1.06513	1.65125	0.841986	0	0	0	0	0	4.51043	0	0	0	0	0	0	3.55836	0	0	0	0	0	0	0	1.25852	0	0	0	0	0	0	0	0	0	0	0	0	0	0	0	0	0	0	0	0	0
K03150	thiH; 2-iminoacetate synthase [EC:4.1.99.19]	0	0	0	0	1.78513	0	0	0	0	0	0	0	0	0	0	0	0	0	0	0	0	0	0.925292	0	0	0	0	0	0	0	0	0	0	0	0	0	0	3.57919	0	0	0	0	0	0	0	0	3.28464	0
K03151	thiI; tRNA uracil 4-sulfurtransferase [EC:2.8.1.4]	0	0	0	0	0	0	0	0	0	0	0	0	0	0.702151	0	0	3.04365	0	0	0	0	0	0	0	0	3.93621	0	0	0	1.53521	1.26744	0	0	0	0	0	0	0	0	0	0	0	6.50531	0	0	0	0	0
K03152	thiJ; protein deglycase [EC:3.5.1.124]	0	0	0	0.154711	0	0.990747	0	0	0	0	0	0	0	0	0	0	1.51439	0	0	0	0	0	0	0	1.53521	0	0	0	0	0	1.04468	0	0	0	0	0	0	0	0	0	0	0	0	0.996698	0	0	0	2.39774
K03153	thiO; glycine oxidase [EC:1.4.3.19]	0	0	0	0	0	0	0	0	0	0	0	0	0	0	0	0	0	0	0.654548	0	0	0.75868	0	0	0	0	0	0	0	0	0	0	0	0	0	0	0	0	0	0	0	0	0	0	0	0	0	0
K03154	thiS; sulfur carrier protein	0	0.333224	0	0.187438	0	0.214216	0	0	0.0862813	0	0	1.4043	0	0	0	0.969921	0	0	0.523638	0	0	0.119009	0	0	0.401654	0	0.232067	0.568266	0	0	0	0	0.337579	0.06843	0	0	0	0	0	0	0.351076	0.782482	0	0.505787	0	0	0	0.154711
K03163	TOP1; DNA topoisomerase I [EC:5.6.2.1]	0	0	0	0	0	0	0	0	0	0	0	0	0	0	0	0	0	0	0	0	0	0	0	0	0	0	0	0	0	0	0	0	0	0	0	0	0	0	0	0	0	0	0	0	0	0	0	0
K03166	top6A; DNA topoisomerase VI subunit A [EC:5.6.2.2]	0	0	0	0	0	0	0	0	0	0	0	0	0	0	0	0	0	0	0	0	0	0	0	0	0	0	0	0	0	0	0	0	0	0	0	0	0	0	0	0	0	0	0	0	0	0	0	0
K03167	top6B; DNA topoisomerase VI subunit B [EC:5.6.2.2]	0	0	0	0	0	0	0	0	0	0	0	0	0	0	0	0	0	0	0	1.32695	0	0	0	0	0	0	0	0	0	0	0	0	0	0	0	0	0	0	0	0	1.57686	0	0	0	0	0	0	0
K03168	topA; DNA topoisomerase I [EC:5.6.2.1]	0	0	0	0	0	0	0	0	2.24034	0	2.09158	11.8205	0	0	0	0	10.7224	8.16399	2.62414	2.62414	0	3.32308	1.24959	5.18283	0	0	4.36464	0	3.71009	0	0	0	2.68662	0	0	0	0	7.74746	0	0	0	0	3.54943	6.72399	1.6572	0	4.31406	0
K03169	topB; DNA topoisomerase III [EC:5.6.2.1]	0	0	0	0	3.4572	0	0	0	0	0	0	7.75341	0	0	0	0	0	0	0	0	0	0	0	0	0	0	0	0	0	0	0	0	0	0	0	0	0	0	0	0	0	0	0	0	0	0	0	0
K03177	truB, PUS4, TRUB1; tRNA pseudouridine55 synthase [EC:5.4.99.25]	0	0.949094	1.00562	0	0.75868	0.88959	0.360001	0	0.773556	0	0.618845	4.83175	0	0.481985	0	0	2.28199	0	0	0.69025	1.25554	1.11571	0.532564	0	1.20794	0	0	0	0	0.943144	0.746779	1.54116	0.812234	0.559341	0.794383	1.72563	0	0	0	0.996698	0.922317	0	1.78811	0	0.541489	0	1.36562	0
K03179	ubiA; 4-hydroxybenzoate polyprenyltransferase [EC:2.5.1.39]	0	0	0	0	1.11273	0	0.499836	0	0	0	0	3.82613	0	0	0	5.82547	0	0	0.574217	0	0	0	0	0.61587	0	0	0	0.672399	0	0	0	0	0	0	0	2.38315	0.544465	0	0	0	0	0	0	14.0281	0.514712	1.76591	0	0
K03181	ubiC; chorismate lyase [EC:4.1.3.40]	0	0	0	0	0	0	0	0	0	0	0	0	0	0	0	0	0	0	0.532564	0	0	0	0	0	0	0	0	0	0	0	0	0	0	0	0	0	0	0	0	0	0	0	0	0	0	0	0	0
K03182	ubiD; 4-hydroxy-3-polyprenylbenzoate decarboxylase [EC:4.1.1.98]	0	0	0	0	0	0	0	0	0	0	0	0	0	0	0	0	0	0	0	0	0	1.35075	0	0	0	0	0	0	0	0	0	0	0	0	0	2.84728	0	0	0	0	0	0	0	4.90018	0	0	0	0
K03183	ubiE; demethylmenaquinone methyltransferase / 2-methoxy-6-polyprenyl-1,4-benzoquinol methylase [EC:2.1.1.163 2.1.1.201]	0	0	0	0	0	0.940168	0	0.850912	0	0	0	3.76365	0	0	0	0	0	4.70084	0	0	1.11571	0	0.452233	0.589093	2.00827	0	0.907441	0	0	0	0	1.56794	0	0	0	1.81488	0	0	0	0	0	6.87075	0	0	0.392729	0	0	0
K03184	ubiF; 3-demethoxyubiquinol 3-hydroxylase [EC:1.14.99.60]	0	0	0	0	0	0	0	0	0	0	0	0	0	0	0	0	0	0	0	0	0	0	0	0	0	0	0	0	0	0	0	0	0	0	0	0	0	0	0	0	0	0	0	0	0	0	0	0
K03185	ubiH; 2-octaprenyl-6-methoxyphenol hydroxylase [EC:1.14.13.-]	0	0	0	0	0	1.93687	0	0	0	0	0	5.56663	0	0	0	0	0	0	0	0	1.79703	1.31207	0	1.55901	0	0	0	0	0	0	0	0	0	0	0	2.03802	0	0	0	0	0	0	0	0	0	0	0	0
K03186	ubiX, bsdB, PAD1; flavin prenyltransferase [EC:2.5.1.129]	0	0	0	0	1.59174	0.589093	0.734878	0	0	0	0	2.24034	0	0	0	0	0	0	0	0	0.696201	0.511737	0	0	1.20199	0	0.937193	0	0	0	0	0	0	0	0	1.30612	0.339175	0	0	0	0	0	0	1.4281	0	0	0	0
K03187	ureE; urease accessory protein	0.48496	0	0	0	0	0	0	0	0	0	0	2.69555	0	0	0	0	0	0	0.360001	0	0	0	0	0.267769	0	0	0	0	0	0	0	0	0	0	0	0	0	0	0	0	0	0	0	0	0	0	0	0
K03188	ureF; urease accessory protein	0.571242	0	0	0	0	0	0	0	0	0	0	0	0	0	0	0	0	0	1.10678	0	0.856862	0	0	0	0	0	0	0	0	0	0	0	0	0	0	0	0	0	0	0	0	0	0	0	0	0	0	0
K03189	ureG; urease accessory protein	0	0	0	0	0	0	0	0	0	0	0	2.96927	0	0	0	0	0	0	0.351076	0	0.722978	0	0	0.833061	0	0	0	0	0	0	0	0	0	0	0	0	0	0	0	0	0	0	0	0	0	5.05275	0	0
K03190	ureD, ureH; urease accessory protein	0	0	0	0	0	0	0	0	0	0	0	2.84133	0	0	0	0	0	0	0.96397	0	0.645622	0	0	0.919342	0	0	0	0	0	0	0	0	0	0	0	0	0	0	0	0	0	0	0	0	0	0	0	0
K03192	ureJ; urease accessory protein	0	0	0	0	0	0	0	0	0	0	0	0	0	0	0	0	0	0	1.57714	0	0	0	0	0	0	0	0	0	0	0	0	0	0	0	0	0	0	0	0	0	0	0	0	0	0	0	0	0
K03197	virB2, lvhB2; type IV secretion system protein VirB2	0	0	0	0	0	0	0	0	0	0	0	0	0	0	0	0	0	0	0	0	0	0	0	0	0	0	0	0	0	0	0	0	0	0	0	0	0	0	0	0	0	0	0	0	0	0	0	0
K03200	virB5, lvhB5; type IV secretion system protein VirB5	0	0	0	0	0	0	0	0	0	0	0	0	0	0	0	0	0	0	0	0	0	0	0	0	0	0	0	0	0	0	0	0	0	0	0	0	0	0	0	0	0	0	0	0	0	0	0	0
K03204	virB9, lvhB9; type IV secretion system protein VirB9	0	0	0	0	0	0	0	0	0	0	0	0	0	0	0	0	0	0	0	0	0	0	0	0	0	0	0	0	0	0	0	0	0	0	0	0	0	0	0	0	0	0	0	0	0	0	0	0
K03205	virD4, lvhD4; type IV secretion system protein VirD4 [EC:7.4.2.8]	0	0	0	0	0	0	0	0	0	0	0	0	0	0	0	0	0	0	0	0	0	0	0	0	0	0	0	0	0	0	0	0	0	0	0	0	0	0	0	0	0	0	0	0	0	0	0	0
K03208	wcaI; putative colanic acid biosynthesis glycosyltransferase WcaI	0	3.79637	0	0	0	0	0	0	0	0	0	0	0	0	0	0	0	0	0.910416	0	0	0	0	0	0	0	0	0	0	0	0	0	0	0	0	0	0	0	0	0	0	0	0	0	0	0	0	0
K03210	yajC; preprotein translocase subunit YajC	0	0	0	0	0	0.282646	0.288596	0.499836	0	0.455208	0	1.75835	0	0.371902	0.14281	0	1.00562	1.35075	0	0	0.425456	0.312398	0.217191	0	0	0	0.523638	0.383803	0.538514	0	0	0.859838	0	0.190414	0	0.853887	0.505787	0.901491	8.01753	1.33875	0	0	0	0.993722	0.208265	0.824135	0.374877	0.196364
K03214	yfiF, trmG; RNA methyltransferase, TrmH family [EC:2.1.1.-]	0	0	0	0	0	0	0	0	0	0	0	0	0	0	0	0	0	0	0	0	0	0	0	0	0	0	0	0	0	0	0	0	0	0	0	0	0	0	0	0	0	0	0	0	0	0	0	0
K03215	rumA; 23S rRNA (uracil1939-C5)-methyltransferase [EC:2.1.1.190]	0	0	0	0	0	0	0	1.58282	0	0	0	6.86382	0	0.955044	0.943144	14.9415	5.94448	0	1.19009	0	0	0	0	0	0	4.69489	0	0	0	0	0	0	0	0.437357	0	0	0	5.92995	0	0	0	0	0	0	0	0	2.54487	0
K03216	trmL, cspR; tRNA (cytidine/uridine-2'-O-)-methyltransferase [EC:2.1.1.207]	0	0	0	0	0.609919	0.389753	0	0.276695	0.312398	0	0.354051	1.85356	0	0.374877	0	0	1.60364	1.07703	0.580167	0	0.577192	0	0	0	0	0	0	0	0.449258	0	0.803308	0	0	0	0	0.850912	0.327274	0	0	0	0	0	0	3.80717	0.232067	0	0.782482	0
K03217	yidC, spoIIIJ, OXA1, ccfA; YidC/Oxa1 family membrane protein insertase	0	2.74315	0	1.43362	1.96364	2.1005	0	2.06778	1.25257	2.19868	0	8.12532	0	0	0	0	3.04686	5.35166	1.20496	0	4.12679	0	0	0	3.04067	5.09655	1.6572	1.86249	0	0	0.785457	0	5.21213	0	0	0	0	5.8939	1.84761	0	0	0	0	4.98944	0	4.09092	3.57026	0
K03218	rlmB; 23S rRNA (guanosine2251-2'-O)-methyltransferase [EC:2.1.1.185]	0	0	0	0	1.32695	0	0.354051	0.556365	0.383803	0	0	4.16942	1.97554	0.470084	0.297522	0	0	2.12728	1.75273	0	0.859838	0.746779	0	0.398679	0	2.36232	1.07405	0	1.0443	0	0.618845	1.32397	0.850912	0.258844	0	1.15736	0.592068	0	0	0	0	0	0	1.55901	0.443307	0	1.06752	0
K03220	yscD, sctD, ssaD; type III secretion protein D	0	0	0	0	0	0	0	0	0	0	0	0	0	0	0	0	0	0	0	0	0	0	0	0	0	0	0	0	0	0	0	0	0	0	0	0	0	0	0	0	0	0	0	0	0	0	0	0
K03222	yscJ, sctJ, hrcJ, ssaJ; type III secretion protein J	0	0	0	0	0	0	0	0	0	0	0	0	0	0	0	0	0	0	0	0	0	0	0	0	0	0	0	0	0	0	0	0	0	0	0	0	0	0	0	0	0	0	0	0	0	0	0	0
K03223	yscL, sctL; type III secretion protein L	0	0	0	0	0	0	0	0	0	0	0	0	0	0	0	0	0	0	0	0	0	0	0	0	0	0	0	0	0	0	0	0	0	0	0	0	0	0	0	0	0	0	0	0	0	0	0	0
K03225	yscQ, sctQ, hrcQ, ssaQ, spaO; type III secretion protein Q	0	0	0	0	0	0	0	0	0	0	0	0	0	0	0	0	0	0	0	0	0	0	0	0	0	0	0	0	0	0	0	0	0	0	0	0	0	0	0	0	0	0	0	0	0	3.93918	0	0
K03226	yscR, sctR, hrcR, ssaR; type III secretion protein R	0	0	0	0	0	0	0	0	0	0	0	0	0	0	0	0	0	0	0	0	0	0	0	0	0	0	0	0	0	0	0	0	0	0	0	0	0	0	0	0	0	0	0	0	0	2.93912	0	0
K03227	yscS, sctS, hrcS, ssaS; type III secretion protein S	0	0	0	0	0	0	0	0	0	0	0	0	0	0	0	0	0	0	0	0	0	0	0	0	0	0	0	0	0	0	0	0	0	0	0	0	0	0	0	0	0	0	0	0	0	0	0	0
K03228	yscT, sctT, hrcT, ssaT; type III secretion protein T	0	0	0	0	0	0	0	0	0	0	0	0	0	0	0	0	0	0	0	0	0	0	0	0	0	0	0	0	0	0	0	0	0	0	0	0	0	0	0	0	0	0	0	0	0	0	0	0
K03230	yscV, sctV, hrcV, ssaV, invA; type III secretion protein V	0	0	0	0	0	0	0	0	0	0	0	0	0	0	0	0	0	0	0	0	0	0	0	0	0	0	0	0	0	0	0	0	0	0	0	0	0	0	0	0	0	0	0	0	0	0	0	0
K03231	EEF1A; elongation factor 1-alpha	0	0	0	0	0	0	0	0	0	0	0	0	0	0	0	0	0	0	0	0	0	0	0	0	0	0	0	0	0	0	0	0	0	0	0	0	0	0	0	0	0	0	3.62381	0	0	0	0	0
K03236	EIF1A; translation initiation factor 1A	0.223141	0	0	0	0	0	0	0	0	0	0	0	0	0	0	0	0	0	0	0.240993	0	0	0	0	0	0	0	0	0	0	0	0	0	0	0.214216	0	0	0	0	0	0.288596	0	0	0	0	0	0	0
K03237	EIF2S1; translation initiation factor 2 subunit 1	0	0	0	0	0	0	0	0	0	0	0	0	0	0	0	0	0	0	0	0.354051	0	0	0	0	0	0	0	0	0	0	0	0	0	0	0	0	0	0	0	0	0.922317	0	0	0	0	0	0	0
K03238	EIF2S2; translation initiation factor 2 subunit 2	2.15108	0	0	0	0	0	0	0	0	0	0	0	0	0	0	0	0	0	0	0	0	0	0	0	0	0	0	0	0	0	0	0	0	0	0.181488	0	0	0	0	0	0.508762	0	0.437357	0	0	0	0	0
K03242	EIF2S3; translation initiation factor 2 subunit 3	0	0	0	0	0	0	0	0	0	0	0	0	0	0	0	0	0	0	0	0	0	0	0	0	0	0	0	0	0	0	0	0	0	0	0	0	0	0	0	0	1.32695	0	2.20464	0	0	0	0	0
K03243	EIF5B; translation initiation factor 5B	3.11505	0	0	0	0	0	0	0	0	0	0	0	0	0	0	0	0	0	0	0	0	0	0	0	0	0	0	0	0	0	0	0	0	0	2.12728	0	0	0	0	0	1.88034	0	3.08827	0	0	0	0	0
K03263	EIF5A; translation initiation factor 5A	0.351076	0	0	0	0	0	0	0	0	0	0	0	0	0	0	0	0	0	0	0.351076	0	0	0	0	0	0	0	0	0	0	0	0	0	0	0.321323	0	0	0	0	0	0.627771	0	0.372889	0	0	0	0	0
K03264	EIF6; translation initiation factor 6	0.636696	0	0	0	0	0	0	0	0	0	0	0	0	0	0	0	0	0	0	0	0	0	0	0	0	0	0	0	0	0	0	0	0	0	0.83625	0	0	0	0	0	0.624795	0	0	0	0	0	0	0
K03265	ETF1, ERF1; peptide chain release factor subunit 1	0	0	0	0	0	0	0	0	0	0	0	0	0	0	0	0	0	0	0	0.833061	0	0	0	0	0	0	0	0	0	0	0	0	0	0	0.844961	0	0	0	0	0	0	0	0	0	0	0	0	0
K03269	lpxH; UDP-2,3-diacylglucosamine hydrolase [EC:3.6.1.54]	0	3.25191	0.877689	0	0.809259	0.770581	0	0	0	0	0	0	0	0	0.394071	0	0	0	0	0	0	0.919454	0.654548	1.45887	0	0	0.761655	0	0	0	0	1.26744	0.75273	0	0	1.47273	0	0	0.537496	0	0	0	0	5.28399	0	0	0	0
K03270	kdsC; 3-deoxy-D-manno-octulosonate 8-phosphate phosphatase (KDO 8-P phosphatase) [EC:3.1.3.45]	0	0	0	0	1.0205	0.574217	0.312398	0.544465	0.532564	0	0	2.71935	1.45191	0.969921	1.21751	5.00431	0	1.55009	0	0	0.949094	0	0	0	0	0	0.779507	0.538514	0	0	0	0	0	0	0	0	0.464134	0	1.00265	0	0	0	0	0	0.431406	0	0.934218	0.392729
K03271	gmhA, lpcA; D-sedoheptulose 7-phosphate isomerase [EC:5.3.1.28]	0	0	0	0.357026	0	0.818185	0.333224	0.550415	0	0	0	2.57356	0	0	0	0	0	2.80265	0	0	0	0	0.467109	0	1.01455	0	0	0	0	0	0	0	0	0	0	0	0	1.22281	0	0	0	0	0	0	0.386778	0	0	0
K03272	gmhC, hldE, waaE, rfaE; D-beta-D-heptose 7-phosphate kinase / D-beta-D-heptose 1-phosphate adenosyltransferase [EC:2.7.1.167 2.7.7.70]	0	0	0	0	0	0	0	0	0	0	0	0	0	0	0	0	0	4.29919	0	0	0	2.1124	0	0	0	0	0	0	0	0	0	0	0	0	0	0	0	0	0	0	0	0	0	5.64696	0	0	0	0
K03273	gmhB; D-glycero-D-manno-heptose 1,7-bisphosphate phosphatase [EC:3.1.3.82 3.1.3.83]	0	0	0	0	0	0	0	0.461159	0	0	0	0	0	0	0	0	0	0	0	0	0	0.419506	0	0	0	0	0	0	0	0	0	1.23174	0	0	0	0	0.392729	0	0	0	0	0	0	0.928268	0.276695	0	0.839011	0
K03274	gmhD, rfaD; ADP-L-glycero-D-manno-heptose 6-epimerase [EC:5.1.3.20]	0	0	0	0	0	0	0	0	0	0	0	0	0	0	0	0	0	2.72232	0	0	0	0	0	0	0	0	0	0	0	0	0	0	0	0	0	0	0	0	2.30094	0	0	0	0	3.01389	0	0	0	0
K03281	TC.CIC; chloride channel protein, CIC family	0	0	1.13559	0	2.39802	0	0.938876	2.28199	0	0	0	0	0	0	0.624795	0	0	12.3593	2.29893	0	0	1.93092	2.33852	0	6.92035	0	0	1.85951	0	0	0	0	0	0	0	0	2.91789	0	2.80885	0	0	0	0	0	1.07405	0	0	0
K03282	mscL; large conductance mechanosensitive channel	0	0	0	0	0	0	0	0.235042	0	0	0	0	0	0	0.803308	0	0.749755	0	0	0	0	0	0	0.499836	0	0	0	0	0	0	0	0	0	0	0	0	0	0	0	0	0	0	0	0	0	0	0	0
K03284	corA; magnesium transporter	0	0	1.43703	0	0	0	0	0	0.82711	0	0	0	0	0	0	0	4.80302	0	0	0	0	0	0.630746	0	4.15847	3.23704	0	1.0562	1.59205	0	0	2.30282	1.42513	0	0	0	0	2.52581	0	0	1.03835	0	0	3.05257	0	0	0	0
K03286	TC.OOP; OmpA-OmpF porin, OOP family	0	0	0	0	2.01422	1.57984	1.25257	0	0.687275	0	0	11.3772	3.52563	0	1.65125	0	0	12.2728	0	0	0.993722	0.586118	5.41192	2.02017	0	4.59373	2.96926	3.98976	1.82381	0	0	3.81422	0	0	0	2.52299	1.0205	0	3.89456	0	0	0	0	4.02249	0	0	0	0
K03292	TC.GPH; glycoside/pentoside/hexuronide:cation symporter, GPH family	0	0	0	0	1.97554	0	0	1.20794	0	0	0	0	4.61922	0.844961	0	0	0	0	2.45753	0	3.92199	1.30612	0	0	0	4.87043	0	0	3.57377	0	0	2.84133	0	0	0	0	0	0	0	0	0	0	0	0	0	0	0	0
K03294	TC.APA; basic amino acid/polyamine antiporter, APA family	0	0	0	0	0	0	0	0	0	0	0	0	0	0	0	0	0	0	0	0	0	0	0	0	0	0	0	0	0	0	0	0	0	0	0	0	0	0	0	0	0	0	0	0	0	0	0	0
K03296	TC.HAE1; hydrophobic/amphiphilic exporter-1 (mainly G- bacteria), HAE1 family	0	0	0	0	0	0	0	0	0	0	0	0	0	0	0	0	0	0	0	0	0	0	0	0	0	0	0	0	0	0	0	0	0	0	0	0	0	0	0	0	0	0	0	0	0	0	0	0
K03297	emrE, qac, mmr, smr; small multidrug resistance pump	0	0	0	0.104133	0	0.389753	0	0.458184	0	0	0	0	0	0	0	0	0	2.20762	0	0	0.505787	0.532564	0	0.309423	0	0	0.511737	0	0	0	0	0	0	0	0	0	0	0	0	0	0	0	0	0	0	0	0	0
K03298	TC.DME; drug/metabolite transporter, DME family	0	0	0	0.624795	0	1.23471	0	1.05025	0	0	0	0	0	0	0	0	0	0	0	0	1.17224	0	0	0	0	2.73328	2.7848	0	0	0	0	2.35637	0	0	0	3.46945	0	0	0	0.413555	0	0	0	2.4724	0	0	0	0.499836
K03299	TC.GNTP; gluconate:H+ symporter, GntP family	0	0	0	0	0	0	0	0	0	0	0	0	0	0	1.19901	0	0	0	0	0	0	0	0	0	0	0	0	0	0	0	0	0	0	0	0	0	0	0	0	0	0	0	0	4.02249	0	0	0	0
K03301	TC.AAA; ATP:ADP antiporter, AAA family	0	0	0	0	0	0	0	0	0	0	0	0	0	0	0	0	0	0	0	0	0	0.89554	1.4281	0	0	0	0	2.85918	0	0	0	0	0	0	0	0	0	0	0	0	0	0	0	0	0	0	0	0
K03303	lctP; lactate permease	0	0	0	0	0	0	0	0	0	0	0	0	0	0.984797	0	0	0	5.34349	1.43405	0	0	0	2.66422	0	0	0	0	0	4.83473	0	0	3.69522	0	0	0	0	0	0	0	0	0	0	0	4.39265	0	0	0	0
K03304	tehA; tellurite resistance protein	0	0	0	0	0	0	0	0	0	0	0	0	0	0	0	0	0	0	0	0	0	0	0	0	0	0	0	0	0	0	0	0	0	0	0	0	0	0	0	0	0	0	0	0	0	0	0	0
K03305	TC.POT; proton-dependent oligopeptide transporter, POT family	0	0	0	0	0	0	0	0	0	0	0	0	0	0	0	0	0	0	0	0	1.96067	0	0	0	0	0	0	0	0	0	0	0	0	0	0	2.52001	0	0	0	0	0	0	0	0	0	0	0	0
K03306	TC.PIT; inorganic phosphate transporter, PiT family	0	0	0	0	2.18381	2.0767	0	0	0	0	0	0	0	0	0	0	0	0	0	0	0	0	0	0	0	0	0	0	0	0	0	0	0	0	0	0	0	0	0	0	0	0	0	0	0	0	0	0
K03307	TC.SSS; solute:Na+ symporter, SSS family	0	0	0	0	0	0	0	0	0	0	0	0	0	0	4.54018	10.4341	0	0	1.55009	0	0	0	0	0	0	0	0	0	0	0	0	6.8668	2.90679	0	0	2.18678	0	0	0	1.32992	0	0	0	0	0	0	0	1.42215
K03308	TC.NSS; neurotransmitter:Na+ symporter, NSS family	0	1.41025	3.18348	0	0	1.23174	0	1.55901	0	0	1.71075	11.4189	0	0	0.737854	0	7.34581	6.4949	1.02347	0	7.29868	0	0.847937	0	0	0	0	3.67737	0	0	0	6.02481	0	0	0	7.11969	1.79108	0	0	0	0	0	0	6.08729	0.904466	0	0	0
K03309	TC.DAACS; dicarboxylate/amino acid:cation (Na+ or H+) symporter, DAACS family	0	0	0	0	0	0	0	0	0	0	0	0	0	0	0	0	0	0	0	0	0	0	0	0	0	0	0	0	0	0	0	0	0	0	0	0	0	0	0	0	0	0	0	0	0	0	0	0
K03310	TC.AGCS; alanine or glycine:cation symporter, AGCS family	0	2.3772	1.56496	0	1.92497	1.46678	1.00265	0	0	0	1.92497	6.35238	0	0	1.0562	11.5668	0	4.35274	3.32331	0	4.13852	1.32397	0	0.666448	0	4.36167	1.61852	3.7339	0	0	0	4.11175	0	0	0	10.7703	0	6.06639	1.30612	0	0	0	0	0	0	0	0	0
K03311	TC.LIVCS; branched-chain amino acid:cation transporter, LIVCS family	0	0	0	0	0	0	0	0	0	0	0	0	0	0	0	0	0	0	0	0	0	0	0	0	0	0	0	0	0	0	0	0	1.36265	0	0	0	0	0	0	0	0	0	0	0	0	0	0	0
K03312	gltS; glutamate:Na+ symporter, ESS family	0	0	0	0	0	0	0	0	0	0	0	0	0	1.4281	0	0	0	0	0	0	0	0	0	0	0	3.76365	0	0	0	0	0	0	0	0	0	0	0	0	0	1.3805	0	0	0	0	0	0	0	0
K03313	nhaA; Na+:H+ antiporter, NhaA family	0	0	0	0	0	0	0	0	0	0	0	0	0	0	0	0	0	0	0	0	0	0	0.523638	0	0	0	0	0	0	0	0	0	0	0	0	0	0	0	0	0	0	0	0	0	0	0	0	0
K03314	nhaB; Na+:H+ antiporter, NhaB family	0	0	0	0	0	0	0	0	0	0	0	0	0	0	0	0	0	0	0	0	0	0	0	0	0	0	0	0	0	0	0	0	0	0	0	0	0	0	0	0	0	0	0	0	0	0	0	0
K03315	nhaC; Na+:H+ antiporter, NhaC family	0	0	0	0	0	0	0	0	0	0	0	7.00627	0	0	1.02645	0	4.39737	0	0	0	2.46645	0	0	0	0	0	0	2.85323	0	0	0	0	0	0	0	3.1567	0	0	0	0	0	0	0	0	0	0	0	0
K03316	TC.CPA1; monovalent cation:H+ antiporter, CPA1 family	0	0	0	0	0	0	0	0	0	0	0	0	0	0	0	0	0	0	2.24629	0	0	0	0	0	0	0	0	0	0	0	0	0	0	0.806284	0	0	0	0	0	0	0	0	0	0	0	0	0	0
K03317	TC.CNT; concentrative nucleoside transporter, CNT family	0	1.62149	0	0	0	0	0	0	0	0	0	5.04002	0	0	0	0	0	0	0	0	2.01422	0	0	0	0	0	0	0	0	0	0	2.90679	0	0	0	0	0	0	0	0	0	0	0	0	0	0	0	0
K03319	TC.DASS; divalent anion:Na+ symporter, DASS family	0	0	0	0	0	0	0	0	0	0	0	0	0	0	0	0	0	0	0	0	0	0	0	0	0	0	0	0	0	0	0	0	0	0	0	0	0	0	0	0	0	0	0	0	0	0	0	0
K03320	amt, AMT, MEP; ammonium transporter, Amt family	0	0	0	0	2.02612	0	0	1.08	0	0	1.42215	5.89093	0	0	0.864496	0	0	4.40332	2.34149	0	0	1.11571	0.844961	0	0	0	0	0	3.36795	0	0	0	0	0.940168	0	2.28199	0	3.21026	0	1.19306	0	0	0	6.09829	0	0	2.82943	1.59769
K03321	TC.SULP; sulfate permease, SulP family	0	5.4744	0	0	3.33224	6.10108	0	0	0	0	0	22.1148	2.85323	0	0.919342	0	4.78712	0	3.93918	0	7.66119	0	0	3.06447	0	0	0	0	0	0	0	0	0	0	0	0	0	0	0	0.82711	0	0	0	0	0	0	0	0
K03324	yjbB; phosphate:Na+ symporter	0	0	2.65389	0	2.45455	0	0.960995	0	0	0	0	0	0	0	0.404629	0	0	0	0	0	2.11538	0	0	0	6.20757	5.1501	2.29092	0	0	0	0	3.47208	0	0	0	0	0	0	0	0	0	0	0	0	0.931243	0	0	0
K03325	ACR3, arsB; arsenite transporter	1.20516	0	0	0	3.30249	0	0	1.51736	0	2.40018	0.960995	5.44465	0	1.40728	1.37157	0	0	8.39904	0.880664	0	1.45488	0	0	1.61852	0	4.39541	1.4281	0	0	0	1.3091	2.68365	0	0	0	0	0.809259	2.32959	0	0	0	0	0	3.79638	0	0	0	0
K03328	TC.PST; polysaccharide transporter, PST family	0	1.98447	0	0	0	0	0	0	0	0	0	0	0	0	0	0	0	0	0	0	0	0	0	0	0	0	0	0	0	0	0	0	0	0	0	0	0	0	0	0	0	0	0	0	0	0	0	0
K03330	gatE; glutamyl-tRNA(Gln) amidotransferase subunit E [EC:6.3.5.7]	0	0	0	0	0	0	0	0	0	0	0	0	0	0	0	0	0	0	0	1.39538	0	0	0	0	0	0	0	3.01092	0	0	0	0	0	0	1.99637	0	0	0	0	0	0	0	0	0	0	0	0	0
K03331	DCXR; L-xylulose reductase [EC:1.1.1.10]	0	0	0	0	0	0	0	0	0	0	0	0	0	0	0	0	0	0	0	0	0	0	0	0	0	0	0	0	0	0	0	0	0	0	0	0	0	0	0	0	0	0	0	0	0	0	0	0
K03332	fruA; fructan beta-fructosidase [EC:3.2.1.80]	0	0	0	0	0	0	0	0	0	0	0	0	0	0	2.30282	0	0	0	0	0	0	0	0	0	0	0	0	0	0	0	0	0	0	0	0	0	0	0	0	0	0	0	0	0	0	0	0	0
K03333	choD; cholesterol oxidase [EC:1.1.3.6]	0	0	0	0	0	0	0	0	0	0	0	0	0	0	0	0	0	0	0	0	0	0	0	0	0	0	0	0	0	0	0	0	0	0	0	0	0	0	0	0	0	0	0	0	0	0	0	0
K03335	iolE; inosose dehydratase [EC:4.2.1.44]	0	0	0	0	0	0	0	0	0	0	0	0	0	0	0.672399	0	0	0	0	0	0	0	0	0	0	0	0	0	0	0	0	0	0	0	0	0	0	0	0	0	0	0	0	0	0	0	0	0
K03336	iolD; 3D-(3,5/4)-trihydroxycyclohexane-1,2-dione acylhydrolase (decyclizing) [EC:3.7.1.22]	0	0	0	0	0	0	0	0	0	0	0	0	0	0	0	0	0	0	0	0	0	0	0	0	0	0	0	0	0	0	0	0	0	0	0	0	0	0	0	0	0	0	0	0	0	0	0	0
K03337	iolB; 5-deoxy-glucuronate isomerase [EC:5.3.1.30]	0	0	0	0	0	0	0	0	0	0	0.532564	0	0	0	0	0	0	0	0	0	0	0	0	0	0	0	0	0	0	0	0	0	0	0	0	0	0	0	0	0	0	0	0	0	0	0	0	0
K03338	iolC; 5-dehydro-2-deoxygluconokinase [EC:2.7.1.92]	0	0	0	0	0	0	0	0	0	0	0	0	0	0	0	0	0	0	0	0	0	0	0	0	0	0	0	0	0	0	0	0	0	0	0	0	0	0	0	0	0	0	0	0	0	0	0	0
K03340	dapdh; diaminopimelate dehydrogenase [EC:1.4.1.16]	0	0	0	0	0	0	0	0	0	0	0	0	0	0	0	0	0	0	0	0	0	0	0	0	0	0	0	0	0	0	0	0	0	0	0	0	0	0	0	0	0	0	0	0	0	0	0	0
K03341	SEPSECS; O-phospho-L-seryl-tRNASec:L-selenocysteinyl-tRNA synthase [EC:2.9.1.2]	0	0	0	0	0	0	0	0	0	0	0	0	0	0	0	0	0	0	0	0	0	0	0	0	0	0	0	0	0	0	0	0	0	0	0	0	0	0	0	0	0	0	0	0	0	0	0	0
K03342	pabBC; para-aminobenzoate synthetase / 4-amino-4-deoxychorismate lyase [EC:2.6.1.85 4.1.3.38]	0	0	0	0	2.63009	0	0	0	0	0	0	0	0	0	0	0	0	0	0	0	0	0	0	0	0	0	0	0	0	0	0	0	0	0	0	0	0	0	0	0	0	0	0	0	0	0	0	0
K03346	dnaB; replication initiation and membrane attachment protein	0	0	0	0	0	0	0	0	0	0	0	0	0	0	0	0	0	0	0	0	0	0	0	0	0	0	0	0	0	0	0	0	0	0	0	0	0	0	0	0	0	0	0	0	0	0	0	0
K03365	FCY1; cytosine/creatinine deaminase [EC:3.5.4.1 3.5.4.21]	0	0	0	0	0	0	0	0	0	0	0	0	2.22253	0	0.398679	0	0	0	0	0	0.975871	0	0	0	0	0	0	0	0	0	0	0	0	0	0	0	0	0	0	0	0	0	0	1.85356	0	0	0	0
K03366	butA, budC; meso-butanediol dehydrogenase / (S,S)-butanediol dehydrogenase / diacetyl reductase [EC:1.1.1.- 1.1.1.76 1.1.1.304]	0	0	0	0	0	0	0	0	0	0	0	0	0	0	0	0	0	0	0	0	0	0	0	0.550415	0	0	0	0	0	0	0	0	0	0	0	0	0	5.5696	0	0	0	0	0	0	0	0	0	0
K03379	chnB; cyclohexanone monooxygenase [EC:1.14.13.22]	0	0	0	0	0	0	0	0	0	0	0	0	0	0	0	0	0	0	0	0	0	0	0	0	0	0	0	0	0	0	0	0	0	0	0	0	0	0	0	0	0	0	0	0	0	0	0	0
K03380	E1.14.13.7; phenol 2-monooxygenase (NADPH) [EC:1.14.13.7]	0	0	0	0	0	0	0	0	0	0	0	0	0	0	0	0	0	0	0	0	0	0	0	0	0	0	0	0	0	0	0	0	0	0	0	0	0	0	0	0	0	0	0	0	0	0	0	0
K03382	atzB; hydroxydechloroatrazine ethylaminohydrolase [EC:3.5.4.43]	0	0	0	0	0	0	0	0	0	0	0	0	0	0	0	0	0	0	0	0	0	0	0	0	0	0	0	0	0.886615	0	0	0	0	0	0	0	0	0	0	0	0	0	0	0	0	0	0	0
K03383	atzD; cyanuric acid amidohydrolase [EC:3.5.2.15]	0	0	0	0	0	0	0	0	0	0	0	0	0	0	0	0	0	0	0	0	0	0	0	0	0	0	0	0	0	0	0	0	0	0	0	0	0	0	0	0	0	0	0	0	0	0	0	0
K03385	nrfA; nitrite reductase (cytochrome c-552) [EC:1.7.2.2]	0	0	0	0	0	0	0	0	0	0	0	0	0	0	1.25257	0	0	0	0	0	0	0	0	0	0	0	0	0	0	0	0	0	0	0	0	0	0	0	0	0	0	0	0	0	0	0	0	0
K03386	PRDX2_4, ahpC; peroxiredoxin 2/4 [EC:1.11.1.24]	0	0	0	0	0.571242	0.589093	0	0	0	0	0	0	0	0	0	0	0	0	0.562316	0	0	0	0	0	0	1.64529	1.02347	0.746779	0	1.07703	0	1.80596	0	0	0	1.78473	0	1.35372	0	0	0	0	0	0	0	0	0	0
K03387	ahpF; NADH-dependent peroxiredoxin subunit F [EC:1.8.1.-]	0	0	0	0	0	0	0	2.16001	0	0	0	0	0	0	0	0	0	0	0	0	0	0	0	0	0	0	0	0	0	0	0	0	0	0	0	0	0	0	0	0	0	0	0	0	0	0	0	0
K03388	hdrA2; heterodisulfide reductase subunit A2 [EC:1.8.7.3 1.8.98.4 1.8.98.5 1.8.98.6]	0	0	0	0	21.8649	0	0	9.97888	5.48035	0	0	0	0	4.24861	0	0	0	38.8652	0	0	0	0	0	0	16.3131	0	0	0	0	0	0	0	0	0	0	0	0	0	0	0	0	0	0	0	2.27604	0	0	0
K03389	hdrB2; heterodisulfide reductase subunit B2 [EC:1.8.7.3 1.8.98.4 1.8.98.5 1.8.98.6]	0	0	0	0.889958	0	2.81753	0.499836	0.797358	0	0	0	0	0	0	0	0	0	2.64794	0	0	0	0	0	0	1.7286	0	0	0	0	0	0	0	0	0	0	0	0	0	0	0	0	0	0	4.1653	0	0	0	0
K03390	hdrC2; heterodisulfide reductase subunit C2 [EC:1.8.7.3 1.8.98.4 1.8.98.5 1.8.98.6]	0	0	0	1.61454	3.73092	0.809259	0.360001	0.82116	0	0.643609	0	0	0	0.354051	0	0	2.69555	6.8192	0	0	0	0	0	0	0.865788	0	0	0	0	0	0	0	0	0	0	0	0	0	0.437357	0	0	0	0	4.63538	0	0	0	0
K03392	ACMSD; aminocarboxymuconate-semialdehyde decarboxylase [EC:4.1.1.45]	0	0	0	0	0	0	0	0	0	0	0	0	0	0	0	0	0	0	0	0	0	0	0	0	0	0	0	0	0	0	0	0	0	0	0	0	0	0	0	0	0	0	0	0	0	0	0	0
[truncated: 4,418 more rows]
[truncated: 261 more columns]

## Sheet: TableS3
Table.S3.The completeness and contamination of 309 MAGs (metagenome-assembled genomes) recoverd from sediments samples and water samples;
[truncated: 311 more rows]

[truncated: 2 more sheets: Table_S4, Table_S5]
